# Supplementary material for: Inferring Developmental Stage Composition from Gene Expression in Human Malaria
Source: PLoS Comput Biol. 2013 Dec 12;9(12):e1003392. doi: 10.1371/journal.pcbi.1003392 (PMC3861035; doi:10.1371/journal.pcbi.1003392)
Supplement: Table S1 — Annotated gene list and metadata. Annotations of the 5160 genes in the P. falciparum transcriptome used in the analysis, including the frequency of selection in our subsampling and backward selection steps, presence of an intron, contribution of expression to stage, determination of stage specificity, product description and population genetic parameters of total SNP counts, diversity and divergence. (XLSX) [file pcbi.1003392.s003.xlsx]

## Sheet: AnnotatedGeneList (3)
GeneID	Freq	Intron	Beta-U	Beta-R	Beta-T	Beta-YG	Beta-DG	Beta-MG	U	R	T	YG	DG	MG	Std Dev Cutoff?	Marker?	Skewness-U	Skewness-R	Skewness-T	Skewness-YG	Skewness-DG	Skewness-MG	Product Description	Total SNP all strains	diversity	divergence
MAL13P1.350	39	1	4.69263	3.77931	2.86078	5.10694	5.88016	7.55561	0	0	0	0	0	1	1	1	0.157073	0.126502	0.0957568	0.170941	0.196823	0.252904	conserved Plasmodium protein, unknown function	2
MAL13P1.149	39	1	3.94298	3.16802	3.21631	5.93286	5.63524	5.61425	0	0	0	1	0	0	1	1	0.143331	0.11516	0.116916	0.215665	0.204846	0.204083	conserved Plasmodium protein, unknown function	5
MAL13P1.62	39	1	2.21269	2.25662	1.43433	3.78389	5.21665	5.87	0	0	0	0	0	1	1	1	0.106512	0.108626	0.0690437	0.182144	0.251112	0.282562	Plasmodium exported protein, unknown function	1
MAL7P1.156	35	1	10.2702	4.72648	3.90044	6.2758	6.68475	8.85657	1	0	0	0	0	0	1	1	0.25225	0.116089	0.0958006	0.154143	0.164187	0.21753	conserved Plasmodium protein, unknown function	1	0.000148	0
MAL8P1.63	33	1	4.36972	5.37594	4.69406	9.39271	6.21515	5.79073	0	0	0	1	0	0	1	1	0.121929	0.150006	0.130979	0.262086	0.173422	0.161579	conserved protein, unknown function	10	0.0003854	0.001729
MAL13P1.247	31	1	5.41421	3.75019	3.57081	4.46243	6.01566	7.97157	0	0	0	0	0	1	1	1	0.173616	0.120257	0.114505	0.143096	0.192903	0.255623	conserved Plasmodium protein, unknown function	4
MAL13P1.197	31	1	4.36972	3.77658	3.22979	6.06987	5.05848	4.4131	0	0	0	1	0	0	1	1	0.162337	0.140302	0.119988	0.225499	0.187925	0.163949	probable protein, unknown function	2
PFE0940c	31	1	1.58548	1.58525	2.30369	0.623736	3.8236	7.53532	0	0	0	0	0	1	1	1	0.0908218	0.0908086	0.131963	0.0357297	0.219029	0.431648	secreted ookinete protein, putative	3	0.0002619	0
PFA0360c	30	1	9.79803	5.01333	4.71733	6.06241	6.40782	8.3084	1	0	0	0	0	0	1	1	0.243083	0.124378	0.117034	0.150405	0.158974	0.206126	hypothetical protein conserved in P. falciparum	1	0	0
PFL1095c	29	1	3.85095	2.72371	2.77693	2.5106	4.70986	8.13831	0	0	0	0	0	1	1	1	0.155844	0.110225	0.112379	0.101601	0.190603	0.329348	conserved Plasmodium protein, unknown function	2	0.0002947	0
PFI0540w	27	1	10.3268	4.67454	5.42958	7.04786	5.97375	7.21335	1	0	0	0	0	0	1	1	0.253943	0.11495	0.133517	0.173311	0.146898	0.177381	conserved Plasmodium protein, unknown function	8	0.0002138	0.0002868
PFL1690w	27	1	5.21188	4.48848	3.7726	3.86968	8.09147	6.26608	0	0	0	0	1	0	1	1	0.164412	0.141592	0.119009	0.122071	0.25525	0.197667	conserved Plasmodium protein, unknown function	3	0.0005605	0
MAL13P1.312	26	1	10.0612	4.47492	5.15144	10.2362	10.6661	11.7932	0	0	0	0	0	1	1	1	0.19207	0.0854267	0.0983416	0.19541	0.203618	0.225134	conserved Plasmodium protein, unknown function	2
PFD0810w	26	1	9.83983	9.99404	10.8741	9.09137	9.56658	9.22631	0	0	1	0	0	0	1	1	0.167938	0.17057	0.185589	0.155163	0.163274	0.157467	small GTP-binding protein sar1	9	0	0
MAL13P1.117	26	1	7.47764	6.78965	6.76176	8.26352	7.69964	9.19344	0	0	0	0	0	1	1	1	0.161904	0.147008	0.146404	0.17892	0.166711	0.199054	DHHC-type zinc finger protein, putative	1
PF11_0480	25	1	10.7666	3.78633	4.06814	6.65816	3.2072	3.18161	1	0	0	0	0	0	1	1	0.339983	0.119563	0.128462	0.210249	0.101276	0.100468	sporozoite asparagine-rich protein	35	0.0005708	0.0001141
MAL13P1.331	24	1	5.66929	3.07571	3.55425	4.80157	3.87795	4.94986	1	0	0	0	0	0	1	1	0.21865	0.118622	0.137078	0.185184	0.149562	0.190903	conserved Plasmodium protein, unknown function	0
MAL13P1.11	24	1	3.17548	2.77878	2.36089	4.30602	2.8503	3.63389	0	0	0	1	0	0	1	1	0.166209	0.145445	0.123572	0.225383	0.149189	0.190203	Plasmodium exported protein (PHISTa), unknown function	0
PFE0510c	23	1	4.96458	3.46749	2.83205	8.62148	6.01186	5.74192	0	0	0	1	0	0	1	1	0.156911	0.109594	0.0895102	0.272492	0.190012	0.18148	conserved Plasmodium protein, unknown function	1	0	0
PFI1350c	23	1	4.69263	4.1867	3.93196	7.05584	5.30611	5.11038	0	0	0	1	0	0	1	1	0.154956	0.13825	0.129838	0.232992	0.175214	0.168751	dynein light chain, putative	2	0	0
PF14_0736	23	1	2.66523	4.63282	4.43725	9.31203	5.82363	5.25295	0	0	0	1	0	0	1	1	0.0829672	0.144217	0.138129	0.289878	0.181286	0.163521	Plasmodium exported protein, unknown function	17
PFL0220c	22	1	7.90697	5.5912	4.88226	9.49928	9.39826	11.1344	0	0	0	0	0	1	1	1	0.163325	0.115491	0.100847	0.196216	0.194129	0.229991	conserved Plasmodium membrane protein, unknown function	5	0.0003747	0
PF14_0131	22	1	7.81843	5.28384	4.57051	10.0686	10.9434	10.2908	0	0	0	0	1	0	1	1	0.15964	0.107887	0.0933224	0.205584	0.223445	0.210121	conserved Plasmodium protein, unknown function	4
PFC0831w	22	1	3.65861	3.63224	3.34903	7.00414	4.57892	2.94475	0	0	0	1	0	0	1	1	0.145369	0.144322	0.133069	0.278299	0.181937	0.117005	triosephophate isomerase, putative	2	0.0002982	0
PF13_0122	22	1	2.66523	2.78489	2.82563	4.94417	2.4726	2.6149	0	0	0	1	0	0	1	1	0.145582	0.152118	0.154343	0.270064	0.13506	0.142833	RRM containing cyclophilin, putative	1
PF10_0117	21	1	8.79549	7.85658	8.35807	8.17259	8.30966	9.92691	0	0	0	0	0	1	1	1	0.171054	0.152794	0.162547	0.15894	0.161606	0.193058	ubiquitin-protein ligase e3, putative	10	0.0002956	0
PFL1730c	21	1	5.41421	4.10081	3.77243	5.14129	7.03829	6.49836	0	0	0	0	1	0	1	1	0.169377	0.128289	0.118016	0.160839	0.220185	0.203294	conserved Plasmodium protein, unknown function	17	0.0002325	0
PF10_0273	21	1	5.09236	4.85562	4.21212	6.06515	6.04182	8.6513	0	0	0	0	0	1	1	1	0.145836	0.139056	0.120628	0.173695	0.173027	0.247758	DHHC-type zinc finger protein, putative	5	9.84e-05	0
PFI1095w	21	1	4.30309	4.08816	4.00128	5.60681	6.43025	9.49371	0	0	0	0	0	1	1	1	0.126848	0.120512	0.117951	0.165279	0.189553	0.279858	conserved Plasmodium protein, unknown function	6	0	0
PF11_0465	20	1	7.05333	6.39198	6.82316	7.371	6.42787	8.51926	0	0	0	0	0	1	1	1	0.165623	0.150094	0.160219	0.173083	0.150936	0.200046	dynamin-like protein	3	0.0002603	0
PFC0685w	20	1	5.82462	4.74239	4.48031	5.47866	6.32242	6.54499	0	0	0	0	0	1	1	1	0.174424	0.142016	0.134168	0.164064	0.189332	0.195997	conserved Plasmodium membrane protein, unknown function	3	0.0001139	0
MAL13P1.161	20	1	5.46439	5.18724	5.12133	7.64447	4.76066	5.12544	0	0	0	1	0	0	1	1	0.164078	0.155756	0.153778	0.229539	0.142948	0.153901	conserved Plasmodium protein, unknown function	1
MAL13P1.340	20	1	4.74222	4.21869	3.9365	6.7727	5.88456	5.31349	0	0	0	1	0	0	1	1	0.153628	0.136668	0.127526	0.219407	0.190635	0.172135	conserved Plasmodium protein, unknown function	2
PF10_0035	20	1	3.3383	3.30263	4.17731	7.06848	5.2036	4.02717	0	0	0	1	0	0	1	1	0.123105	0.12179	0.154045	0.260661	0.191891	0.148508	conserved Plasmodium protein, unknown function	2	0.001595	0
PFA0380w	19	1	9.70766	3.64932	3.34485	6.72384	5.14817	5.37753	1	0	0	0	0	0	1	1	0.285928	0.107487	0.0985188	0.198043	0.151634	0.158389	serine/threonine protein kinase, putative	21	0.0009372	0
PFI0205w	19	1	3.5593	3.54687	2.98258	6.27819	8.22372	10.8807	0	0	0	0	0	1	1	1	0.100343	0.0999923	0.084084	0.176993	0.231841	0.306747	conserved Plasmodium protein, unknown function	2	0.001133	0
PF07_0127	18	1	5.50797	3.55025	3.76912	4.26809	4.85623	5.39205	1	0	0	0	0	0	1	1	0.201435	0.129838	0.137842	0.15609	0.177599	0.197195	conserved Plasmodium protein, unknown function	0	0	0
PF14_0491	18	1	4.56988	3.82809	3.32096	6.86333	7.86411	8.10828	0	0	0	0	0	1	1	1	0.132251	0.110784	0.0961075	0.198622	0.227585	0.234651	LCCL-like protein	3
MAL13P1.341	18	1	3.02923	6.35865	4.42992	3.79328	4.43079	4.00631	0	1	0	0	0	0	1	1	0.116293	0.244111	0.170067	0.145626	0.1701	0.153804	ribosome biogenesis protein MRT4, putative	0
PFE0480c	18	1	2.48754	2.63551	3.01097	3.05819	5.08179	9.3715	0	0	0	0	0	1	1	1	0.096997	0.102767	0.117407	0.119249	0.198155	0.365425	conserved Plasmodium protein, unknown function	11	0.0004634	0
PFE0825w	17	1	8.57011	5.6737	5.35707	7.89216	8.57386	10.0348	0	0	0	0	0	1	1	1	0.185896	0.123069	0.116201	0.17119	0.185977	0.217667	metabolite/drug transporter, putative	0	6.02e-05	0
PF10_0050	17	1	6.29572	3.97315	4.07292	5.39153	4.44321	7.00768	0	0	0	0	0	1	1	1	0.201888	0.127409	0.130609	0.172893	0.142483	0.224719	conserved Plasmodium protein, unknown function	6	0.0006716	0
PF10_0137	17	1	5.54787	3.72062	4.23117	6.34176	4.31582	4.20011	0	0	0	1	0	0	1	1	0.195641	0.131205	0.149209	0.223637	0.152194	0.148114	GDP-fucose synthase, putative	1	0.0002324	0
PF10_0313	17	1	5.37069	3.55716	4.29767	7.60133	6.65776	6.24134	0	0	0	1	0	0	1	1	0.159245	0.105472	0.127429	0.225385	0.197408	0.18506	mitochondrial preribosomal assembly protein rimM precursor, putative	3	4.13e-05	0
PFD0340c	17	1	5.16621	4.12063	3.52142	5.98652	6.67062	8.50665	0	0	0	0	0	1	1	1	0.152072	0.121295	0.103656	0.176219	0.196356	0.250401	conserved Plasmodium protein, unknown function	16	0.0004107	0.0003815
MAL13P1.61	17	1	4.80206	11.477	7.17763	6.46609	6.5938	3.29632	0	1	0	0	0	0	1	1	0.120616	0.288273	0.180284	0.162412	0.16562	0.0827953	Plasmodium exported protein (hyp8), unknown function	1
PF14_0392	17	1	4.50229	4.04965	5.03628	4.63738	5.94599	8.74398	0	0	0	0	0	1	1	1	0.136783	0.123032	0.153006	0.140887	0.180644	0.265649	serine/threonine protein kinase, putative	26
PFI0945w	16	1	10.5236	5.3578	5.22801	6.85449	5.70113	7.0533	1	0	0	0	0	0	1	1	0.258449	0.131582	0.128394	0.168339	0.140014	0.173222	thioredoxin, putative	0	0.0001282	0
PF10_0407	16	1	9.75709	6.13332	5.19148	10.7804	8.14	7.98384	0	0	0	1	0	0	1	1	0.203331	0.127814	0.108187	0.224657	0.169632	0.166378	dihydrolipoamide acyltransferase component E2	7	8.32e-05	0
PFL0475w	16	1	7.46249	4.56742	5.00179	7.80925	6.43084	6.28128	0	0	0	1	0	0	1	1	0.198718	0.121626	0.133193	0.207952	0.171247	0.167264	cGMP-specific phosphodiesterase	5	0.0004806	0.0003504
PF13_0014	16	1	5.41421	7.57813	6.54587	4.26632	4.49685	4.81867	0	1	0	0	0	0	1	1	0.163472	0.228808	0.197641	0.128814	0.135774	0.145491	40S ribosomal protein S7, putative	2
PF08_0076	16	1	4.8578	8.87385	7.82576	6.38262	6.50355	5.62029	0	1	0	0	0	0	1	1	0.121251	0.221492	0.195332	0.159311	0.16233	0.140283	40S ribosomal protein S16, putative	2	0.0008276	0
PF10_0380	16	1	4.14966	6.18765	4.5549	3.8556	3.471	2.65603	0	1	0	0	0	0	1	1	0.166821	0.248751	0.183113	0.155	0.139539	0.106776	serine/threonine protein kinase, FIKK family	16	0.0009709	0.0007339
PFI0185w	16	1	4.14966	4.56869	3.45277	5.02899	7.60504	10.6938	0	0	0	0	0	1	1	1	0.116895	0.128699	0.097264	0.141666	0.214233	0.301243	LCCL domain-containing protein	9	0.0005069	0.0004398
PFL0715w	16	1	4.01759	4.16787	4.01046	7.06006	8.63145	9.29684	0	0	0	0	0	1	1	1	0.108045	0.112087	0.107854	0.189867	0.232127	0.250021	conserved Plasmodium protein, unknown function	2	0.0004654	0
PF10_0059	16	1	3.94298	3.80105	3.38173	6.95067	3.40083	3.98739	0	0	0	1	0	0	1	1	0.154841	0.149268	0.132801	0.272954	0.133551	0.156585	conserved Plasmodium membrane protein, unknown function	0	0.0001175	0
PF13_0093	16	1	3.65861	4.37581	3.26446	4.08123	5.77856	8.66467	0	0	0	0	0	1	1	1	0.122676	0.146724	0.10946	0.136847	0.19376	0.290533	conserved Plasmodium protein, unknown function	3
PFE0185c	16	1	3.3383	7.45046	6.61099	2.68824	4.22779	4.46938	0	1	0	0	0	0	1	1	0.115973	0.25883	0.229667	0.0933898	0.146874	0.155267	60S ribosomal protein L31, putative	5	0	0
PF10_0017	16	1	2.66523	2.93972	5.18188	3.0433	1.85581	2.57743	0	0	1	0	0	0	1	1	0.145933	0.160962	0.283731	0.166634	0.101614	0.141126	Plasmodium exported protein (PHISTa), unknown function	1	0.0005895	0
MAL7P1.171	16	1	1.97699	8.62058	5.89105	3.86819	4.55539	2.56205	0	1	0	0	0	0	1	1	0.0719578	0.313769	0.214421	0.140793	0.165806	0.0932529	Plasmodium exported protein, unknown function	98	0.0009689	0.001189
PF08_0057	15	1	11.5625	10.8073	11.113	12.9577	11.9328	11.1546	0	0	0	1	0	0	1	1	0.1663	0.155438	0.159835	0.186367	0.171626	0.160433	conserved Plasmodium protein, unknown function	1	0	0
PF11_0239	15	1	10.8136	7.19485	6.05587	8.76058	7.80271	6.8765	1	0	0	0	0	0	1	1	0.227635	0.151457	0.127481	0.184417	0.164253	0.144756	calcium dependent protein kinase 6	9	0.0002659	0
PFL1770c	15	1	10.7907	5.67761	5.21384	5.34515	7.09368	7.93029	1	0	0	0	0	0	1	1	0.256608	0.135016	0.123988	0.12711	0.168691	0.188586	conserved Plasmodium protein, unknown function	0	0.0003486	0
PFI1115c	15	1	8.55098	8.17719	7.94147	10.9836	8.53638	10.1552	0	0	0	1	0	0	1	1	0.157347	0.150469	0.146131	0.20211	0.157078	0.186865	pre-mRNA splicing factor, putative	9	7.77e-05	0
MAL13P1.68	15	1	6.79808	5.19744	5.02382	8.21136	6.98167	6.44588	0	0	0	1	0	0	1	1	0.175851	0.134446	0.129955	0.212409	0.1806	0.16674	peptidyl-prolyl cis-trans isomerase, putative	6
PFE0890c	15	1	6.14555	5.60431	4.78158	8.45716	10.0947	11.4146	0	0	0	0	0	1	1	1	0.132169	0.120528	0.102835	0.181883	0.2171	0.245486	conserved Plasmodium protein, unknown function	1	0.0005393	0
PF10_0199	15	1	4.69263	3.21944	3.69054	6.03246	3.63762	3.93366	0	0	0	1	0	0	1	1	0.186169	0.127723	0.146413	0.239323	0.144314	0.156058	conserved Plasmodium membrane protein, unknown function	46	0.0005892	0
PF14_0625	15	1	4.50229	3.92798	3.0035	4.90859	4.67937	6.25559	0	0	0	0	0	1	1	1	0.165056	0.144002	0.11011	0.179951	0.171548	0.229333	plasmepsin VIII	6
PF11_0509	15	1	3.65861	7.53431	5.64362	1.94095	4.1577	2.64442	0	1	0	0	0	0	1	1	0.143028	0.294543	0.22063	0.075879	0.16254	0.10338	ring-infected erythrocyte surface antigen	55	0.002444	0.0003114
PFL1840w	14	1	10.8273	4.13606	5.24296	6.67962	7.11985	9.39088	1	0	0	0	0	0	1	1	0.249495	0.0953083	0.120815	0.15392	0.164065	0.216397	conserved Plasmodium membrane protein, unknown function	7	0	0
MAL8P1.66	14	1	10.4785	5.77277	5.632	8.3404	6.82194	8.5855	1	0	0	0	0	0	1	1	0.229635	0.12651	0.123425	0.182779	0.149502	0.18815	conserved Plasmodium protein, unknown function	23	0.004223	0.002364
PF14_0467	14	1	9.73729	4.39207	3.9577	5.58576	7.6399	5.11171	1	0	0	0	0	0	1	1	0.267328	0.12058	0.108655	0.153352	0.209747	0.140337	conserved Plasmodium protein, unknown function	8
PF11_0348	14	1	9.59565	7.90797	8.75662	9.31091	8.26129	11.1016	0	0	0	0	0	1	1	1	0.174676	0.143954	0.159402	0.169492	0.150386	0.20209	RNA (uracil-5-)methyltransferase, putative	5	0.0001516	0
PF14_0667	14	1	7.02831	3.7184	4.12197	4.29476	6.89308	7.78309	0	0	0	0	0	1	1	1	0.207695	0.109883	0.121809	0.126915	0.203699	0.23	conserved Plasmodium protein, unknown function	7
PF13_0073	14	1	3.5593	9.12744	5.756	5.10393	4.87152	3.63457	0	1	0	0	0	0	1	1	0.111045	0.284763	0.179579	0.159235	0.151984	0.113393	Plasmodium exported protein (hyp12), unknown function	0
PF10_0145	14	1	3.44141	2.92656	3.06022	2.94638	4.04704	4.29019	0	0	0	0	0	1	1	1	0.166157	0.141299	0.147752	0.142256	0.195398	0.207138	conserved Plasmodium protein, unknown function	5	0.0003707	0
PF10_0370	14	1	3.44141	6.50511	4.88398	3.6096	3.97324	2.80391	0	1	0	0	0	0	1	1	0.136471	0.257963	0.193676	0.14314	0.15756	0.11119	enhancer of rudimentary homolog, putative	3	0	0
PFI0995w	14	1	1.97699	3.04938	3.6628	3.76172	6.1747	9.6157	0	0	0	0	0	1	1	1	0.0700035	0.107976	0.129697	0.133199	0.218641	0.340484	conserved Plasmodium protein, unknown function	4	0.0004965	0
MAL13P1.115	13	1	8.34117	8.32961	7.81299	12.0005	9.32681	10.1462	0	0	0	1	0	0	1	1	0.149063	0.148857	0.139624	0.214458	0.166677	0.181321	conserved protein, unknown function	1
PFB0161c	13	1	7.35617	4.2396	6.34997	12.5174	7.26219	7.4797	0	0	0	1	0	0	1	1	0.162729	0.093786	0.140471	0.276903	0.16065	0.165462	conserved Plasmodium protein, unknown function	8	0.001739	0
PFB0725c	13	1	6.91355	5.53248	5.76869	9.48228	6.18837	7.29739	0	0	0	1	0	0	1	1	0.167875	0.13434	0.140075	0.230249	0.150266	0.177195	zinc finger protein, putative	2	0.0002998	0.001364
PF11_0381	13	1	6.20608	4.81373	4.80727	5.84599	5.62388	4.83828	1	0	0	0	0	0	1	1	0.193124	0.149796	0.149595	0.181918	0.175007	0.15056	subtilisin-like protease 2	8	0.0007975	0
PF11_0045	13	1	5.95895	4.7291	4.33777	7.06944	8.23248	10.9904	0	0	0	0	0	1	1	1	0.144221	0.114456	0.104985	0.171098	0.199246	0.265994	CPW-WPC family protein	6	0.0004198	0
PFL1975c	13	1	5.59431	8.07009	7.40715	6.0586	6.24743	5.57619	0	1	0	0	0	0	1	1	0.143614	0.207171	0.190152	0.155533	0.160381	0.143149	conserved Plasmodium protein, unknown function	4
PF11_0318	13	1	5.26076	4.10639	4.01543	3.29875	5.8341	7.32978	0	0	0	0	0	1	1	1	0.176268	0.13759	0.134542	0.110529	0.195478	0.245593	PF16 protein, putative	4	0.0005207	0
PFL0135w	13	1	5.09236	6.87871	4.94359	4.62112	4.53387	3.58615	0	1	0	0	0	0	1	1	0.171716	0.231952	0.166699	0.155825	0.152883	0.120926	conserved Plasmodium protein, unknown function	5	0.0006924	0
PF14_0664	13	1	4.36972	4.31955	3.94399	6.51454	5.28464	6.23021	0	0	0	1	0	0	1	1	0.142509	0.140873	0.128625	0.212459	0.172348	0.203186	biotin carboxylase subunit of acetyl CoA carboxylase, putative	46
PF07_0031	13	1	3.65861	3.53765	3.65153	5.00731	6.52718	8.58176	0	0	0	0	0	1	1	1	0.118157	0.11425	0.117928	0.161714	0.210799	0.277152	heat shock protein 86 family protein	1	0	0
PFL0045c	13	1	2.21269	5.81418	4.27497	1.99973	2.70755	2.43466	0	1	0	0	0	0	1	1	0.113799	0.299025	0.219863	0.102847	0.13925	0.125215	Plasmodium exported protein (PHISTc), unknown function	1	0.0004544	0.0008711
MAL13P1.212	12	1	10.5924	3.77785	3.87077	3.85269	4.42998	5.51994	1	0	0	0	0	0	1	1	0.330562	0.117897	0.120797	0.120232	0.138248	0.172263	sporozoite protein essential for cell traversal	7
PF11_0435	12	1	8.95162	4.66235	5.45826	7.66691	6.01432	5.40727	1	0	0	0	0	0	1	1	0.234577	0.122177	0.143034	0.200911	0.157605	0.141697	conserved Plasmodium membrane protein, unknown function	14	0.0005005	0
PF14_0280	12	1	8.01102	6.15374	6.65226	8.82784	6.98741	8.50899	0	0	0	1	0	0	1	1	0.177466	0.136322	0.147365	0.19556	0.15479	0.188497	phosphotyrosyl phosphatase activator, putative	0
PFL0365c	12	1	6.41215	5.36343	5.1994	8.7882	9.59826	11.0809	0	0	0	0	0	1	1	1	0.138067	0.115486	0.111954	0.189228	0.20667	0.238595	conserved Plasmodium protein, unknown function	0	0	0
MAL13P1.189	12	1	6.08042	4.27905	4.14889	5.90669	4.33374	4.60851	1	0	0	0	0	0	1	1	0.207118	0.145758	0.141324	0.2012	0.14762	0.15698	conserved Plasmodium membrane protein, unknown function	10
PF14_0537	12	1	4.63513	4.17482	3.35496	3.35665	5.18607	6.80282	0	0	0	0	0	1	1	1	0.168486	0.151754	0.121952	0.122014	0.188513	0.247281	conserved Plasmodium protein, unknown function	11
PF11_0222	12	1	4.14966	3.18388	3.2254	3.28437	4.38017	3.96127	0	0	0	0	1	0	1	1	0.18705	0.143517	0.145388	0.148046	0.19744	0.178558	WD domain, G-beta repeat-containing protein	2	0.0002592	0
PFL0385c	12	1	3.85095	4.00431	3.51282	3.34075	6.41145	9.61135	0	0	0	0	0	1	1	1	0.125309	0.130299	0.114306	0.108707	0.208627	0.312751	blood stage antigen 41-3 precursor	0	0	0
PFI0650c	12	1	3.5593	6.63273	4.90592	4.09002	4.52784	4.03496	0	1	0	0	0	0	1	1	0.12826	0.239011	0.176785	0.147384	0.163161	0.1454	conserved Plasmodium protein, unknown function	11	0.0004678	0.001037
PFE0965c	11	1	11.8449	10.4491	10.7806	13.8715	11.4589	11.0723	0	0	0	1	0	0	1	1	0.170486	0.150396	0.155167	0.199655	0.16493	0.159366	vacuolar ATP synthetase	3	0.001165	0
PFL1695c	11	1	10.3605	5.72925	5.58491	7.61117	8.60265	9.54918	1	0	0	0	0	0	1	1	0.218403	0.120774	0.117732	0.160446	0.181346	0.201299	conserved Plasmodium protein, unknown function	1	0.0007099	0
PF14_0099	11	1	8.0184	6.11127	5.52758	10.7428	9.19482	8.42709	0	0	0	1	0	0	1	1	0.166974	0.12726	0.115105	0.223706	0.191471	0.175484	alpha/beta hydrolase, putative	2
PF13_0144	11	1	7.6755	6.26874	5.58164	9.24279	11.199	9.25853	0	0	0	0	1	0	1	1	0.155923	0.127346	0.113387	0.187762	0.227501	0.188081	oxidoreductase, putative	6
PF14_0597	11	1	7.51737	5.5463	6.60487	10.0571	7.93338	7.14347	0	0	0	1	0	0	1	1	0.167789	0.123795	0.147422	0.224476	0.177075	0.159444	cytochrome c1 precursor, putative	1
PFL2290w	11	1	7.15107	5.18348	4.93084	6.58185	9.16137	11.2116	0	0	0	0	0	1	1	1	0.161715	0.11722	0.111506	0.148843	0.207176	0.25354	dipeptidyl peptidase 2, putative	10
PFC0176c	11	1	6.33835	4.63498	4.85899	8.94182	10.2576	12.2063	0	0	0	0	0	1	1	1	0.134179	0.0981196	0.102862	0.189293	0.217148	0.258399	conserved Plasmodium protein, unknown function	2	0.0002694	0
MAL7P1.88	11	1	6.14555	5.61179	5.57056	8.05982	6.31133	6.71622	0	0	0	1	0	0	1	1	0.159977	0.146082	0.145009	0.209808	0.164292	0.174832	thioredoxin-like protein	14	0.0004797	0
MAL7P1.66	11	1	6.1267	4.8988	5.70693	8.05603	5.95113	5.41424	0	0	0	1	0	0	1	1	0.169462	0.135499	0.157851	0.222827	0.164606	0.149756	mitochondrial ribosomal protein S5 precursor, putative	30	0.003105	0
PFE1600w	11	1	4.69263	9.94909	7.53017	4.56598	5.42609	3.42524	0	1	0	0	0	0	1	1	0.131856	0.279554	0.211586	0.128297	0.152464	0.0962438	Plasmodium exported protein (PHISTb), unknown function	12	0.002523	0.00132
PF11_0479	11	1	4.56988	3.73267	3.5306	5.28487	7.32698	5.9645	0	0	0	0	1	0	1	1	0.150278	0.122747	0.116102	0.17379	0.240944	0.196139	conserved Plasmodium protein, unknown function	27	0.0004651	0
PFL1575w	11	1	4.43468	4.33455	4.39177	4.32751	4.72549	5.55434	0	0	0	0	0	1	1	1	0.159703	0.156097	0.158158	0.155843	0.170176	0.200024	conserved Plasmodium protein, unknown function	4	0	0
PF14_0607	11	1	3.85095	3.97786	4.87655	3.21513	3.03357	3.51194	0	0	1	0	0	0	1	1	0.171412	0.177061	0.217064	0.143111	0.135029	0.156322	conserved Plasmodium membrane protein, unknown function	16
PFD0995c	11	1	2.48754	4.20623	3.24788	2.82174	2.38394	3.04121	0	1	0	0	0	0	1	1	0.136764	0.231257	0.178567	0.155138	0.131068	0.167205	erythrocyte membrane protein 1, PfEMP1	142	0.01699	0.002182
PF14_0074	10	1	10.9322	4.77264	3.85685	2.18623	3.81593	4.16099	1	0	0	0	0	0	1	1	0.367779	0.160561	0.129752	0.0735489	0.128375	0.139984	conserved Plasmodium protein, unknown function	4
MAL13P1.148	10	1	9.80413	7.35582	8.35692	11.1741	8.63417	8.18579	0	0	0	1	0	0	1	1	0.183217	0.137464	0.156172	0.208818	0.161353	0.152974	myosin C	16
PFL0180w	10	1	8.73922	6.96433	7.01662	8.97192	8.262	9.1637	0	0	0	0	0	1	1	1	0.177924	0.141788	0.142853	0.182661	0.168208	0.186566	cytochrome c1 heme lyase, putative	2	0.0002883	0
MAL8P1.91	10	1	8.4647	4.92491	5.19623	4.19482	5.70265	5.66983	1	0	0	0	0	0	1	1	0.247845	0.144201	0.152145	0.122824	0.166973	0.166012	phospholipase DDHD1, putative	6	0.0001472	0.0004912
PF11_0167	10	1	7.97032	5.97593	5.78165	8.74489	6.94343	7.22028	0	0	0	1	0	0	1	1	0.186936	0.14016	0.135603	0.205103	0.162852	0.169345	conserved Plasmodium membrane protein, unknown function	5	0.0001739	0.001135
PF10_0069	10	1	7.88915	7.7568	7.80917	9.70674	9.07919	11.3145	0	0	0	0	0	1	1	1	0.147308	0.144837	0.145814	0.181246	0.169528	0.211267	PPPDE peptidase, putative	0	0	0
MAL8P1.16	10	1	6.7729	6.14895	5.69741	7.094	10.3077	12.5194	0	0	0	0	0	1	1	1	0.139531	0.126677	0.117375	0.146146	0.212353	0.257918	rhomboid protease ROM3	3	9.95e-05	0
PFL2250c	10	1	6.7365	3.70707	4.15266	4.2242	4.82213	6.03589	1	0	0	0	0	0	1	1	0.226983	0.124908	0.139922	0.142332	0.162479	0.203376	RAC-beta serine/threonine protein kinase	9
PFL2210w	10	1	5.80139	4.62406	4.59284	8.77952	7.04905	7.0622	0	0	0	1	0	0	1	1	0.153034	0.121978	0.121154	0.231594	0.185946	0.186293	delta-aminolevulinic acid synthetase	1
PF08_0075	10	1	5.77177	9.63762	9.28008	6.28511	6.98456	6.37017	0	1	0	0	0	0	1	1	0.130202	0.21741	0.209344	0.141782	0.157561	0.143701	60S ribosomal protein L13-2, putative	3	0.0001235	0.001546
PF14_0330	10	1	5.66929	4.11271	3.5931	3.96634	4.41026	4.9634	1	0	0	0	0	0	1	1	0.212213	0.153947	0.134497	0.148468	0.165085	0.18579	conserved Plasmodium protein, unknown function	0
PFD0910w	10	1	5.6322	5.68548	4.27976	8.15532	9.76805	11.6091	0	0	0	0	0	1	1	1	0.1248	0.12598	0.0948321	0.180708	0.216443	0.257237	conserved Plasmodium protein, unknown function	7	0.0001018	0
PF14_0760	10	1	4.43468	7.40835	5.21287	3.22117	4.22036	3.52539	0	1	0	0	0	0	1	1	0.158252	0.264368	0.186022	0.114948	0.150604	0.125804	Plasmodium exported protein, unknown function	2
PFL1760w	10	1	3.17548	5.77077	5.0467	3.50795	3.11757	3.79147	0	1	0	0	0	0	1	1	0.13009	0.236411	0.206748	0.14371	0.127717	0.155325	conserved Plasmodium protein, unknown function	5	0.0003374	0.0005516
PFI0535w	9	1	12.9168	11.1395	11.4748	14.4834	12.384	12.2015	0	0	0	1	0	0	1	1	0.173148	0.149323	0.153818	0.194147	0.166005	0.163559	phosphatidylinositol N-acetylglucosaminyltransferase, putative	4	9.13e-05	0.001139
PFB1000w	9	1	11.6031	10.8715	10.9288	11.3819	11.4598	10.9432	1	0	0	0	0	0	1	1	0.172695	0.161806	0.16266	0.169403	0.170562	0.162874	rifin, pseudogene	13	0.01626	0
PF13_0233	9	1	10.7419	7.64783	8.77201	12.5953	10.2241	10.2731	0	0	0	1	0	0	1	1	0.178277	0.126926	0.145583	0.209035	0.169682	0.170496	myosin A	6
PFA0200w	9	1	10.5607	2.831	3.63356	3.81405	2.49964	3.3704	1	0	0	0	0	0	1	1	0.395392	0.105993	0.136041	0.142798	0.0935869	0.126188	thrombospondin-related sporozoite protein	1	0.0001627	0
PF11_0267	9	1	8.36251	5.64153	6.03932	7.23367	5.89641	6.16278	1	0	0	0	0	0	1	1	0.212591	0.143418	0.153531	0.183893	0.149898	0.156669	kelch protein, putative	18	0.0007218	0.001
PFE0315c	9	1	8.17505	7.20143	6.40796	8.31096	9.60959	12.2446	0	0	0	0	0	1	1	1	0.157365	0.138623	0.123349	0.159981	0.184979	0.235702	conserved Plasmodium protein, unknown function	6	0	0
PFD0195c	9	1	7.94423	3.45628	4.17337	5.59282	5.66218	6.956	1	0	0	0	0	0	1	1	0.235142	0.102303	0.123528	0.165542	0.167595	0.205891	conserved Plasmodium protein, unknown function	0	0	0
MAL13P1.146	9	1	7.27732	7.01144	6.24979	8.93528	6.98697	7.95876	0	0	0	1	0	0	1	1	0.163831	0.157846	0.140699	0.201156	0.157295	0.179172	AMP deaminase, putative	5
PF14_0421	9	1	6.00983	6.3528	6.3389	8.56987	6.70164	7.13356	0	0	0	1	0	0	1	1	0.146201	0.154544	0.154206	0.208479	0.163031	0.173538	apicoplast 1-acyl-sn-glycerol-3-phosphate acyltransferase, putative	2
MAL7P1.163	9	1	5.70489	4.9788	5.31647	6.44545	5.92632	5.37972	0	0	0	1	0	0	1	1	0.169026	0.147513	0.157517	0.190967	0.175586	0.159391	conserved Plasmodium protein, unknown function	8	0.000228	0
PF10_0167	9	1	5.50797	4.76382	5.14544	6.85368	4.88295	5.0926	0	0	0	1	0	0	1	1	0.170809	0.147732	0.159566	0.21254	0.151426	0.157927	enoyl-CoA hydratase-related protein, putative	5	0.0001967	0
PFI1295c	9	1	5.41421	5.9786	6.75177	8.18741	8.82569	10.8801	0	0	0	0	0	1	1	1	0.117604	0.129863	0.146657	0.177841	0.191706	0.236329	monocarboxylate transporter, putative	3	0.000151	0
PF14_0411	9	1	5.37069	8.8086	8.09196	6.60053	6.19382	6.56866	0	1	0	0	0	0	1	1	0.128997	0.211571	0.194358	0.158536	0.148767	0.15777	small nuclear ribonucleoprotein, putative	1
PFC0680w	9	1	5.30129	5.92465	5.10614	13.0265	6.25044	4.78668	0	0	0	1	0	0	1	1	0.131234	0.146665	0.126403	0.322473	0.15473	0.118495	conserved Plasmodium protein, unknown function	7	0.0003248	0.0006882
PFC0535w	9	1	5.21188	7.28717	6.67228	4.99974	4.72274	4.40062	0	1	0	0	0	0	1	1	0.156539	0.218871	0.200402	0.150168	0.141848	0.132173	60S ribosomal protein L26, putative	4	0	0
PFI1040c	9	1	4.43468	7.5312	5.92243	5.13892	5.83821	5.29752	0	1	0	0	0	0	1	1	0.12981	0.220449	0.173358	0.150424	0.170893	0.155066	conserved Plasmodium membrane protein, unknown function	18	0.0004224	0.0001455
PF11_0243	9	1	4.30309	3.60264	3.72066	6.34496	3.40959	3.85137	0	0	0	1	0	0	1	1	0.170539	0.142779	0.147456	0.251462	0.135128	0.152637	leucine-rich repeat protein	10	0.0003308	0
PF14_0039	9	1	4.30309	3.0452	2.38912	3.81508	5.05182	7.88147	0	0	0	0	0	1	1	1	0.162468	0.114975	0.0902038	0.144043	0.190737	0.297574	conserved Plasmodium protein, unknown function	0
PF14_0712	9	1	3.94298	4.22305	3.68299	7.68956	8.93693	6.51176	0	0	0	0	1	0	1	1	0.112698	0.120703	0.105266	0.219782	0.255434	0.186118	conserved Plasmodium protein, unknown function	74
PFE0175c	9	1	2.85682	3.06547	4.30242	1.88284	2.89363	2.48655	0	0	1	0	0	0	1	1	0.163361	0.175293	0.246025	0.107666	0.165466	0.142188	myosin B	8	0.0004683	0
PFD0915w	8	1	10.0092	4.43284	5.37329	10.6828	8.27737	7.07278	0	0	0	1	0	0	1	1	0.218312	0.0966851	0.117197	0.233002	0.180538	0.154265	conserved Plasmodium protein, unknown function	10	0.0003191	0
PF11_0122	8	1	9.05046	4.37546	4.29659	7.96451	7.3562	8.22548	1	0	0	0	0	0	1	1	0.219306	0.106024	0.104113	0.192992	0.178251	0.199315	endonuclease/exonuclease/phosphatase family protein, putative	5	0.0004506	0
PFI0800c	8	1	8.9957	5.44384	4.72065	6.47878	5.06028	6.35396	1	0	0	0	0	0	1	1	0.242778	0.14692	0.127402	0.174851	0.136568	0.171482	conserved Plasmodium protein, unknown function	2	0.000722	0
PF14_0281	8	1	8.37359	5.56416	6.58054	10.7211	9.32713	8.29046	0	0	0	1	0	0	1	1	0.17139	0.113887	0.13469	0.219438	0.190907	0.169688	plasmepsin IX	0
PFC0381c	8	1	6.7729	5.98359	5.64599	9.29464	10.0847	8.62314	0	0	0	0	1	0	1	1	0.145952	0.128943	0.121668	0.200294	0.217319	0.185824	conserved Plasmodium protein, unknown function	8	0.0004469	0
PF14_0523	8	1	6.54193	5.74829	5.192	9.32052	10.348	9.0271	0	0	0	0	1	0	1	1	0.141668	0.124481	0.112435	0.201839	0.224091	0.195485	protein phosphatase, putative	1
PF14_0508	8	1	6.39139	4.98668	4.74443	4.33691	5.67298	7.28063	0	0	0	0	0	1	1	1	0.191284	0.149244	0.141993	0.129797	0.169783	0.217898	pyridine nucleotide transhydrogenase, putative	3
PFL0610w	8	1	6.29572	5.32293	5.83754	8.39021	7.17121	6.12503	0	0	0	1	0	0	1	1	0.16084	0.135988	0.149135	0.21435	0.183207	0.15648	conserved Plasmodium protein, unknown function	10	0.0003091	0.0005338
PFL0105w	8	1	5.92241	6.39737	6.44858	5.80909	8.47675	10.5584	0	0	0	0	0	1	1	1	0.135796	0.146686	0.14786	0.133197	0.194365	0.242096	conserved Plasmodium protein, unknown function	6	0.0008233	0
PF14_0367	8	1	5.80139	5.71475	4.81449	9.63684	11.3216	8.65452	0	0	0	0	1	0	1	1	0.126272	0.124386	0.104791	0.209754	0.246425	0.188373	conserved Plasmodium protein, unknown function	7
PF14_0748	8	1	5.77177	5.80721	4.80882	12.6921	8.39238	7.3098	0	0	0	1	0	0	1	1	0.128886	0.129677	0.107383	0.283419	0.187405	0.163231	Plasmodium exported protein (PHISTa), unknown function	6
PF11_0358	8	1	5.70489	7.56484	5.29676	5.39899	5.91972	5.44644	0	1	0	0	0	0	1	1	0.161467	0.21411	0.149915	0.152809	0.167547	0.154152	DNA-directed RNA polymerase 1, subunit 2, putative	7	0.0004268	0
PF11_0453	8	1	5.6322	5.91286	5.1551	8.38331	7.20304	6.44422	0	0	0	1	0	0	1	1	0.145419	0.152666	0.133101	0.216451	0.185977	0.166385	carbohydrate kinase, putative	10	0.0004535	0
PFL1865w	8	1	5.46439	4.41707	5.6373	10.6375	6.48988	5.24443	0	0	0	1	0	0	1	1	0.144215	0.116574	0.148779	0.280742	0.17128	0.13841	conserved Plasmodium protein, unknown function	95
PF14_0130	8	1	4.50229	3.4824	3.27234	4.88718	5.3126	6.11082	0	0	0	0	0	1	1	1	0.163318	0.126322	0.118702	0.17728	0.192711	0.221667	conserved Plasmodium protein, unknown function	7
PFE1200w	8	1	4.30309	3.62413	3.25988	6.0968	3.98079	3.20984	0	0	0	1	0	0	1	1	0.175819	0.148078	0.133195	0.249108	0.16265	0.13115	conserved Plasmodium protein, unknown function	9	0.0008279	0
PF14_0370	8	1	4.22178	5.80332	5.25456	4.52931	4.28983	4.80079	0	1	0	0	0	0	1	1	0.146084	0.20081	0.181821	0.156726	0.148439	0.16612	DEAD/DEAH box helicase, putative	16
PF14_0013	8	1	4.08712	8.86328	5.9572	1.51812	3.17138	3.54314	0	1	0	0	0	0	1	1	0.150593	0.326573	0.219497	0.0559361	0.116852	0.130549	DnaJ protein, putative	10
PF14_0745	8	1	3.94298	3.90491	4.16196	9.46417	5.14079	3.69936	0	0	0	1	0	0	1	1	0.130071	0.128815	0.137294	0.312203	0.169584	0.122034	probable protein, unknown function	0
PF10_0195	8	1	3.85095	4.51347	3.60549	6.0107	7.05347	9.25043	0	0	0	0	0	1	1	1	0.112323	0.131648	0.105164	0.175318	0.205733	0.269814	kinesin, putative	13	0.000886	0
PF10_0021	8	1	2.21269	6.95263	5.36799	0.279838	3.15475	2.46663	0	1	0	0	0	0	1	1	0.108282	0.340239	0.262692	0.0136944	0.154383	0.120709	Plasmodium exported protein (PHISTc), unknown function	4	0.001149	0.001256
PF08_0003	8	1	1.97699	5.81895	3.12608	-1.4032	2.16498	1.46125	0	1	0	0	0	0	1	1	0.150398	0.442672	0.237814	-0.106747	0.1647	0.111164	tryptophan/threonine-rich antigen	13	0.001554	0.002006
PFD0430c	7	1	12.0538	5.82471	5.49118	6.882	6.90363	7.95895	1	0	0	0	0	0	1	1	0.267183	0.12911	0.121717	0.152546	0.153025	0.176418	perforin like protein 1	13	0.001664	0
PF10_0330	7	1	10.1145	7.74402	8.18611	13.0868	10.9261	10.418	0	0	0	1	0	0	1	1	0.16725	0.128052	0.135362	0.216399	0.180669	0.172268	ubiquitin conjugating enzyme, putative	4	0.000139	0
PFL0545w	7	1	9.71403	4.37095	4.81194	5.17003	7.16415	9.92954	0	0	0	0	0	1	1	1	0.236003	0.106192	0.116906	0.125606	0.174053	0.241239	kinesin-like protein, putative	19	0.0004343	0.0001817
PF11_0160	7	1	9.62884	7.91626	7.60556	8.41125	8.69416	11.3682	0	0	0	0	0	1	1	1	0.179561	0.147625	0.141831	0.156855	0.162131	0.211997	SET domain protein, putative	15	0.0004306	0
PF11_0251	7	1	9.14697	8.46261	8.38439	10.3726	10.7146	9.25184	0	0	0	0	1	0	1	1	0.162373	0.150225	0.148836	0.18413	0.190201	0.164235	endoplasmic reticulum oxidoreductin, putative	16	0.0004412	0.0007168
PFA0205w	7	1	9.07111	2.67205	3.73259	4.43469	3.02627	4.87736	1	0	0	0	0	0	1	1	0.326134	0.0960683	0.134198	0.15944	0.108804	0.175356	conserved Plasmodium membrane protein, unknown function	64	0.009498	0
PFE1455w	7	1	8.57011	5.58932	5.16129	7.93289	6.72522	6.13714	1	0	0	0	0	0	1	1	0.213633	0.139329	0.128659	0.197749	0.167644	0.152985	sugar transporter, putative	15	0.001966	0
PFI0970c	7	1	8.57011	6.01389	6.62096	6.67194	7.47183	8.01843	1	0	0	0	0	0	1	1	0.197618	0.138674	0.152672	0.153848	0.172292	0.184896	TLD domain containing protein	13	0.0006959	0
PF10_0359	7	1	8.18579	7.72055	8.06217	11.1766	9.64703	9.29693	0	0	0	1	0	0	1	1	0.151339	0.142738	0.149054	0.206634	0.178354	0.171882	conserved Plasmodium protein, unknown function	1	0.000127	0
PFE0540w	7	1	7.92431	5.82063	5.25368	7.24018	8.09946	6.88463	0	0	0	0	1	0	1	1	0.192231	0.141199	0.127446	0.175635	0.19648	0.16701	WD-repeat protein, putative	4	0.0001771	0
PFL1675c	7	1	6.97039	5.96491	5.52612	4.63798	9.28861	11.4908	0	0	0	0	0	1	1	1	0.158855	0.13594	0.12594	0.1057	0.211688	0.261877	CPW-WPC family protein	12	0.0003253	0.0007979
PFA0190c	7	1	6.84411	5.88148	6.22948	8.60119	9.109	9.69123	0	0	0	0	0	1	1	1	0.147641	0.126875	0.134382	0.185545	0.196499	0.209059	actin-related protein	6	0	0
PF11_0423	7	1	6.71308	5.58581	6.75177	9.60598	8.0385	7.31767	0	0	0	1	0	0	1	1	0.152526	0.126913	0.153405	0.218254	0.18264	0.166262	conserved Plasmodium protein, unknown function	1	0	0
MAL8P1.78	7	1	6.00983	4.83776	4.63392	7.59288	7.97336	8.90272	0	0	0	0	0	1	1	1	0.150432	0.121094	0.115992	0.190057	0.199581	0.222844	small heat shock protein, putative	1	0.0001541	0
PFL2150c	7	1	5.46439	7.74251	7.24136	5.25502	6.21594	6.27377	0	1	0	0	0	0	1	1	0.143073	0.202721	0.189599	0.137591	0.162751	0.164265	cytoplasmic translation machinery associated protein, putative	3
PF10_0258	7	1	5.30129	4.45952	4.07758	8.0903	6.67642	9.19958	0	0	0	0	0	1	1	1	0.140228	0.117962	0.107859	0.214003	0.176603	0.243345	conserved Plasmodium protein, unknown function	6	0	0
PF11_0112	7	1	5.16621	4.29614	5.1931	9.39995	6.38279	5.35675	0	0	0	1	0	0	1	1	0.144328	0.120021	0.145079	0.262606	0.178316	0.149651	vacuolar sorting protein 35, putative	2	0.000199	0
PFE1525w	7	1	4.63513	3.7626	3.33712	5.1282	4.02135	4.27069	0	0	0	1	0	0	1	1	0.184262	0.149576	0.132662	0.203863	0.159862	0.169774	conserved Plasmodium membrane protein, unknown function	11	0.0002494	0.0003288
PFL0655w	7	1	4.36972	4.4899	4.18237	6.30459	5.72554	7.40293	0	0	0	0	0	1	1	1	0.134556	0.138257	0.128787	0.194136	0.176306	0.227958	conserved Plasmodium membrane protein, unknown function	7	7.63e-05	0
PF14_0247	7	1	4.22178	6.78445	5.5464	3.32791	4.25944	4.25251	0	1	0	0	0	0	1	1	0.148693	0.238952	0.195347	0.117211	0.15002	0.149776	conserved Plasmodium protein, unknown function	26
PF14_0735	7	1	4.01759	5.26324	4.76611	11.2764	7.94147	6.39951	0	0	0	1	0	0	1	1	0.10129	0.132695	0.120161	0.284295	0.200217	0.161342	probable protein, unknown function	3
PF13_0275	7	1	3.94298	10.1491	6.69414	3.19784	4.3218	3.59721	0	1	0	0	0	0	1	1	0.123592	0.318123	0.209827	0.100236	0.135467	0.112754	Plasmodium exported protein, unknown function	6
PF11_0281	7	1	3.5593	5.60775	5.12349	4.13129	3.94006	3.63368	0	1	0	0	0	0	1	1	0.13692	0.215719	0.197091	0.158923	0.151567	0.139781	protein phosphatase, putative	8	0.001664	0.001164
PF10_0018	7	1	3.44141	7.48517	4.06168	-0.169426	3.19125	3.28417	0	1	0	0	0	0	1	1	0.161612	0.351511	0.190741	-0.00795641	0.149865	0.154228	alpha/beta hydrolase, putative	9	0.0003109	0
MAL8P1.2	7	1	2.21269	4.70938	3.41505	2.33847	2.87175	2.71005	0	1	0	0	0	0	1	1	0.121194	0.257944	0.18705	0.128083	0.157293	0.148436	Plasmodium exported protein (PHISTb), unknown function	1	0.0004372	0
PFC0750w	6	1	9.84943	5.5524	5.43308	10.302	6.70295	6.00381	0	0	0	1	0	0	1	1	0.224649	0.126641	0.123919	0.234971	0.152883	0.136937	conserved Plasmodium protein, unknown function	13	0.0006181	0
PF14_0671	6	1	9.41988	9.14353	9.01267	12.8077	11.1359	11.1134	0	0	0	1	0	0	1	1	0.150398	0.145986	0.143896	0.204488	0.177796	0.177437	conserved protein, unknown function	2
PFD0775c	6	1	9.14697	8.07303	9.07689	13.0128	10.0192	8.68962	0	0	0	1	0	0	1	1	0.157656	0.139146	0.156448	0.224287	0.17269	0.149773	RNA binding protein, putative	5	0.0001382	0
PF14_0452	6	1	8.73288	5.9406	5.2718	7.70311	6.54363	6.51929	1	0	0	0	0	0	1	1	0.214508	0.14592	0.129492	0.189213	0.160732	0.160135	conserved Plasmodium protein, unknown function	2
MAL8P1.126	6	1	8.04859	5.54927	5.57643	6.65332	5.19898	5.11468	1	0	0	0	0	0	1	1	0.222698	0.153544	0.154295	0.184092	0.143852	0.141519	serine protease, putative	4	0.001683	0.000387
PFC0370w	6	1	7.98893	3.85937	4.10625	4.43851	3.16539	2.47203	1	0	0	0	0	0	1	1	0.306907	0.148264	0.157748	0.170512	0.121603	0.0949667	conserved Plasmodium protein, unknown function	2	0.0002119	0
PF14_0693	6	1	7.13741	5.91687	6.15487	7.82778	8.06127	8.62022	0	0	0	0	0	1	1	1	0.163259	0.135341	0.140784	0.17905	0.184391	0.197176	conserved Plasmodium protein, unknown function	2
PFL0305c	6	1	6.91355	4.32276	4.27463	6.97388	7.90501	7.93044	0	0	0	0	0	1	1	1	0.180415	0.112806	0.11155	0.181989	0.206288	0.206952	IMP-specific 5'-nucleotidase, putative,haloacid dehalogenase hydrolase, putative	8	0	0
PF11_0316	6	1	6.04586	6.97467	5.92814	5.41866	5.90887	5.80917	0	1	0	0	0	0	1	1	0.167543	0.193283	0.164281	0.150162	0.163747	0.160984	conserved Plasmodium protein, unknown function	10	0.0006214	0
PF07_0117	6	1	5.00983	7.7059	7.14347	3.62355	5.43565	5.17762	0	1	0	0	0	0	1	1	0.146933	0.226006	0.20951	0.106275	0.159422	0.151854	eukaryotic translation initiation factor 2 alpha subunit, putative	0	8.08e-05	0
PFI1735c	6	1	3.85095	11.0426	6.55487	3.71718	4.99149	2.15247	0	1	0	0	0	0	1	1	0.119189	0.341774	0.202877	0.115049	0.15449	0.0666203	ring-exported protein 1	19	0.0009366	0.0009847
PFA0555c	6	1	3.75484	4.58487	7.3135	5.41426	5.32397	5.3653	0	0	1	0	0	0	1	1	0.118237	0.144375	0.230297	0.170492	0.167648	0.16895	UMP-CMP kinase, putative	6	0	0
PF13_0076	6	1	3.65861	8.62581	6.78555	4.5434	4.90014	3.05083	0	1	0	0	0	0	1	1	0.11591	0.273277	0.214975	0.143941	0.155243	0.0966543	Plasmodium exported protein, unknown function	5
MAL8P1.28	6	1	3.02923	2.63129	2.94042	3.64967	6.06683	6.7451	0	0	0	0	0	1	1	1	0.120867	0.104989	0.117323	0.145622	0.242068	0.269131	conserved Plasmodium protein, unknown function	2	0.0002852	0
PFI0090c	6	1	2.21269	3.70693	3.10158	2.35532	1.79804	2.21855	0	1	0	0	0	0	1	1	0.143746	0.240817	0.201491	0.153011	0.116808	0.144126	probable protein, unknown function	1	0.0005705	0.0008183
PF11_0472	5	1	11.1953	10.5538	10.6511	11.0148	10.9543	10.5767	1	0	0	0	0	0	1	1	0.172379	0.1625	0.164	0.1696	0.168668	0.162853	conserved Plasmodium protein, unknown function	2	0.0001515	0
PFL2145w	5	1	10.1678	7.55131	7.04349	8.50938	7.04049	8.90738	1	0	0	0	0	0	1	1	0.20658	0.15342	0.143103	0.172885	0.143042	0.180971	conserved Plasmodium protein, unknown function	1
PF11_0209	5	1	9.61241	8.28717	8.57558	10.9595	8.74528	7.81616	0	0	0	1	0	0	1	1	0.178021	0.153477	0.158818	0.202968	0.161961	0.144754	conserved Plasmodium protein, unknown function	1	0	0
PF14_0173	5	1	9.5625	5.38762	5.86114	6.01752	6.74094	6.69245	1	0	0	0	0	0	1	1	0.237506	0.133813	0.145574	0.149458	0.167426	0.166222	cyclic nucleotide-binding protein, putative	26
PF08_0085	5	1	9.49665	8.74488	8.71332	11.2719	9.86703	9.66453	0	0	0	1	0	0	1	1	0.164421	0.151405	0.150858	0.195156	0.170833	0.167327	ubiquitin conjugating enzyme, putative	0	0	0
MAL13P1.20	5	1	8.04859	5.59965	5.25446	8.00578	7.65189	8.72925	0	0	0	0	0	1	1	1	0.185924	0.129353	0.121379	0.184935	0.17676	0.201648	conserved Plasmodium protein, unknown function	5
PF14_0314	5	1	7.41654	5.88212	6.28708	8.186	6.17079	6.16353	0	0	0	1	0	0	1	1	0.184923	0.146664	0.156761	0.204109	0.153862	0.153681	chromatin assembly factor 1 P55 subunit, putative	9
PF14_0065	5	1	7.3696	6.61569	7.45546	10.1756	7.52082	7.78016	0	0	0	1	0	0	1	1	0.157076	0.141007	0.158907	0.216883	0.160299	0.165827	glideosome associated protein with multiple membrane spans 3, putative	5
PFB0805c	5	1	7.21223	5.92033	5.27938	8.75478	6.61515	5.92096	0	0	0	1	0	0	1	1	0.181655	0.149116	0.132972	0.220508	0.166617	0.149132	clathrin coat assembly protein, putative	4	0.0001889	0
PFL1860c	5	1	6.78768	4.33165	4.43746	5.7993	4.69999	5.39267	1	0	0	0	0	0	1	1	0.215833	0.137737	0.141101	0.184405	0.149449	0.171475	conserved Plasmodium protein, unknown function	5
PFE1540w	5	1	6.20608	5.72299	5.2323	10.7725	9.84927	11.803	0	0	0	0	0	1	1	1	0.125158	0.115415	0.105519	0.217248	0.198629	0.238031	CPW-WPC family protein	5	0.0003139	0
MAL13P1.228	5	1	5.85452	6.1217	6.87455	11.1078	9.47939	6.77077	0	0	0	1	0	0	1	1	0.126697	0.132479	0.148772	0.240383	0.205143	0.146526	conserved Plasmodium protein, unknown function	7
PFD0820w	5	1	4.80206	4.67646	3.94221	5.821	5.50516	7.0069	0	0	0	0	0	1	1	1	0.151228	0.147273	0.124149	0.183317	0.17337	0.220663	conserved Plasmodium protein, unknown function	1	0	0.001208
PFE0800w	5	1	4.22178	4.13251	4.8976	8.8343	4.9473	6.74742	0	0	0	1	0	0	1	1	0.124975	0.122333	0.144981	0.261518	0.146453	0.199741	RAP protein, putative	12	0.0002801	0.0003092
PFB0970c	5	1	2.66523	4.95562	3.59215	1.4724	2.76138	2.26192	0	1	0	0	0	0	1	1	0.150504	0.279841	0.202846	0.0831454	0.155934	0.127729	Plasmodium exported protein, unknown function	12	0.002031	0.0006477
PFL0645c	5	1	2.66523	2.63208	2.62015	3.6429	4.40547	4.85548	0	0	0	0	0	1	1	1	0.128005	0.126413	0.12584	0.17496	0.211585	0.233198	conserved Plasmodium protein, unknown function	3	0.0006944	0
MAL13P1.287	4	1	10.5986	6.62732	8.0791	12.2964	10.8384	9.7702	0	0	0	1	0	0	1	1	0.182076	0.113852	0.138792	0.211242	0.186195	0.167844	conserved Plasmodium protein, unknown function	3
MAL13P1.328	4	1	8.55098	6.31399	6.26427	6.56802	7.679	7.481	1	0	0	0	0	0	1	1	0.199522	0.147326	0.146166	0.153253	0.179176	0.174556	DNA topoisomerase VI, b subunit, putative	9
PF14_0682	4	1	7.8384	6.62202	6.73168	9.30347	9.35604	10.8312	0	0	0	0	0	1	1	1	0.154656	0.130656	0.13282	0.183563	0.1846	0.213706	conserved Plasmodium membrane protein, unknown function	2
PF14_0149	4	1	7.46249	3.74791	4.57217	5.54054	5.02457	5.48099	1	0	0	0	0	0	1	1	0.234458	0.117752	0.14365	0.174074	0.157863	0.172203	conserved Plasmodium protein, unknown function	5
PFD0825c	4	1	7.4022	3.23409	2.6573	3.27029	4.02676	4.69859	1	0	0	0	0	0	1	1	0.292702	0.127884	0.105076	0.129316	0.159228	0.185794	RNA binding protein Puf2	6	0.0001036	0.0006481
PFI0550w	4	1	6.67833	3.3942	3.52003	5.05252	4.86534	3.78319	1	0	0	0	0	0	1	1	0.244685	0.124359	0.128969	0.185117	0.178259	0.138611	cysteine repeat modular protein 1	34	0.0005267	0.0006074
MAL13P1.248	4	1	6.62725	5.66717	5.76454	7.5716	6.82715	6.6737	0	0	0	1	0	0	1	1	0.169359	0.144824	0.147312	0.193492	0.174467	0.170546	nucleoside diphosphate hydrolase, putative	7
PFD0720w	4	1	6.47074	6.24549	6.74308	10.8852	6.47775	4.85899	0	0	0	1	0	0	1	1	0.155243	0.149839	0.161777	0.261154	0.155411	0.116575	conserved ARM repeats protein, unknown function	13	0.0006965	0
PFL1785c	4	1	6.20608	4.70756	5.99936	10.9043	8.01662	7.42315	0	0	0	1	0	0	1	1	0.14347	0.108828	0.138691	0.252081	0.185325	0.171606	conserved Plasmodium protein, unknown function	1	0.0004409	0
PFL2220w	4	1	5.70489	7.24842	6.06631	5.64769	5.23283	5.38008	0	1	0	0	0	0	1	1	0.161702	0.205453	0.171946	0.160081	0.148322	0.152496	conserved Plasmodium protein, unknown function	9
PFL2105c	4	1	5.59431	6.49107	5.93993	5.80917	5.36476	5.76569	0	1	0	0	0	0	1	1	0.159998	0.185645	0.169883	0.166143	0.153433	0.164899	microtubule associated katanin, putative	5
PF08_0100	4	1	5.16621	4.02258	3.54858	5.43256	6.98446	6.59329	0	0	0	0	1	0	1	1	0.162727	0.126705	0.111775	0.171117	0.219999	0.207678	ruvB-like DNA helicase, putative	11	0.001135	0.0006427
PFL0195w	4	1	5.04967	4.27501	4.08028	4.14765	5.14909	6.8365	0	0	0	0	0	1	1	1	0.170954	0.144728	0.138136	0.140416	0.17432	0.231446	conserved Plasmodium protein, unknown function	8	0.0003301	0
PFL0235w	4	1	5.04967	5.23431	5.56366	8.87144	6.5651	7.75758	0	0	0	1	0	0	1	1	0.12934	0.13407	0.142505	0.227229	0.168156	0.198699	conserved Plasmodium protein, unknown function	2	0	0
PFI1225w	4	1	4.69263	2.99678	3.8457	7.82744	6.25689	6.87324	0	0	0	1	0	0	1	1	0.144421	0.0922294	0.118356	0.240899	0.192563	0.211532	conserved Plasmodium protein, unknown function	7	0.0001212	0
PFI1210w	4	1	4.63513	4.15463	5.4045	5.3741	7.89574	10.4687	0	0	0	0	0	1	1	1	0.122193	0.109526	0.142476	0.141674	0.208151	0.275981	conserved Plasmodium protein, unknown function	16	0.0004247	0
PFB0090c	4	1	4.43468	8.54359	6.19329	3.03997	4.89303	3.62223	0	1	0	0	0	0	1	1	0.144326	0.27805	0.20156	0.0989355	0.159243	0.117885	RESA-like protein with PHIST and DnaJ domains	2
MAL8P1.83	4	1	4.36972	5.93231	5.22876	4.14044	4.66315	4.23049	0	1	0	0	0	0	1	1	0.152975	0.207679	0.183049	0.144949	0.163248	0.148101	eukaryotic translation initiation factor, putative	5	0.0002996	0
PF10_0029	4	1	4.22178	5.31466	5.85857	4.47493	4.9569	4.94404	0	0	1	0	0	0	1	1	0.141809	0.178519	0.196789	0.150312	0.166502	0.16607	conserved Plasmodium protein, unknown function	1	0.0002837	0
PFB0910w	4	1	4.01759	6.02837	4.29004	3.32534	3.79694	3.71798	0	1	0	0	0	0	1	1	0.159579	0.239446	0.1704	0.132082	0.150814	0.147678	Plasmodium exported protein, unknown function	7	0.001443	0
PFE1405c	4	1	3.85095	6.12222	5.51143	4.13299	3.96311	3.38749	0	1	0	0	0	0	1	1	0.142796	0.227016	0.204368	0.153254	0.146955	0.12561	eukaryotic translation initiation factor 3, subunit 6, putative	5	0.0008367	0
PFB0177c	4	1	3.75484	3.54907	3.65098	5.52989	6.40988	6.99161	0	0	0	0	0	1	1	1	0.125638	0.118753	0.122163	0.185031	0.214476	0.233941	conserved Plasmodium protein, unknown function	7	4.91e-05	0
PFC0590c	4	1	3.75484	3.95368	5.32014	4.30795	3.868	3.81705	0	0	1	0	0	0	1	1	0.150063	0.15801	0.212621	0.172169	0.154586	0.15255	DER1-like protein, putative	13	0.0005692	0.001485
PF14_0746	4	1	3.3383	6.93031	4.69281	3.43387	3.69769	3.13182	0	1	0	0	0	0	1	1	0.132342	0.274742	0.18604	0.136131	0.14659	0.124156	Plasmodium exported protein (PHISTb), unknown function	7
PFL1285c	4	1	3.02923	3.47244	4.784	3.2956	3.47941	3.412	0	0	1	0	0	0	1	1	0.141074	0.161714	0.222795	0.153479	0.162039	0.1589	proliferating cell nuclear antigen 2	2	0.0007003	0
PF11_0420	4	1	2.85682	3.10187	4.5603	3.45321	3.40418	3.64744	0	0	1	0	0	0	1	1	0.135885	0.147541	0.216911	0.164252	0.16192	0.173491	conserved Plasmodium protein, unknown function	32	0.001692	0
PF07_0006	4	1	2.66523	5.80867	2.8921	0.568725	2.02337	2.26053	0	1	0	0	0	0	1	1	0.164332	0.358148	0.17832	0.0350662	0.124756	0.139379	sporozoite threonine and asparagine-rich protein	12	0.0007085	0
PFL0995c	3	1	7.82958	3.05237	3.69859	5.15331	4.37789	4.18801	1	0	0	0	0	0	1	1	0.276666	0.107859	0.130693	0.182097	0.154697	0.147987	conserved Plasmodium protein, unknown function	3	0.0002914	0
PF11_0280	3	1	7.68784	8.60328	8.27242	11.0606	8.51015	8.68332	0	0	0	1	0	0	1	1	0.145555	0.162887	0.156622	0.209411	0.161123	0.164402	small nuclear ribonucleoprotein F, putative	1	0.0003074	0
MAL8P1.76	3	1	7.55074	6.39267	5.93638	8.66332	10.3783	11.6034	0	0	0	0	0	1	1	1	0.149446	0.126525	0.117494	0.171466	0.20541	0.229658	meiotic recombination protein dmc1-like protein	6	0.0004087	0
PF10_0061	3	1	7.45111	5.89166	4.85093	6.52537	8.54718	11.4369	0	0	0	0	0	1	1	1	0.16668	0.131795	0.108514	0.145971	0.191199	0.255841	conserved Plasmodium protein, unknown function	5	0.0003542	0
PFD0235c	3	1	7.34191	3.75555	3.31853	4.66516	3.49205	3.70342	1	0	0	0	0	0	1	1	0.279408	0.142924	0.126292	0.17754	0.132896	0.14094	conserved Plasmodium protein, unknown function	8	0.001322	0.0005938
PFI1580c	3	1	7.05333	5.06463	5.75397	9.20147	6.29442	6.18436	0	0	0	1	0	0	1	1	0.17833	0.128049	0.145478	0.232641	0.159142	0.15636	DHHC-type zinc finger protein, putative	10	0.0001607	0
PF10_0178	3	1	6.66286	7.07721	6.16675	7.21031	9.87821	11.7032	0	0	0	0	0	1	1	1	0.136818	0.145327	0.126631	0.14806	0.202844	0.24032	conserved Plasmodium protein, unknown function	3	0.0004003	0.001675
PF14_0569	3	1	6.6444	7.4992	6.77209	6.02762	6.61951	6.03932	0	1	0	0	0	0	1	1	0.167779	0.189363	0.171003	0.152204	0.16715	0.1525	conserved Plasmodium protein, unknown function	5
PFE0775c	3	1	6.6444	5.43257	5.06737	8.03734	8.2774	8.57284	0	0	0	0	0	1	1	1	0.15808	0.129249	0.12056	0.19122	0.196931	0.20396	amino acid transporter, putative	15	0.001536	0.0003488
PF14_0229	3	1	6.33835	8.37944	7.60105	6.73828	6.97156	6.20941	0	1	0	0	0	0	1	1	0.150062	0.198386	0.179957	0.159531	0.165054	0.14701	conserved Plasmodium protein, unknown function	13
PF14_0279	3	1	6.10905	4.32298	4.82578	7.51865	5.82061	6.29079	0	0	0	1	0	0	1	1	0.175105	0.123911	0.138323	0.215509	0.166838	0.180315	conserved Plasmodium protein, unknown function	3
PF14_0106	3	1	6.08042	5.07733	5.70473	8.03698	7.04052	6.46867	0	0	0	1	0	0	1	1	0.158309	0.132192	0.148527	0.209249	0.183306	0.168417	ankyrin-repeat protein, putative	2
PF14_0206	3	1	5.6322	4.43211	4.75423	5.12169	6.07503	6.65034	0	0	0	0	0	1	1	1	0.17242	0.135681	0.145542	0.156792	0.185976	0.203589	conserved Plasmodium protein, unknown function	8
PFC0215c	3	1	5.54787	3.13784	3.20665	3.5476	3.25962	3.15239	1	0	0	0	0	0	1	1	0.253884	0.143595	0.146744	0.162347	0.149168	0.144261	conserved Plasmodium protein, unknown function	12	0.00218	0
PFI0110c	3	1	5.04967	8.73163	5.76831	5.56519	6.2889	4.8667	0	1	0	0	0	0	1	1	0.139223	0.240737	0.159036	0.153436	0.173389	0.134178	serine/threonine protein kinase, FIKK family	1	8.76e-05	0
PFI1110w	3	1	4.96458	6.21687	5.08991	4.20298	5.17613	5.00778	0	1	0	0	0	0	1	1	0.161933	0.20278	0.166021	0.137091	0.168833	0.163342	glutamine synthetase, putative	4	0.0008967	0
PF10_0280	3	1	4.74222	3.20515	3.3465	3.36501	3.8143	3.81549	1	0	0	0	0	0	1	1	0.212764	0.143802	0.150144	0.150974	0.171132	0.171185	conserved Plasmodium protein, unknown function	3	0.000155	0
PFE0770w	3	1	4.74222	3.57156	4.01963	4.32033	4.26138	5.76378	0	0	0	0	0	1	1	1	0.177752	0.133872	0.150667	0.161938	0.159729	0.216043	conserved Plasmodium protein, unknown function	11	0.0006475	0
PFI0365w	3	1	4.69263	5.88882	5.38779	4.33289	4.41743	4.47413	0	1	0	0	0	0	1	1	0.160741	0.201715	0.184553	0.148419	0.151315	0.153257	translation initiation factor SUI1, putative	9	0.0003749	0
PF10_0274	3	1	4.63513	6.5455	4.9203	4.60034	4.51964	4.72741	0	1	0	0	0	0	1	1	0.154771	0.21856	0.164293	0.153609	0.150915	0.157852	methyltransferase, putative	18	0.000611	0
PFE1355c	3	1	4.50229	6.5311	7.26032	4.22447	5.31617	4.4653	0	0	1	0	0	0	1	1	0.139391	0.202203	0.22478	0.13079	0.164589	0.138246	ubiquitin carboxyl-terminal hydrolase, putative	6	0.0006471	0
PFE1605w	3	1	3.85095	7.33919	6.9834	3.11198	4.27384	2.47928	0	1	0	0	0	0	1	1	0.137344	0.261753	0.249063	0.110989	0.152427	0.0884238	Plasmodium exported protein (PHISTb), unknown function	19	0.0008267	0
PFE0200c	3	1	3.65861	4.15835	4.33385	4.83841	4.57529	6.69051	0	0	0	0	0	1	1	1	0.129485	0.147172	0.153383	0.171241	0.161928	0.23679	AN1-like zinc finger family protein	7	0.000447	0
PFE1090w	3	1	3.44141	3.69257	3.31921	5.60633	3.12245	3.97682	0	0	0	1	0	0	1	1	0.148601	0.159446	0.143324	0.242082	0.134828	0.17172	nucleotide binding protein, putative	2	0.0002174	0
PFL2555w	3	1	2.66523	5.3067	3.08752	2.93514	1.8029	1.73953	0	1	0	0	0	0	1	1	0.151977	0.3026	0.176057	0.167368	0.102806	0.0991918	Plasmodium exported protein (PHISTa), unknown function	13
PFA0745w	2	1	11.5245	10.858	10.8825	11.0121	11.2317	10.8354	1	0	0	0	0	0	1	1	0.173708	0.163662	0.164031	0.165985	0.169294	0.16332	rifin	56	0.02205	0.01455
PFL0370w	2	1	9.86628	4.6254	4.27164	3.79784	5.87341	7.14001	1	0	0	0	0	0	1	1	0.277341	0.13002	0.120076	0.106757	0.165101	0.200705	conserved Plasmodium protein, unknown function	2	0.001248	0
PFE0950c	2	1	8.45696	3.2675	3.07997	5.26249	3.95466	3.78141	1	0	0	0	0	0	1	1	0.304174	0.117523	0.110778	0.189278	0.142239	0.136007	conserved Plasmodium protein, unknown function	0	0	0
PFC0225c	2	1	8.45097	5.48268	5.45534	6.88185	4.74983	4.78896	1	0	0	0	0	0	1	1	0.235997	0.153106	0.152343	0.192179	0.132641	0.133734	elongation factor (EF-TS), putative	2	0.000324	0
PF14_0333	2	1	8.24658	5.00196	5.63709	9.75734	9.2134	10.6002	0	0	0	0	0	1	1	1	0.170185	0.103226	0.116333	0.201363	0.190137	0.218756	conserved Plasmodium protein, unknown function	2
PFI1705w	2	1	7.96228	8.17799	8.27814	10.3433	9.20239	8.94356	0	0	0	1	0	0	1	1	0.150494	0.154571	0.156464	0.195497	0.173933	0.169041	phosphatidylinositol N-acetylglucosaminyltransferase subunit P, putative	0	0.0002187	0
PF10_0170	2	1	7.95708	4.74772	4.37379	5.00127	4.43721	3.78078	1	0	0	0	0	0	1	1	0.262628	0.156701	0.14436	0.16507	0.146453	0.124787	conserved Plasmodium protein, unknown function	1	0	0
PFB0765w	2	1	7.82958	4.37737	4.41772	3.66927	4.3175	4.26708	1	0	0	0	0	0	1	1	0.271121	0.151579	0.152976	0.127059	0.149505	0.14776	conserved Plasmodium protein, unknown function	14	0.0006415	0.0004837
PFE0405c	2	1	7.80412	5.78568	6.58334	11.1377	9.21296	10.2205	0	0	0	1	0	0	1	1	0.153793	0.114016	0.129736	0.219487	0.181557	0.201411	longevity-assurance (LAG1) domain protein, putative	2	7.49e-05	0
PF08_0045	2	1	7.6051	4.71527	5.51862	6.76908	6.7939	6.20254	1	0	0	0	0	0	1	1	0.202239	0.125391	0.146754	0.180007	0.180667	0.164941	2-oxoglutarate dehydrogenase E1 component	5	0.0004973	0
PFA0435w	2	1	7.34191	6.94088	7.28384	9.97809	7.80178	7.9097	0	0	0	1	0	0	1	1	0.155364	0.146878	0.154135	0.211149	0.165095	0.167379	conserved Plasmodium protein, unknown function	6	0.0001437	0
PF14_0262	2	1	7.27732	5.99794	4.64165	10.8385	6.72688	5.4551	0	0	0	1	0	0	1	1	0.177767	0.146515	0.113384	0.264757	0.164321	0.133255	probable protein, unknown function	30
PFI0635c	2	1	7.02831	9.07251	8.13139	6.81761	7.06779	6.78895	0	1	0	0	0	0	1	1	0.15651	0.202031	0.181074	0.151818	0.157389	0.15118	conserved Plasmodium protein, unknown function	5	0	0
PF11_0157	2	1	6.79808	4.5338	4.7934	6.82389	5.71469	6.22193	0	0	0	1	0	0	1	1	0.194867	0.129961	0.137403	0.195607	0.163811	0.178351	glycerol-3-phosphate dehydrogenase, putative	3	0.0002025	0
PF10_0092	2	1	6.54193	5.30977	5.87761	7.51418	6.0884	6.06068	0	0	0	1	0	0	1	1	0.174953	0.142001	0.157187	0.200954	0.162824	0.162082	metallopeptidase, putative	7	0	0
PFL2000w	2	1	6.44118	5.14487	6.23201	8.73381	6.35195	6.50076	0	0	0	1	0	0	1	1	0.163463	0.130565	0.158154	0.221644	0.161198	0.164975	mitochondrial carrier protein, putative	9
PF10_0229	2	1	6.39139	4.3661	3.96092	6.2683	7.6953	8.61088	0	0	0	0	0	1	1	1	0.171384	0.117076	0.106211	0.168083	0.206348	0.230899	conserved Plasmodium protein, unknown function	3	5.22e-05	0
MAL7P1.78	2	1	6.36662	6.05056	6.14152	8.00618	7.69101	6.84717	0	0	0	1	0	0	1	1	0.154894	0.147205	0.149418	0.194783	0.187115	0.166585	conserved Plasmodium protein, unknown function	5	0	0
PF10_0216	2	1	5.98858	4.42613	4.64483	9.06201	5.99881	4.63989	0	0	0	1	0	0	1	1	0.172282	0.127333	0.133625	0.2607	0.172577	0.133483	zinc transporter, putative	0	8.18e-05	0
PFL1165w	2	1	5.82462	3.36114	4.04961	4.54831	4.29348	7.6335	0	0	0	0	0	1	1	1	0.196045	0.113129	0.136301	0.153087	0.14451	0.256928	conserved Plasmodium protein, unknown function	6	0.0001274	0.000814
PFI1535w	2	1	5.73445	2.85129	2.02535	4.16632	2.88943	3.18219	1	0	0	0	0	0	1	1	0.275046	0.136759	0.0971435	0.199833	0.138588	0.15263	conserved Plasmodium protein, unknown function	3	0.0001058	0
PFI0425w	2	1	5.21188	6.38544	5.72052	4.65721	5.14607	4.93621	0	1	0	0	0	0	1	1	0.16258	0.199188	0.178447	0.145278	0.160527	0.153981	transporter, putative	4	0.0002221	0.001699
PF14_0744	2	1	5.11918	6.26726	6.58651	14.1018	6.27759	4.18836	0	0	0	1	0	0	1	1	0.120336	0.147324	0.154828	0.33149	0.147567	0.0984554	Plasmodium exported protein, unknown function	5
PF11_0322	2	1	5.00983	3.44131	4.28584	6.67489	5.33552	5.93372	0	0	0	1	0	0	1	1	0.163287	0.112164	0.13969	0.217557	0.173902	0.1934	conserved Plasmodium protein, unknown function	14	0.0002095	0
PF14_0034	2	1	4.96458	4.65333	4.46655	7.901	6.0255	6.41091	0	0	0	1	0	0	1	1	0.144227	0.135185	0.129759	0.229534	0.175048	0.186245	translocation associated membrane protein, putative	3
MAL13P1.276	2	1	4.9119	4.43613	4.44336	6.29311	6.48051	6.82533	0	0	0	0	0	1	1	1	0.147105	0.132857	0.133073	0.188471	0.194083	0.20441	conserved Plasmodium protein, unknown function	2
PF10_0393	2	1	4.80206	2.24937	2.37486	3.49709	2.93432	2.92536	1	0	0	0	0	0	1	1	0.255659	0.119755	0.126436	0.186183	0.156222	0.155745	rifin	1	0.007903	0.01818
MAL13P1.12	2	1	4.56988	4.6971	4.28084	4.79724	4.87449	7.98841	0	0	0	0	0	1	1	1	0.146433	0.15051	0.137171	0.153719	0.156194	0.255973	conserved Plasmodium membrane protein, unknown function	6
PFB0360c	2	1	4.56988	3.80679	3.83648	6.35802	3.23611	4.09677	0	0	0	1	0	0	1	1	0.176416	0.146957	0.148103	0.245445	0.124927	0.158152	serine repeat antigen 1	8	0.0008042	0
PFA0660w	2	1	4.50229	6.47586	4.70813	3.62885	4.62985	3.60267	0	1	0	0	0	0	1	1	0.163436	0.235079	0.170909	0.13173	0.168067	0.130779	heat shock protein 40, type II	9	0.0003198	0.0008292
MAL13P1.178	2	1	4.43468	5.60626	4.67758	3.59251	4.32243	4.35895	0	1	0	0	0	0	1	1	0.164294	0.207698	0.173293	0.133093	0.160135	0.161488	conserved Plasmodium protein, unknown function	6
MAL7P1.92	2	1	4.22178	2.64884	2.66404	3.14357	2.65617	2.44849	1	0	0	0	0	0	1	1	0.237407	0.148954	0.149809	0.176775	0.149367	0.137688	cysteine repeat modular protein 2	15	0.0003678	0
PF13_0209	2	1	4.22178	6.77099	5.75362	4.16627	4.54745	4.09756	0	1	0	0	0	0	1	1	0.142832	0.229077	0.194657	0.140954	0.15385	0.138629	conserved Plasmodium protein, unknown function	7
PFL1020w	2	1	4.22178	4.11451	3.87508	5.96628	4.01343	4.88537	0	0	0	1	0	0	1	1	0.155921	0.151959	0.143116	0.220349	0.148226	0.180429	conserved Plasmodium protein, unknown function	4	0.0002492	0
PF14_0316	2	1	4.14966	7.0239	5.91619	3.86358	4.54502	4.11121	0	1	0	0	0	0	1	1	0.140146	0.237217	0.199807	0.130484	0.153498	0.138847	DNA topoisomerase II, putative	8
PFI1335w	2	1	4.14966	3.76793	4.17969	7.29015	6.61598	6.5418	0	0	0	1	0	0	1	1	0.127504	0.115775	0.128427	0.224001	0.203286	0.201007	conserved Plasmodium protein, unknown function	33	0.0005935	0.001443
PF10_0200	2	1	3.75484	6.1132	4.45368	3.98663	4.37835	3.99522	0	1	0	0	0	0	1	1	0.140726	0.229114	0.166917	0.149413	0.164094	0.149735	ribosomal processing ATPase, putative	15	0.0001157	0
PF11_0152	2	1	3.75484	6.78855	5.39981	3.57632	4.19119	2.60908	0	1	0	0	0	0	1	1	0.142662	0.257926	0.205162	0.135879	0.159241	0.0991299	GTPase activator, putative	4	0	0
PFI1780w	2	1	3.5593	7.67798	4.27894	2.99754	3.45338	2.60864	0	1	0	0	0	0	1	1	0.14483	0.31242	0.174112	0.121971	0.140519	0.106147	Plasmodium exported protein (PHISTc), unknown function	18	0.0005658	0
PFL2560c	2	1	3.17548	8.05329	6.00597	2.72363	2.22564	1.89318	0	1	0	0	0	0	1	1	0.131887	0.334478	0.249446	0.113121	0.0924376	0.0786296	Plasmodium exported protein, unknown function	0
PF14_0209	2	1	2.66523	5.72484	4.71144	3.39743	3.42006	3.20898	0	1	0	0	0	0	1	1	0.115238	0.247529	0.203712	0.146897	0.147875	0.138749	conserved Plasmodium protein, unknown function	20
MAL7P1.173	2	1	1.58548	5.12492	4.12268	2.57164	2.81945	2.50385	0	1	0	0	0	0	1	1	0.0846584	0.27365	0.220134	0.137315	0.150547	0.133695	Plasmodium exported protein, unknown function	0	0	0
PF10_0381	1	1	11.242	10.5666	10.5978	11.3949	11.0513	10.4966	0	0	0	1	0	0	1	1	0.17203	0.161694	0.162172	0.17437	0.169111	0.160623	DnaJ protein, putative	1	0.0001269	0
PF10_0231	1	1	9.51203	4.07151	3.31642	2.92937	3.03766	3.48219	1	0	0	0	0	0	1	1	0.360999	0.154521	0.125864	0.111175	0.115285	0.132155	conserved Plasmodium protein, unknown function	16	0.0005941	0
MAL13P1.125	1	1	9.45094	4.29016	4.04096	5.55213	5.35458	5.39903	1	0	0	0	0	0	1	1	0.277253	0.125856	0.118546	0.162877	0.157082	0.158386	conserved Plasmodium protein, unknown function	11
PFB0325c	1	1	9.32243	4.38819	3.49324	3.57013	3.56637	3.42068	1	0	0	0	0	0	1	1	0.33581	0.15807	0.125833	0.128602	0.128467	0.123219	serine repeat antigen 8	18	0.002378	0.000501
PFC0271c	1	1	8.5212	8.43325	8.889	11.2919	9.56964	9.11813	0	0	0	1	0	0	1	1	0.152646	0.151071	0.159235	0.202281	0.171428	0.16334	glutaredoxin 1	7	0	0.002976
MAL13P1.213	1	1	8.19439	8.37428	7.39608	11.0614	8.81347	7.69106	0	0	0	1	0	0	1	1	0.15902	0.16251	0.143528	0.214657	0.171033	0.149252	transcription activator, putative	0
PFD1035w	1	1	7.69818	6.22333	5.84741	9.10776	6.98712	8.28212	0	0	0	1	0	0	1	1	0.17438	0.140972	0.132456	0.20631	0.158273	0.187608	steroid dehydrogenase, putative	12	0.001097	0
PF11_0072	1	1	7.62976	5.63275	6.10911	6.30535	6.04858	6.52633	1	0	0	0	0	0	1	1	0.199461	0.147254	0.159708	0.164838	0.158125	0.170615	apicoplast ribosomal protein S15 precursor, putative	2	0.0001977	0
PFL1455w	1	1	7.32819	5.45677	6.15843	8.3109	6.71237	6.84194	0	0	0	1	0	0	1	1	0.179575	0.133716	0.15091	0.203656	0.164484	0.167659	conserved Plasmodium protein, unknown function	12	0.0007004	0
MAL13P1.129	1	1	7.30993	6.32913	5.84782	9.73001	10.4783	11.531	0	0	0	0	0	1	1	1	0.142699	0.123552	0.114157	0.189942	0.20455	0.2251	conserved Plasmodium protein, unknown function	7
MAL13P1.113	1	1	7.26617	6.56543	6.91483	7.98924	7.2167	6.84714	0	0	0	1	0	0	1	1	0.169772	0.1534	0.161563	0.186667	0.168616	0.159982	SNARE protein, putative	3
MAL13P1.224	1	1	7.12021	6.38003	5.48049	7.06145	8.28498	9.20694	0	0	0	0	0	1	1	1	0.163555	0.146553	0.12589	0.162205	0.19031	0.211488	conserved Plasmodium protein, unknown function	4
MAL8P1.56	1	1	6.69766	4.41701	4.75894	5.37799	5.19928	5.60822	1	0	0	0	0	0	1	1	0.208916	0.137777	0.148443	0.167752	0.162178	0.174934	conserved Plasmodium membrane protein, unknown function	0	0.000229	0
PFL1460c	1	1	6.69766	5.11469	5.20376	9.508	7.43329	5.9476	0	0	0	1	0	0	1	1	0.16784	0.128172	0.130404	0.238266	0.186275	0.149044	conserved Plasmodium protein, unknown function	0	0	0
PF13_0250	1	1	6.6054	5.22328	4.92443	8.41523	7.63759	7.44109	0	0	0	1	0	0	1	1	0.164121	0.129781	0.122355	0.20909	0.189768	0.184885	G-beta repeat protein, putative	2
PFC0495w	1	1	6.56473	5.72905	4.9256	5.34037	7.08939	8.48812	0	0	0	0	0	1	1	1	0.172134	0.150222	0.129155	0.14003	0.185891	0.222568	plasmepsin VI	17	0.0007698	0
MAL13P1.84	1	1	6.31997	5.64526	4.08481	8.28686	9.33199	10.9361	0	0	0	0	0	1	1	1	0.141688	0.126561	0.0915774	0.185783	0.209214	0.245177	protein kinase, putative	4
PFL2465c	1	1	6.10905	5.14228	5.37665	6.81248	5.05798	5.36867	0	0	0	1	0	0	1	1	0.180383	0.151837	0.158757	0.201153	0.149348	0.158522	thymidylate kinase	16
PF13_0295	1	1	6.04586	3.85346	3.60774	6.86011	5.73756	4.61596	0	0	0	1	0	0	1	1	0.196801	0.125435	0.117437	0.223306	0.186765	0.150256	conserved Plasmodium protein, unknown function	4
PF14_0127	1	1	6.00983	7.80346	6.67978	6.61834	6.59818	6.54412	0	1	0	0	0	0	1	1	0.149299	0.193857	0.165942	0.164416	0.163915	0.162572	N-myristoyltransferase	2
PF11_0176	1	1	5.88747	5.74087	6.02469	8.31324	6.86613	7.02152	0	0	0	1	0	0	1	1	0.147726	0.144048	0.151169	0.208593	0.172282	0.176181	conserved Plasmodium membrane protein, unknown function	9	0.0006507	0
MAL13P1.316	1	1	5.6322	4.93533	4.6213	5.42144	6.1033	8.94287	0	0	0	0	0	1	1	1	0.157957	0.138413	0.129606	0.152047	0.17117	0.250807	conserved Plasmodium protein, unknown function	60
PFI1455c	1	1	5.6322	4.65391	4.22602	6.03976	7.68701	9.08426	0	0	0	0	0	1	1	1	0.150904	0.124692	0.113228	0.161823	0.205958	0.243395	conserved Plasmodium protein, unknown function	1	9.77e-05	0.001222
MAL7P1.130	1	1	5.46439	4.57573	4.58227	4.2294	4.52765	4.96603	1	0	0	0	0	0	1	1	0.192778	0.161427	0.161658	0.149209	0.159731	0.175197	3-demethylubiquinone-9 3-methyltransferase, putative	3	7.96e-05	0
PFE0695w	1	1	5.37069	5.45093	6.13649	9.26657	7.73985	6.92333	0	0	0	1	0	0	1	1	0.131352	0.133314	0.150081	0.226634	0.189294	0.169325	conserved Plasmodium protein, unknown function	2	0	0
PF14_0171	1	1	5.33367	4.44997	4.61074	5.17587	4.95231	6.26481	0	0	0	0	0	1	1	1	0.173242	0.144539	0.149761	0.168117	0.160855	0.203486	conserved Plasmodium protein, unknown function	5
PFI0210c	1	1	4.9119	3.55928	3.61371	5.32019	5.23115	6.37758	0	0	0	0	0	1	1	1	0.169295	0.122675	0.124551	0.183367	0.180299	0.219812	conserved protein, unknown function	26	0.0008556	0.0002693
PF10_0227	1	1	4.80206	2.48772	3.82329	7.90914	5.35155	3.67698	0	0	0	1	0	0	1	1	0.171192	0.0886864	0.136299	0.281958	0.190781	0.131083	HORMA domain protein, putative	7	0.0002721	0
PFL0405w	1	1	4.69263	5.72781	4.37633	4.19572	4.36305	4.08777	0	1	0	0	0	0	1	1	0.170994	0.208714	0.159468	0.152887	0.158984	0.148953	conserved Plasmodium protein, unknown function	28	0.0005094	0
PF14_0626	1	1	4.50229	4.03378	3.64172	5.07323	4.25307	4.39167	0	0	0	1	0	0	1	1	0.173862	0.15577	0.14063	0.19591	0.164238	0.16959	dynein beta chain, putative	43
PFL2475w	1	1	4.36972	6.97738	4.96082	2.61639	4.65504	4.68976	0	1	0	0	0	0	1	1	0.154576	0.24682	0.175486	0.0925529	0.164669	0.165897	DEAD/DEAH box ATP-dependent RNA helicase, putative	5
PF13_0309	1	1	4.22178	6.9221	5.0329	4.29499	5.06355	4.63837	0	1	0	0	0	0	1	1	0.139916	0.229408	0.166798	0.142342	0.167813	0.153722	U3 snoRNA-associated small subunit rRNA processing protein, putative	6
PFE1615c	1	1	4.22178	6.2965	5.37636	4.41771	3.94159	3.50099	0	1	0	0	0	0	1	1	0.152109	0.226861	0.193708	0.159169	0.142014	0.126139	Plasmodium exported protein, unknown function	39	0.003671	0
PFL1360c	1	1	4.22178	4.60309	4.60864	6.18728	5.44247	4.85967	0	0	0	1	0	0	1	1	0.141088	0.153831	0.154017	0.206774	0.181883	0.162406	leucine-rich repeat protein	3	0.0001194	0
PF14_0733	1	1	4.14966	5.58132	4.44194	3.56727	3.85898	3.71201	0	1	0	0	0	0	1	1	0.163946	0.220508	0.175493	0.140937	0.152461	0.146655	serine/threonine protein kinase, FIKK family	6
PF14_0672	1	1	4.08712	3.85785	3.8807	7.04532	6.92684	8.65889	0	0	0	0	0	1	1	1	0.118616	0.111962	0.112625	0.204469	0.20103	0.251298	phosphodiesterase delta, putative	9
PFL1175w	1	1	4.08712	6.44955	4.84675	3.66285	4.45036	4.42008	0	1	0	0	0	0	1	1	0.146404	0.231028	0.173615	0.131206	0.159416	0.158331	conserved Plasmodium protein, unknown function	4	0.000302	0
PF11_0451	1	1	4.01759	3.24863	3.52058	4.79878	4.97837	4.10081	0	0	0	0	1	0	1	1	0.162888	0.131712	0.142737	0.19456	0.201841	0.166262	conserved Plasmodium protein, unknown function	15	0.0006483	0
PFC0600w	1	1	3.94298	6.41755	5.34325	4.05805	4.21086	3.92684	0	1	0	0	0	0	1	1	0.141328	0.230024	0.191518	0.145452	0.150929	0.140749	conserved Plasmodium protein, unknown function	1	0.0001068	0
MAL13P1.352	1	1	3.85095	6.59765	5.47546	4.53669	4.68528	4.57197	0	1	0	0	0	0	1	1	0.129583	0.222008	0.184247	0.152658	0.157658	0.153845	conserved Plasmodium protein, unknown function	6
PFI1050c	1	1	3.85095	4.02252	4.29483	5.99262	4.10297	4.16085	0	0	0	1	0	0	1	1	0.145733	0.152226	0.162531	0.226781	0.15527	0.157461	Fe-S-cluster redox enzyme, putative	1	0.0002061	0.001346
MAL7P1.6	1	1	3.75484	9.04862	5.92643	4.32003	4.27585	2.57524	0	1	0	0	0	0	1	1	0.125576	0.302619	0.198202	0.144478	0.143	0.0861254	Plasmodium exported protein (hyp12), unknown function	17	0.00493	0.001393
PFD0350w	1	1	3.75484	4.49697	3.41906	3.37934	3.10011	3.45258	0	1	0	0	0	0	1	1	0.173812	0.208165	0.158269	0.15643	0.143504	0.15982	conserved Plasmodium protein, unknown function	2	0.0005921	0
PF14_0458	1	1	3.65861	2.97756	2.624	3.98489	4.00793	4.35861	0	0	0	0	0	1	1	1	0.169289	0.137776	0.121416	0.184387	0.185453	0.201679	conserved Plasmodium protein, unknown function	15
PFI1305w	1	1	3.5593	3.34346	3.10322	5.98512	3.68923	3.41737	0	0	0	1	0	0	1	1	0.154098	0.144753	0.134352	0.259122	0.159723	0.147953	conserved Plasmodium membrane protein, unknown function	10	0.0006729	0
MAL7P1.69	1	1	3.3383	3.83052	3.7606	6.23345	4.32961	3.85663	0	0	0	1	0	0	1	1	0.131693	0.15111	0.148353	0.245904	0.170799	0.15214	calmodulin, putative	1	0	0
PF14_0654	1	1	3.3383	3.35842	3.35389	3.53561	3.71977	4.14283	0	0	0	0	0	1	1	1	0.15564	0.156578	0.156367	0.164839	0.173425	0.19315	aminophospholipid transporter, putative	7
PFC0075c	1	1	3.17548	4.6993	3.5035	2.75291	2.16096	2.82696	0	1	0	0	0	0	1	1	0.166089	0.245791	0.183246	0.143988	0.113026	0.147861	Plasmodium exported protein, unknown function	6	0.0001872	0.001172
PFE0040c	1	1	3.02923	5.16989	6.56494	2.77358	3.80619	2.09027	0	0	1	0	0	0	1	1	0.129266	0.220614	0.280145	0.118357	0.162421	0.0891977	mature parasite-infected erythrocyte surface antigen,erythrocyte membrane protein 2	76	0.0009063	0.001686
PFL2110c	1	1	3.02923	2.71053	2.89277	4.01193	3.99036	5.52192	0	0	0	0	0	1	1	1	0.136718	0.122334	0.130559	0.18107	0.180097	0.249221	conserved protein, unknown function	65
PF14_0610	1	1	2.85682	4.07615	3.00696	3.02552	3.28968	2.7506	0	1	0	0	0	0	1	1	0.150314	0.21447	0.158213	0.15919	0.173089	0.144725	zinc finger protein, putative	0
MAL13P1.233	23	1	5.41421	9.67736	9.09964	7.18863	7.09577	6.28765	0	1	0	0	0	0	1	1	0.120952	0.21619	0.203284	0.160592	0.158518	0.140465	DNA/RNA-binding protein Alba, putative	2
PFL1585c	23	1	5.26076	4.97922	4.51374	6.91478	5.22589	4.44571	0	0	0	1	0	0	1	1	0.16786	0.158877	0.144024	0.220637	0.166748	0.141854	nucleotidyltransferase, putative	4	5.67e-05	0
MAL7P1.82	22	1	5.37069	3.50671	5.92066	10.7377	6.75067	6.39725	0	0	0	1	0	0	1	1	0.138836	0.0906508	0.153053	0.277577	0.17451	0.165373	conserved Plasmodium membrane protein, unknown function	13	0.0007594	0
PF14_0629	19	1	1.58548	3.20257	2.77204	7.39204	6.27699	9.24468	0	0	0	0	0	1	1	1	0.0520277	0.105093	0.0909647	0.24257	0.20598	0.303365	conserved Plasmodium protein, unknown function	6
MAL8P1.9	10	1	7.02831	7.67888	7.69423	9.62217	8.10899	7.05168	0	0	0	1	0	0	1	1	0.148955	0.162742	0.163068	0.203928	0.171858	0.14945	u6 snRNA-associated Sm-like protein, putative	1	0	0
PF10_0294	9	1	7.53596	7.97477	7.58036	8.52429	8.11674	9.34738	0	0	0	0	0	1	1	1	0.153546	0.162487	0.154451	0.173683	0.165379	0.190454	RNA helicase, putative	20	0.001421	0
MAL13P1.205	9	1	6.48989	5.78843	5.82333	6.89533	6.99391	6.4875	0	0	0	0	1	0	1	1	0.168663	0.150433	0.15134	0.1792	0.181762	0.168601	Rab GTPase 11b	3
PF14_0710	9	1	2.21269	2.4637	2.41312	2.23064	2.39611	3.40415	0	0	0	0	0	1	1	1	0.146338	0.162939	0.159593	0.147525	0.158469	0.225136	conserved Plasmodium membrane protein, unknown function	25
PF10_0024	8	1	2.21269	5.13958	2.47566	0.889928	2.89955	1.88103	0	1	0	0	0	0	1	1	0.142769	0.331619	0.159736	0.0574205	0.187086	0.121369	Plasmodium exported protein (hyp2), unknown function	10	0.0004122	0
PF11_0211	6	1	5.85452	7.76912	5.60755	5.60227	4.74881	4.04226	0	1	0	0	0	0	1	1	0.174115	0.231055	0.16677	0.166613	0.141231	0.120217	alpha/beta hydrolase fold domain containing protein, putative	11	0.001405	0.0008787
MAL13P1.335	4	1	9.07111	9.18269	9.14046	9.91078	9.45499	9.60979	0	0	0	1	0	0	1	1	0.160921	0.162901	0.162152	0.175817	0.167731	0.170478	phosphatidylserine synthase I, putative	28
PFE0595w	3	1	9.11951	7.02882	7.22352	7.04573	7.95156	8.59248	1	0	0	0	0	0	1	1	0.194191	0.149672	0.153818	0.150032	0.16932	0.182968	prefoldin subunit, putative	4	0	0
PFC0282w	3	1	8.84616	8.97425	8.42798	11.6843	8.13388	9.09488	0	0	0	1	0	0	1	1	0.160369	0.162691	0.152788	0.211819	0.147456	0.164878	conserved Plasmodium protein, unknown function	0	0.0002286	0
PFL0050c	3	1	4.14966	6.04005	6.93651	2.89764	4.39204	3.00952	0	0	1	0	0	0	1	1	0.151307	0.220236	0.252923	0.105655	0.160145	0.109735	Plasmodium exported protein (PHISTb), unknown function	16	0.0003684	0.00309
PF13_0227	2	1	8.91014	8.69168	9.29489	9.25322	10.7262	9.46941	0	0	0	0	1	0	1	1	0.158134	0.154257	0.164962	0.164223	0.190364	0.16806	vacuolar ATP synthase subunit d, putative	7
MAL7P1.162	2	1	7.25577	4.68729	4.44387	6.19991	6.84199	6.76741	1	0	0	0	0	0	1	1	0.200456	0.129497	0.122772	0.171286	0.189025	0.186964	dynein heavy chain, putative	15	0.00029	0.0001319
PFL0875w	2	1	7.25577	3.74939	3.84471	2.05527	4.20887	4.19265	1	0	0	0	0	0	1	1	0.286714	0.148158	0.151925	0.0812145	0.166315	0.165674	conserved Plasmodium protein, unknown function	9	0.0002251	0.0007199
PF14_0645	2	1	4.43468	6.14852	6.58467	11.1525	7.57643	7.61253	0	0	0	1	0	0	1	1	0.101925	0.141315	0.151339	0.256325	0.174133	0.174963	conserved Plasmodium protein, unknown function	0
MAL8P1.4	2	1	2.85682	7.24162	3.83373	4.29463	4.68849	2.91166	0	1	0	0	0	0	1	1	0.110614	0.28039	0.148439	0.166285	0.181535	0.112737	Plasmodium exported protein (PHISTc), unknown function	5	0.0005738	0
PF10_0015	2	1	2.66523	6.72876	4.23421	3.89597	2.84915	2.35097	0	1	0	0	0	0	1	1	0.117286	0.296104	0.18633	0.171445	0.125379	0.103456	acyl-CoA binding protein, isoform 1, ACBP1	127	0.0006429	0
PFL0730w	1	1	7.80412	7.23295	6.72212	6.73483	9.05565	7.66321	0	0	0	0	1	0	1	1	0.172608	0.159975	0.148677	0.148958	0.200289	0.169492	conserved Plasmodium protein, unknown function	3	0.0002099	0
PF10_0308	1	1	7.29414	5.56389	5.75462	6.75018	6.96711	6.98853	1	0	0	0	0	0	1	1	0.185514	0.141508	0.146359	0.17168	0.177197	0.177742	OTU-like cysteine protease, putative	7	0.0003783	0
PF14_0301	1	1	5.88747	6.24319	5.91327	8.1795	5.81982	5.70958	0	0	0	1	0	0	1	1	0.155948	0.16537	0.156631	0.216659	0.154156	0.151236	conserved protein, unknown function	10
PFA0635c	1	1	4.30309	8.69034	5.68249	6.07408	5.51886	4.67579	0	1	0	0	0	0	1	1	0.12314	0.248689	0.162614	0.17382	0.157931	0.133806	Plasmodium exported protein (hyp1), unknown function	35	0.00272	0
PFL0895c	1	1	3.44141	6.6196	5.28161	4.6699	4.46833	3.44665	0	1	0	0	0	0	1	1	0.123227	0.237028	0.189119	0.167215	0.159997	0.123414	conserved Plasmodium protein, unknown function	13	0.0002804	0.0003144
MAL7P1.131	1	1	2.48754	3.7647	2.42322	1.30596	2.53053	2.57691	0	1	0	0	0	0	1	1	0.164859	0.249502	0.160597	0.0865513	0.167709	0.170782	conserved Plasmodium protein, unknown function	2	0.0001749	0
PFE0555w	0	1	9.94287	4.12909	5.95102	5.65593	6.26711	7.53772	1	0	0	0	0	0	1	1	0.251822	0.104577	0.150721	0.143247	0.158726	0.190907	stearoyl-CoA delta 9 desaturase, putative	3	0.0004912	0
MAL13P1.195	0	1	9.90367	6.04915	6.74136	9.09097	10.6714	12.0224	0	0	0	0	0	1	1	1	0.181789	0.111036	0.123743	0.166871	0.195881	0.22068
PFI1680w	0	1	9.16397	7.24369	7.70725	8.27297	8.20754	7.68257	1	0	0	0	0	0	1	1	0.189817	0.150041	0.159643	0.171361	0.170006	0.159132	UBX domain, putative	6	0.000486	0
PF11_0394	0	1	7.95197	6.00593	6.34297	7.02022	6.44267	6.19728	1	0	0	0	0	0	1	1	0.198993	0.150295	0.158729	0.175677	0.161224	0.155083	conserved Plasmodium membrane protein, unknown function	1	0.0002852	0
PF14_0227	0	1	7.92431	6.26634	5.83208	6.77154	6.84998	9.49723	0	0	0	0	0	1	1	1	0.183682	0.145251	0.135185	0.156961	0.158779	0.220141
MAL13P1.82	0	1	7.84973	7.82584	8.6809	11.9331	8.98717	8.23958	0	0	0	1	0	0	1	1	0.146679	0.146233	0.16221	0.22298	0.167933	0.153964
PF14_0446	0	1	7.7053	5.25318	5.91462	8.22167	6.51806	7.27941	0	0	0	1	0	0	1	1	0.188429	0.128464	0.144639	0.201057	0.159396	0.178015
PF11_0400	0	1	7.65928	7.02851	6.43874	9.43266	7.997	6.18229	0	0	0	1	0	0	1	1	0.171201	0.157102	0.14392	0.21084	0.17875	0.138187	conserved Plasmodium protein, unknown function	30	0.0005811	0.0001748
PF14_0722	0	1	7.15107	3.71096	3.93364	5.76525	4.61351	3.224	1	0	0	0	0	0	1	1	0.251812	0.130675	0.138516	0.203013	0.162457	0.113527
PFI1245c	0	1	7.15107	6.05001	6.17681	9.40339	7.75332	7.00167	0	0	0	1	0	0	1	1	0.164255	0.138965	0.141877	0.21599	0.178089	0.160824	protein phosphatase-beta	5	0.0001142	0
PFA0460c	0	1	6.93474	5.53445	5.7379	6.63374	7.35411	6.58943	0	0	0	0	1	0	1	1	0.178802	0.142698	0.147944	0.171041	0.189615	0.169899	tubulin-specific chaperone a, putative	4	0.001364	0
PF11_0106	0	1	6.6444	8.3612	7.76172	5.74745	6.36175	5.73338	0	1	0	0	0	0	1	1	0.163615	0.205891	0.191129	0.141528	0.156655	0.141182	apicoplast ribosomal protein L36e precursor, putative	1	0.0006883	0
PFB0755w	0	1	6.58435	3.61018	4.20453	5.9834	4.82026	4.2989	1	0	0	0	0	0	1	1	0.223186	0.122372	0.142519	0.202816	0.16339	0.145717	conserved Plasmodium protein, unknown function	5	0.0003267	0.0004065
PFE1165c	0	1	6.51773	6.61515	7.26789	10.4388	8.46464	7.5943	0	0	0	1	0	0	1	1	0.138975	0.141052	0.154971	0.222583	0.180488	0.16193	conserved Plasmodium protein, unknown function	1	0	0
MAL8P1.10	0	1	6.41215	4.56869	4.59126	3.95788	4.14727	4.49086	1	0	0	0	0	0	1	1	0.227639	0.162194	0.162995	0.140509	0.147233	0.159431	conserved protein, unknown function	3	0.0002271	0
PFL1235c	0	1	6.39139	7.4891	6.30182	6.08756	6.02186	5.70872	0	1	0	0	0	0	1	1	0.168192	0.197079	0.165835	0.160197	0.158468	0.150228	conserved Plasmodium protein, unknown function	10	0.0003796	0.0004371
MAL7P1.27	0	1	6.33835	8.40847	7.1889	5.7854	6.02996	5.5341	0	1	0	0	0	0	1	1	0.161342	0.214037	0.182993	0.147267	0.153492	0.14087	chloroquine resistance transporter	25	0.002819	0
PFL1630c	0	1	6.33835	4.5711	4.90811	5.45223	5.56422	6.14894	1	0	0	0	0	0	1	1	0.192171	0.13859	0.148807	0.165305	0.1687	0.186428	conserved Plasmodium protein, unknown function	3	0.0002503	0
PF13_0274	0	1	6.08042	6.20542	6.07286	7.77061	7.08346	5.82179	0	0	0	1	0	0	1	1	0.15577	0.158972	0.155576	0.19907	0.181466	0.149145
PFC0241w	0	1	5.98858	5.73291	5.68216	8.15162	6.33316	6.4563	0	0	0	1	0	0	1	1	0.156177	0.14951	0.148186	0.212588	0.165164	0.168375	conserved Plasmodium protein, unknown function	2	0.0003712	0
PFB0905c	0	1	5.85452	7.35854	6.67354	6.01645	5.45182	6.03804	0	1	0	0	0	0	1	1	0.156568	0.19679	0.178471	0.160898	0.145798	0.161476	Plasmodium exported protein (PHISTc), unknown function	2	0.0006463	0
PFC0395w	0	1	5.80139	7.49337	6.87086	5.54153	5.22888	4.709	0	1	0	0	0	0	1	1	0.162754	0.210222	0.192758	0.155464	0.146693	0.132108	asparagine synthetase, putative	4	8.73e-05	0
MAL7P1.30	0	1	5.46439	4.84682	5.30318	6.20714	5.30811	5.57217	0	0	0	1	0	0	1	1	0.167098	0.148213	0.162168	0.18981	0.162318	0.170393	conserved Plasmodium protein, unknown function	69	0.002426	0
PF08_0079	0	1	5.41421	7.24591	6.29423	4.59663	5.68395	5.69015	0	1	0	0	0	0	1	1	0.155023	0.20747	0.180221	0.131614	0.162747	0.162924	translation initiation factor SUI1, putative	0	0.0006774	0
PFE0755c	0	1	5.37069	5.51025	5.34601	5.47711	5.48659	6.32379	0	0	0	0	0	1	1	1	0.16025	0.164414	0.159514	0.163425	0.163708	0.188689	rhomboid protease ROM9	2	0.0004818	0
PFL1580w	0	1	5.37069	3.93727	4.03299	4.02765	3.71894	3.63368	1	0	0	0	0	0	1	1	0.21725	0.159267	0.163139	0.162923	0.150435	0.146986	conserved Plasmodium protein, unknown function	11	0.0004785	0
PFD1080w	0	1	5.33367	3.68199	4.01466	5.79927	4.77537	5.21393	0	0	0	1	0	0	1	1	0.185076	0.127763	0.139306	0.201231	0.165703	0.180921	conserved Plasmodium protein, unknown function	3	0.0002104	0
PFB0505c	0	1	5.30129	4.82847	4.84706	6.28634	6.53917	6.95637	0	0	0	0	0	1	1	1	0.152517	0.138914	0.139449	0.180857	0.18813	0.200133	beta-ketoacyl-ACP synthase III	3	0.0001436	0
PFE0805w	0	1	5.21188	5.67783	5.71512	7.77183	6.98626	6.84841	0	0	0	1	0	0	1	1	0.136396	0.14859	0.149566	0.203391	0.182832	0.179225	cation-transporting ATPase 1	57	0.001248	0
PFI0810c	0	1	5.21188	5.71577	6.31069	9.67483	6.58121	5.24753	0	0	0	1	0	0	1	1	0.134528	0.147535	0.162891	0.249725	0.169873	0.135448	apicoplast Ufd1 precursor	11	0.0004641	0
PF11_0052	0	1	4.9119	7.46592	6.48455	4.37994	4.90781	4.84212	0	1	0	0	0	0	1	1	0.148881	0.226293	0.196548	0.132757	0.148756	0.146765	syntaxin, Qa-SNARE family	2	0.0001533	0
MAL13P1.144	0	1	4.8578	6.15509	5.43889	4.30513	4.2699	4.4687	0	1	0	0	0	0	1	1	0.164696	0.208679	0.184397	0.145959	0.144764	0.151505
PFI0390c	0	1	4.8578	4.38724	4.37469	4.411	4.7842	5.32932	0	0	0	0	0	1	1	1	0.172604	0.155884	0.155438	0.156728	0.169989	0.189357	conserved Plasmodium membrane protein, unknown function	2	0.0004518	0
PFE1270c	0	1	4.69263	6.6936	5.39581	5.15806	5.01493	4.25988	0	1	0	0	0	0	1	1	0.150333	0.214436	0.17286	0.165243	0.160658	0.136469	WD domain, G-beta repeat-containing protein	20	0.000768	0.0003638
PFB0900c	0	1	4.63513	7.61425	5.60736	2.24279	4.57464	4.22772	0	1	0	0	0	0	1	1	0.160375	0.263452	0.194014	0.0776	0.158282	0.146278	Plasmodium exported protein (PHISTc), unknown function	3	0.001404	0.001134
PFC0090w	0	1	4.63513	7.77205	5.41731	2.09611	4.38825	3.28418	0	1	0	0	0	0	1	1	0.167982	0.281667	0.196329	0.0759653	0.159035	0.119022	Plasmodium exported protein, unknown function	7	0.001016	0.001299
PFC0416w	0	1	4.63513	4.32346	4.1708	5.28462	4.17493	5.70526	0	0	0	0	0	1	1	1	0.163819	0.152804	0.147408	0.186774	0.147554	0.201641	conserved Plasmodium protein, unknown function	6	0.0003821	0.001692
PF10_0378	0	1	4.56988	6.22119	4.5485	4.23626	4.29883	3.86402	0	1	0	0	0	0	1	1	0.164748	0.224279	0.163977	0.15272	0.154976	0.139301	RESA-like protein with PHIST and DnaJ domains	6	0.0005824	0
PF14_0424	0	1	4.50229	4.5793	6.02548	4.73082	4.37284	4.25821	0	0	1	0	0	0	1	1	0.158147	0.160853	0.211651	0.166175	0.1536	0.149574
PF10_0132	0	1	4.43468	5.00732	5.66263	4.71405	4.3338	4.20391	0	0	1	0	0	0	1	1	0.156391	0.176585	0.199695	0.166243	0.152833	0.148253	phosphoinositide specific phospholipase c, putative	8	0.000287	0.0002413
PFB0675w	0	1	4.43468	7.22268	5.94871	4.58997	4.82191	4.20799	0	1	0	0	0	0	1	1	0.142019	0.231304	0.190505	0.146992	0.15442	0.134759	conserved Plasmodium membrane protein, unknown function	16	0.0006805	0.0004888
PFD0415c	0	1	4.43468	4.33021	4.49234	5.75616	5.28232	5.09008	0	0	0	1	0	0	1	1	0.150912	0.147357	0.152875	0.195882	0.179758	0.173216	conserved Plasmodium protein, unknown function	1	0.0001695	0
PF13_0254	0	1	4.36972	4.81651	4.92423	4.92777	6.45517	7.63091	0	0	0	0	0	1	1	1	0.131919	0.145407	0.148659	0.148766	0.194877	0.230372
PF14_0476	0	1	4.36972	6.04109	5.78634	4.43511	4.79955	4.36639	0	1	0	0	0	0	1	1	0.146644	0.202733	0.194184	0.148838	0.161069	0.146532
PFE1515w	0	1	4.36972	4.37056	4.66187	4.54899	4.74104	5.931	0	0	0	0	0	1	1	1	0.152664	0.152693	0.16287	0.158927	0.165636	0.20721	conserved Plasmodium membrane protein, unknown function	14	0.0003944	0.0004625
PF11_0416	0	1	4.30309	2.95007	2.96129	4.22541	4.5036	6.36919	0	0	0	0	0	1	1	1	0.169998	0.116545	0.116989	0.166929	0.177919	0.251621	myosin F, putative	13	0.0002087	0.001731
PF10_0207	0	1	4.22178	3.54496	3.54393	3.57297	3.6874	3.53146	1	0	0	0	0	0	1	1	0.191009	0.160387	0.160341	0.161655	0.166832	0.159776	conserved Plasmodium membrane protein, unknown function	7	0.001133	0
PF13_0333	0	1	4.22178	3.76208	3.98672	5.1344	4.08926	3.88502	0	0	0	1	0	0	1	1	0.168337	0.150008	0.158965	0.204727	0.163053	0.15491
MAL7P1.172	0	1	4.14966	9.89002	6.90584	6.09178	5.65379	4.28248	0	1	0	0	0	0	1	1	0.112233	0.267489	0.186778	0.16476	0.152914	0.115825	Plasmodium exported protein (PHISTc), unknown function	6	0.0002095	0.0003751
PF08_0046	0	1	4.14966	4.09014	4.13434	4.99631	4.91114	4.52537	0	0	0	1	0	0	1	1	0.154798	0.152577	0.154227	0.186381	0.183204	0.168813	conserved Plasmodium protein, unknown function	5	0.0003467	0
PF14_0529	0	1	4.14966	4.56092	4.33713	4.16134	4.12225	4.26128	0	1	0	0	0	0	1	1	0.162143	0.178213	0.169468	0.1626	0.161072	0.166505
MAL13P1.70	0	1	3.85095	6.81912	5.7756	3.20086	4.4152	3.63568	0	1	0	0	0	0	1	1	0.139036	0.246201	0.208525	0.115565	0.159408	0.131264
PF14_0715	0	1	3.85095	4.12173	3.88606	5.26225	4.09227	4.55625	0	0	0	1	0	0	1	1	0.149438	0.159946	0.150801	0.204205	0.158803	0.176808
PFC0415c	0	1	3.85095	4.28965	4.24006	5.7149	5.02752	5.04577	0	0	0	1	0	0	1	1	0.13671	0.152283	0.150523	0.20288	0.178478	0.179126	conserved Plasmodium protein, unknown function	12	0.0005157	0
PFC1011c	0	1	3.85095	6.37763	5.60719	4.59382	4.4312	4.20012	0	1	0	0	0	0	1	1	0.132513	0.219457	0.192946	0.158075	0.15248	0.144528	conserved Plasmodium membrane protein, unknown function	13	0.000675	0.000461
PF13_0072	0	1	3.65861	3.45258	3.78307	3.71762	3.68265	4.97829	0	0	0	0	0	1	1	1	0.157205	0.148352	0.162553	0.159741	0.158238	0.21391
PFD0095c	0	1	3.65861	6.81023	4.66179	4.27588	3.63932	1.90678	0	1	0	0	0	0	1	1	0.146622	0.272927	0.186826	0.17136	0.145849	0.0764162	Plasmodium exported protein (PHISTb), unknown function	4	0.0004949	0.0005807
PF13_0334	0	1	3.5593	5.38938	4.39461	2.70564	3.9297	3.36535	0	1	0	0	0	0	1	1	0.152472	0.230868	0.188254	0.115903	0.168339	0.144163
PF10_0162	0	1	3.44141	5.54302	3.82717	2.49267	3.19898	3.3312	0	1	0	0	0	0	1	1	0.157614	0.253866	0.175281	0.114162	0.146511	0.152566	Plasmodium exported protein (PHISTc), unknown function	11	0.001304	0.0004042
PF14_0021	0	1	3.44141	3.56527	3.6733	3.87294	4.99562	5.58739	0	0	0	0	0	1	1	1	0.136912	0.141839	0.146138	0.15408	0.198744	0.222287
PFI1045w	0	1	3.44141	4.11566	3.27608	2.95265	2.99551	3.05521	0	1	0	0	0	0	1	1	0.173489	0.207479	0.165154	0.148849	0.15101	0.15402	conserved Plasmodium protein, unknown function	5	0.0007803	0
PF10_0237	0	1	3.3383	3.36639	3.40049	5.12802	4.34762	4.82792	0	0	0	1	0	0	1	1	0.136767	0.137918	0.139314	0.210089	0.178117	0.197795	conserved Plasmodium protein, unknown function	3	0.0005173	0
PF14_0318	0	1	3.3383	3.17318	4.06976	2.59366	3.17834	3.00732	0	0	1	0	0	0	1	1	0.172428	0.163899	0.210209	0.133966	0.164166	0.155332
PF14_0093	0	1	3.17548	2.87141	2.93698	5.31914	3.24681	3.05673	0	0	0	1	0	0	1	1	0.1541	0.139344	0.142527	0.258129	0.157562	0.148338
PFB0501c	0	1	3.17548	2.69775	3.57489	6.41823	3.63175	3.23704	0	0	0	1	0	0	1	1	0.139673	0.11866	0.157241	0.282305	0.159742	0.14238	conserved Plasmodium protein, unknown function	2	9.12e-05	0
PF14_0123	0	1	3.02923	4.8439	3.87338	3.82118	3.30416	3.21258	0	1	0	0	0	0	1	1	0.137166	0.219335	0.175389	0.173026	0.149615	0.145468
PF14_0049	0	1	2.66523	3.60151	2.97387	2.45649	2.22638	2.45219	0	1	0	0	0	0	1	1	0.162755	0.21993	0.181603	0.150009	0.135957	0.149746
MAL13P1.325	0	1	2.48754	3.57187	3.43299	5.70355	3.88069	3.92746	0	0	0	1	0	0	1	1	0.108135	0.155271	0.149234	0.247936	0.168696	0.170729
PF14_0611	0	1	2.48754	3.98416	3.00754	2.00626	2.94	2.77934	0	1	0	0	0	0	1	1	0.144584	0.231572	0.174808	0.11661	0.170882	0.161544
PFL1135c	0	1	2.48754	3.89708	3.44214	3.0221	3.1781	3.16674	0	1	0	0	0	0	1	1	0.129602	0.20304	0.179337	0.157453	0.16558	0.164988	conserved Plasmodium protein, unknown function	7	0.0001937	0
PF10_0329	19	1	6.17331	4.87628	4.53101	3.12704	4.05235	7.9978	0	0	0	0	0	0	0	0	0.200707	0.158538	0.147313	0.101667	0.13175	0.260025	plasmepsin VII	2	0.0001725	0
PF07_0043	18	1	7.56169	9.95358	9.72869	7.18443	8.24947	7.85179	0	0	0	0	0	0	0	0	0.149649	0.196985	0.192534	0.142182	0.16326	0.15539	60S ribosomal protein L34a, putative	3	0.0001766	0
PFL2450c	15	1	6.91355	5.41583	3.80288	9.69849	7.62113	9.20425	0	0	0	0	0	0	0	0	0.162076	0.126965	0.0891521	0.227364	0.178664	0.215778	conserved Plasmodium protein, unknown function	1
PFI0015c	14	1	8.00268	5.34918	4.19872	4.68918	4.81525	4.74262	0	0	0	0	0	0	0	0	0.251675	0.168226	0.132045	0.147469	0.151434	0.14915	rifin	18	0.02162	0.006105
MAL13P1.133	14	1	5.82462	3.60184	3.8316	5.80855	4.16291	3.98469	0	0	0	0	0	0	0	0	0.214028	0.132351	0.140794	0.213438	0.152968	0.146419	conserved Plasmodium membrane protein, unknown function	69
PF14_0298	13	1	6.89246	5.3048	4.76908	7.09215	5.85295	5.87153	0	0	0	0	0	0	0	0	0.192618	0.148249	0.133278	0.198199	0.163568	0.164087	conserved Plasmodium membrane protein, unknown function	5
PFI0900w	13	1	3.85095	4.09857	4.00845	5.81274	5.58408	4.21832	0	0	0	0	0	0	0	0	0.139663	0.148644	0.145375	0.210812	0.202519	0.152987	conserved Plasmodium protein, unknown function	16	0.0003452	0
PF11_0486	12	1	8.8873	5.00879	4.10893	3.05008	5.01581	5.62551	0	0	0	0	0	0	0	0	0.280388	0.158024	0.129634	0.096228	0.158245	0.177481	merozoite adhesive erythrocytic binding protein	35	0.0007408	0.0004957
PFA0445w	12	1	8.07096	4.77139	5.01184	8.59434	10.0507	9.77393	0	0	0	0	1	1	0	0	0.17442	0.103114	0.10831	0.185731	0.217203	0.211223	LCCL domain-containing protein	2	7.77e-05	0
PF11_0301	12	1	4.36972	6.43942	6.38869	5.06325	4.34051	4.17	0	0	0	0	0	0	0	0	0.142005	0.209265	0.207617	0.164543	0.141056	0.135515	spermidine synthase	6	0.0003106	0.003112
PF10_0311	11	1	9.37468	7.24302	7.72083	9.20034	8.77382	8.61804	0	0	0	0	0	0	0	0	0.184067	0.142213	0.151595	0.180644	0.17227	0.169211	protein phosphatase inhibitor, putative	3	0.001652	0
PFL2410w	11	1	7.84973	6.25907	5.65284	6.05877	6.3467	5.67217	0	0	0	0	0	0	0	0	0.207449	0.165412	0.149391	0.160118	0.167728	0.149902	conserved Plasmodium membrane protein, unknown function	15
PFE1205c	11	1	7.6051	5.57617	5.31089	7.6016	6.83196	5.76328	0	0	0	0	0	0	0	0	0.19657	0.144128	0.137271	0.19648	0.176587	0.148964	conserved Plasmodium membrane protein, unknown function	0	0	0
PF10_0283	10	1	7.09485	6.04105	5.55079	6.00521	5.74216	6.75931	0	0	0	0	0	0	0	0	0.190756	0.162423	0.149241	0.161459	0.154387	0.181734	conserved Plasmodium protein, unknown function	2	7.21e-05	0
PFI0705w	10	1	6.47074	5.33116	5.60162	4.16903	5.73667	8.26331	0	0	0	0	0	0	0	0	0.181903	0.149867	0.15747	0.117198	0.161267	0.232295	conserved Plasmodium protein, unknown function	2	0.0001067	0
PFE0780w	9	1	4.96458	3.83591	3.51139	6.03707	6.57716	6.5263	0	0	0	0	0	0	0	0	0.157844	0.121959	0.111641	0.191943	0.209115	0.207498	conserved Plasmodium protein, unknown function	27	0.0002116	0.0002673
MAL8P1.68	9	1	4.22178	3.84404	3.58228	2.35619	3.54004	5.45406	0	0	0	0	0	0	0	0	0.183568	0.167144	0.155762	0.10245	0.153925	0.23715	conserved Plasmodium protein, unknown function	8	0.0005162	0
MAL7P1.89	9	1	4.14966	3.73268	3.15731	5.14021	4.42896	4.79644	0	0	0	0	0	0	0	0	0.163339	0.146926	0.124278	0.202328	0.174333	0.188797	dynein heavy chain, putative	56	0.0003757	0.0002294
PF11_0113	8	1	8.71451	6.2894	7.12897	10.0964	7.46202	6.32687	0	0	0	0	0	0	0	0	0.189371	0.136672	0.154916	0.219401	0.162154	0.137486	mitochondrial ribosomal protein L11 precursor, putative	4	0	0
PF07_0106	8	1	5.54787	7.33306	5.87799	4.36734	5.71832	4.47418	0	0	0	0	0	0	0	0	0.166509	0.220088	0.176417	0.131077	0.171625	0.134284	conserved Plasmodium protein, unknown function	10	0.0003212	0
PF13_0214	7	1	8.51069	10.8587	10.7036	9.60183	9.42357	9.19562	0	0	0	0	0	0	0	0	0.145996	0.186274	0.183614	0.164714	0.161656	0.157746	elongation factor 1-gamma, putative	3
PF10_0217	7	1	5.66929	7.88566	7.36556	5.30664	5.70017	5.5822	0	1	1	0	0	0	0	0	0.151143	0.210231	0.196365	0.141475	0.151966	0.148821	pre-mRNA splicing factor, putative	4	4.95e-05	0.0006188
PFB0865w	6	1	6.10905	7.99979	7.57162	6.19524	6.20841	5.88047	0	1	1	0	0	0	0	0	0.152862	0.200172	0.189458	0.155018	0.155348	0.147142	small nuclear ribonucleoprotein, putative	1	0	0
PF14_0532	6	1	4.96458	4.62646	4.35302	7.15839	8.28084	8.21907	0	0	0	0	0	0	0	0	0.132028	0.123036	0.115764	0.190371	0.220221	0.218578	LCCL domain-containing protein	10
PFI0840w	6	1	4.36972	4.31533	4.0132	4.41942	4.97184	5.10753	0	0	0	0	0	0	0	0	0.160669	0.158669	0.14756	0.162496	0.182808	0.187797	conserved Plasmodium membrane protein, unknown function	6	0.0008758	0.001032
PF11_0294	6	1	3.75484	3.86235	3.95868	8.54025	7.64162	7.90256	0	0	0	0	0	0	0	0	0.105295	0.10831	0.111011	0.239489	0.214289	0.221607	6-phosphofructokinase	16	0.0002758	0.0004254
PF14_0429	5	1	3.75484	6.95452	5.53924	4.96188	5.3911	4.62067	0	0	0	0	0	0	0	0	0.120262	0.222742	0.177413	0.158921	0.172669	0.147993	RNA helicase, putative	7
MAL8P1.97	4	1	6.48989	4.61672	4.15096	3.07395	4.95711	5.27118	0	0	0	0	0	0	0	0	0.227239	0.161651	0.145343	0.107632	0.173569	0.184566	hypothetical protein	18	0.0004876	0.001283
PF11_0051	4	1	4.01759	7.02524	6.89024	5.83996	5.20257	5.06422	0	0	0	0	0	0	0	0	0.118026	0.206383	0.202417	0.171563	0.152838	0.148773	phenylalanyl-tRNA synthetase beta chain, putative	0	0.0001282	0
MAL7P1.97	3	1	4.43468	3.64118	3.25709	4.52009	3.71561	4.1671	0	0	0	0	0	0	0	0	0.186835	0.153405	0.137223	0.190434	0.156541	0.175562	conserved Plasmodium protein, unknown function	2	0.001438	0
PFE0345c	2	1	6.44118	5.52854	5.90172	7.31036	5.34997	5.87487	0	0	0	0	0	0	0	0	0.176923	0.151855	0.162106	0.200797	0.14695	0.161368	conserved Plasmodium protein, unknown function	3	0	0
PF11_0178	2	1	5.04967	4.89115	4.64045	5.34406	5.04983	4.66533	0	0	0	0	0	0	0	0	0.170364	0.165016	0.156558	0.180296	0.170369	0.157397	conserved Plasmodium protein, unknown function	27	0.000554	0.0005637
PF10_0026	2	1	4.30309	5.91214	6.16233	4.43452	4.0043	4.01524	0	1	1	0	0	0	0	0	0.149249	0.205058	0.213735	0.153807	0.138886	0.139265	tryptophan-rich antigen 3	17	0.001822	0.0003422
PFI1220w	1	1	7.38462	3.87886	3.38101	8.74805	7.33257	8.20562	0	0	0	0	0	0	0	0	0.189686	0.099635	0.0868468	0.224708	0.188349	0.210775	conserved protein, unknown function	8	0.0007487	0
PF14_0003	1	1	7.3696	5.5659	4.95823	4.87046	4.8209	4.82508	0	0	0	0	0	0	0	0	0.227385	0.171733	0.152984	0.150276	0.148746	0.148876	rifin	19
PF10_0004	1	1	5.54787	4.55808	4.24468	4.3277	4.2836	4.29878	0	0	0	0	0	0	0	0	0.203512	0.167203	0.155707	0.158752	0.157134	0.157691	rifin	19	0.01708	0.005988
PF07_0008	1	1	5.41421	8.48761	6.60101	6.40715	5.566	4.00202	0	0	0	0	0	0	0	0	0.148424	0.232677	0.180959	0.175644	0.152585	0.109711	Plasmodium exported protein, unknown function	7	0.0007349	0.003947
PFC0945w	1	1	4.30309	4.64309	4.57542	3.86941	4.30643	5.64684	0	0	0	0	0	0	0	0	0.157367	0.169801	0.167326	0.141507	0.157489	0.206509	protein kinase, putative	2	0	0.00112
PFI0435c	1	1	4.08712	3.34796	2.9974	3.13529	3.41486	4.41791	0	0	0	0	0	0	0	0	0.190982	0.156443	0.140062	0.146505	0.159569	0.206439	conserved Plasmodium protein, unknown function	18	0.0007946	0
PF14_0303	1	1	3.02923	3.69674	3.79175	5.35718	3.40831	3.90831	0	0	0	0	0	0	0	0	0.130618	0.1594	0.163497	0.230997	0.146964	0.168523	conserved Plasmodium protein, unknown function	12
MAL13P1.217	44	1	4.30309	4.38511	6.13103	6.93599	7.57084	8.66638	0	0	0	0	0	0	0	0	0.113262	0.115421	0.161375	0.182562	0.199272	0.228108	conserved Plasmodium protein, unknown function	1
MAL6P1.120	42	0	3.44141	3.51579	3.64769	3.85312	4.91393	6.44929	0	0	0	0	0	1	1	0	0.133278	0.136159	0.141267	0.149223	0.190306	0.249767
PF10_0185	40	0	3.85095	4.51584	3.9301	2.35861	4.31692	7.69921	0	0	0	0	0	0	0	0	0.144384	0.169312	0.147351	0.0884315	0.161854	0.288667	conserved Plasmodium protein, unknown function	2	0.0004171	0
PF14_0684	38	0	4.01759	3.07608	2.91033	3.68222	4.63221	6.41665	0	0	0	0	0	1	1	0	0.162425	0.124361	0.11766	0.148866	0.187273	0.259415	conserved Plasmodium protein, unknown function	3
PF13_0238	37	0	8.92327	9.96455	9.37097	3.7364	8.20717	8.61932	0	0	0	0	0	0	0	0	0.182773	0.204101	0.191943	0.0765315	0.168105	0.176547	kelch protein, putative	11
PFI0600w	37	0	2.21269	3.03813	2.70219	5.61502	2.99211	4.34802	0	0	0	1	0	0	1	0	0.105829	0.145308	0.129241	0.268557	0.143107	0.207958
PFD0155c	36	1	3.3383	4.85399	4.44379	7.32219	4.48087	4.23325	0	0	0	0	0	0	0	0	0.116429	0.169291	0.154985	0.255374	0.156278	0.147642	conserved Plasmodium protein, unknown function	0	0.0005231	0
PF07_0058	35	0	10.9233	10.3625	10.0315	8.20995	9.86398	9.12964	0	0	0	0	0	0	0	0	0.186657	0.177073	0.171417	0.140291	0.168555	0.156007	conserved Plasmodium protein, unknown function	17	0.001141	0
PFE0910w	35	0	3.17548	3.49295	4.53524	8.83188	4.31488	4.97043	0	0	0	1	0	0	1	0	0.108301	0.119129	0.154676	0.301215	0.147161	0.169519	conserved Plasmodium protein, unknown function	0	0	0
PFI1090w	34	0	12.1962	11.2488	11.44	12.1385	10.4379	10.6041	0	0	0	0	0	0	0	0	0.179183	0.165264	0.168074	0.178335	0.153351	0.155792	S-adenosylmethionine synthetase	1	0.000182	0
MAL8P1.40	34	1	9.82629	11.098	10.6787	10.1697	9.99908	8.81495	0	0	0	0	0	0	0	0	0.162186	0.183175	0.176254	0.167853	0.165038	0.145493	RNA binding protein, putative	0	0.0001781	0
PFC0255c	34	1	8.2904	8.03716	8.32253	4.53985	6.25687	8.5467	0	0	0	0	0	0	0	0	0.188446	0.18269	0.189176	0.103194	0.142222	0.194272	ubiquitin conjugating enzyme E2, putative	3	0	0
PFL2620w	34	0	7.71093	5.79073	5.11637	0.553211	5.01674	4.99447	0	0	0	0	0	0	0	0	0.264232	0.198432	0.175324	0.018957	0.171909	0.171146	stevor	16
MAL13P1.177	34	1	5.11918	5.16798	4.56731	4.17062	6.47138	7.1874	0	0	0	0	0	0	0	0	0.156627	0.15812	0.139742	0.127605	0.197999	0.219907	conserved Plasmodium protein, unknown function	1
MAL6P1.225	34	0	2.85682	3.2885	2.8726	6.23315	4.5087	2.99065	0	0	0	1	0	0	1	0	0.125572	0.144547	0.126266	0.273979	0.198181	0.131455
PF14_0344	33	0	10.6649	9.65236	8.53609	5.37962	7.86614	8.01	0	0	0	0	0	0	0	0	0.212834	0.192627	0.17035	0.107358	0.15698	0.159851	translocon component PTEX150	17
PF13_0215	33	0	9.61241	9.21641	8.94726	6.00295	7.39252	7.74935	0	0	0	0	0	0	0	0	0.196489	0.188394	0.182892	0.122707	0.151112	0.158406	conserved Plasmodium protein, unknown function	1
MAL13P1.306	33	0	7.25577	5.06225	7.04358	9.08828	6.89931	5.65871	0	0	0	0	0	0	0	0	0.176936	0.123446	0.171762	0.221623	0.168243	0.137991
PFE0225w	33	0	4.8578	5.23858	6.70985	10.0235	8.12375	7.49925	0	0	0	0	0	0	0	0	0.114428	0.123398	0.158055	0.23611	0.19136	0.176649	3-methyl-2-oxobutanoate dehydrogenase (lipoamide), putative	0	0.0001396	0
PF10_0377	33	1	3.94298	6.09788	5.18871	9.95473	8.55682	6.028	0	0	0	0	0	0	0	0	0.0991467	0.153332	0.130471	0.250313	0.215162	0.151575	Plasmodium exported protein, unknown function	5	0.0005691	0
MAL13P1.320	33	1	3.02923	3.60788	3.75373	2.59585	4.31761	5.54777	0	0	0	0	0	0	0	0	0.132558	0.15788	0.164262	0.113594	0.188937	0.242769	conserved Plasmodium membrane protein, unknown function	8
PF14_0425	32	1	12.4284	11.1955	11.844	11.9427	11.2285	9.52365	0	0	0	0	0	0	0	0	0.182334	0.164247	0.173761	0.175208	0.164731	0.139719	fructose-bisphosphate aldolase	3
PFI0875w	32	1	10.8709	11.0432	11.5966	11.3331	10.241	8.85707	0	0	0	0	0	0	0	0	0.170013	0.172706	0.181361	0.177241	0.160161	0.138518	heat shock protein 70	12	0.0003539	0
PFA0375c	32	1	10.7586	10.7705	10.413	9.6555	9.39308	8.25677	0	0	0	0	0	0	0	0	0.181587	0.181788	0.175754	0.162969	0.15854	0.139361	lipid/sterol:H symporter	9	0.000764	0
PFL2055w	32	1	8.97011	11.3019	10.8143	6.70379	9.69293	8.98702	0	0	0	0	0	0	0	0	0.158847	0.200139	0.191505	0.118714	0.171647	0.159147	40S ribosomal protein S17, putative	1
PFD0785c	32	0	7.77764	7.83066	6.47851	2.96226	6.52708	5.89621	0	0	0	0	0	0	0	0	0.207557	0.208972	0.172888	0.0790518	0.174184	0.157348	conserved Plasmodium protein, unknown function	2	0.0004808	0
PF14_0749	32	0	5.11918	6.02428	5.31819	7.81145	6.00556	4.34492	0	0	0	0	0	0	0	0	0.147852	0.173993	0.1536	0.225611	0.173453	0.12549	acyl-CoA binding protein	32
PF10_0318	32	0	5.00983	4.43964	5.65678	4.58167	5.70969	7.69332	0	0	0	0	0	0	0	0	0.151396	0.134165	0.170946	0.138457	0.172546	0.23249	conserved protein, unknown function	0	0.0005951	0
PF07_0003	32	1	4.8578	4.365	3.82522	3.24499	4.06159	6.0891	0	0	0	0	0	0	0	0	0.183704	0.165068	0.144655	0.122713	0.153594	0.230267	rifin	35	0.03079	0
PFL2005w	32	1	4.50229	4.76702	6.53306	7.6367	6.85526	6.01001	0	0	0	0	0	0	0	0	0.124015	0.131307	0.179953	0.210352	0.188827	0.165545	replication factor C subunit 4	2
PFD0010w	32	0	4.30309	6.55141	8.47896	8.81747	8.7665	6.7478	0	0	0	0	0	0	0	0	0.0985473	0.150037	0.194181	0.201933	0.200766	0.154535
PF11_0006	32	0	2.85682	3.86346	2.96849	2.08898	6.9611	3.98897	0	0	0	0	0	0	0	0	0.125697	0.169988	0.130611	0.0919127	0.306281	0.17551
PFL2335w	31	0	10.6582	9.59598	9.41353	8.05445	9.19033	8.14986	0	0	0	0	0	0	0	0	0.193567	0.174275	0.170961	0.146279	0.166908	0.148011	conserved Plasmodium protein, unknown function	21
MAL13P1.309	31	1	9.74904	4.67047	3.93314	8.79101	8.3327	8.76025	0	0	0	0	0	0	0	0	0.220384	0.105579	0.0889115	0.198727	0.188367	0.198032	14-3-3 protein, putative	4
PFE1590w	31	0	9.67836	11.5163	11.1208	8.01164	9.67526	5.85829	0	0	0	0	0	0	0	0	0.173259	0.206162	0.19908	0.143422	0.173204	0.104873	early transcribed membrane protein 5	10	0.001215	0
PF14_0104	31	0	8.59849	9.67883	9.40368	7.84769	7.7731	6.92622	0	0	0	0	0	0	0	0	0.171189	0.192698	0.18722	0.156241	0.154756	0.137896	eukaryotic translation initiation factor 2 gamma subunit, putative	2
PFD0240c	31	0	8.07096	6.03238	7.61448	8.39357	5.56155	4.84649	0	0	0	0	0	0	0	0	0.199187	0.148876	0.187922	0.207149	0.137256	0.119609	6-cysteine protein	6	0.001237	0
PF11_0270	31	0	7.72641	9.41636	9.05186	8.89447	8.85953	7.15955	0	0	0	0	0	0	0	0	0.151178	0.184244	0.177112	0.174032	0.173349	0.140086	threonine -- tRNA ligase, putative	7	0.0006446	0.0003303
PF11_0037	31	1	4.01759	6.44668	5.50908	7.68832	6.16808	4.32058	0	0	0	0	0	0	0	0	0.117644	0.188774	0.161319	0.225132	0.180616	0.126516	Plasmodium exported protein (PHISTb), unknown function	10	0.001447	0.0005359
PF10_0337	31	0	3.75484	3.44947	6.35103	6.85509	5.46818	8.84015	0	0	0	0	0	0	0	0	0.10815	0.0993546	0.182928	0.197446	0.157499	0.254622	ADP-ribosylation factor, putative	0	0.000149	0
PF11_0288	31	1	2.48754	3.1123	2.87899	1.23492	3.67407	4.92471	0	0	0	0	0	0	0	0	0.135838	0.169954	0.157214	0.0674358	0.200632	0.268926	conserved Plasmodium protein, unknown function	3	5.97e-05	0
PFL1800w	30	0	9.58531	9.58831	8.49549	6.43071	8.70118	7.96368	0	0	0	0	0	0	0	0	0.188818	0.188878	0.16735	0.126677	0.171402	0.156874	conserved Plasmodium protein, unknown function	38	0.001035	0.0007066
PFB0455w	30	0	8.93504	10.2984	9.66526	7.09765	8.89165	8.09986	0	0	0	0	0	0	0	0	0.168624	0.194354	0.182405	0.133949	0.167805	0.152863
PFA0420w	30	0	8.7263	12.2011	10.3918	5.57703	9.90642	8.69368	0	0	0	0	0	0	0	0	0.157241	0.219854	0.187252	0.100494	0.178506	0.156653	conserved Plasmodium protein, unknown function	27	0.003877	0
PF07_0074	30	0	7.8658	5.29761	5.15517	2.90673	5.78126	8.519	0	0	0	0	0	0	0	0	0.221412	0.149121	0.145112	0.0818209	0.162735	0.239799	conserved Plasmodium protein, unknown function	6	0.00063	0
PFL2355w	30	1	5.50797	7.60889	6.70507	6.19965	7.68113	9.4512	0	0	0	0	0	0	0	0	0.127635	0.17632	0.155376	0.143664	0.177994	0.219011	conserved Plasmodium protein, unknown function	10
PFL2160c	30	0	4.50229	3.53773	4.51401	4.51461	5.73525	6.02804	0	0	0	0	0	0	0	0	0.156156	0.122702	0.156563	0.156584	0.19892	0.209075	conserved Plasmodium protein, unknown function	3
MAL8P1.38	30	1	1.97699	3.16033	3.12404	4.79613	4.40989	4.66648	0	0	0	0	0	0	0	0	0.0893196	0.142783	0.141143	0.216687	0.199237	0.21083	alpha/beta-hydrolase, putative	3	0.0002155	0
PFB0056c	30	0	0.991571	1.11776	1.37554	7.98515	1.62736	0.679087	0	0	0	1	0	0	1	0	0.0719757	0.0811354	0.0998472	0.579622	0.118126	0.0492932	hypothetical protein	14	0.0151	0.005181
PF10_0263	29	0	10.5805	9.57026	9.3497	6.9525	9.63668	9.75737	0	0	0	0	0	0	0	0	0.189455	0.171366	0.167416	0.124492	0.172555	0.174716
PFC0290w	29	1	10.5334	11.8197	11.3501	10.38	11.0601	9.32837	0	0	0	0	0	0	0	0	0.163381	0.183331	0.176048	0.161	0.17155	0.14469	40S ribosomal protein S23, putative	3	0.0001827	0
PF14_0038	29	1	10.2633	7.77871	7.89434	10.3977	7.24957	7.77646	0	0	0	0	0	0	0	0	0.199831	0.151454	0.153706	0.202447	0.141152	0.151411	cytochrome c, putative	0
PF08_0019	29	1	10.0794	11.6916	11.4972	9.84195	10.2835	8.655	0	0	0	0	0	0	0	0	0.162443	0.188426	0.185293	0.158617	0.165734	0.139487	receptor for activated c kinase	1	0	0
MAL6P1.110	29	0	9.74294	9.51603	8.71365	9.51456	8.43828	6.31091	0	0	0	0	0	0	0	0	0.186516	0.182173	0.166812	0.182144	0.16154	0.120814
PFA0410w	29	0	8.81157	8.86128	8.45841	6.70599	8.16326	7.26006	0	0	0	0	0	0	0	0	0.182583	0.183613	0.175265	0.138954	0.16915	0.150435	conserved Plasmodium protein, unknown function	26	0.0006531	0.0003028
PFL2400w	29	0	8.64404	8.39745	7.84073	4.99639	7.702	7.59658	0	0	0	0	0	0	0	0	0.191336	0.185878	0.173555	0.110595	0.170484	0.168151	rRNA processing protein, putative	1
PF13_0140	29	1	7.29414	6.52995	7.892	9.24039	7.70493	5.4814	0	0	0	0	0	0	0	0	0.16524	0.147928	0.178783	0.209329	0.174546	0.124174	dihydrofolate synthase/folylpolyglutamate synthase	5
PFI0195c	29	0	5.80139	6.9838	6.3751	3.98033	6.28046	7.27907	0	0	0	0	0	0	0	0	0.158075	0.190294	0.173708	0.108455	0.171129	0.198339	GTPase activator, putative	2	0.0001874	0
MAL6P1.124	29	0	5.59431	3.62299	3.88814	5.48338	6.3997	5.20883	0	0	0	0	1	0	1	0	0.185258	0.119977	0.128758	0.181585	0.211929	0.172493
PF10_0038	29	1	4.69263	6.79055	5.4296	8.90724	5.08369	3.51525	0	0	0	0	0	0	0	0	0.136339	0.197291	0.15775	0.258789	0.1477	0.102131	40S ribosomal protein S20e, putative	0	0	0
MAL6P1.45	29	0	4.30309	5.55389	6.28356	8.01162	5.4765	4.7514	0	0	0	0	0	0	0	0	0.125162	0.161544	0.182767	0.233031	0.159293	0.138202
MAL13P1.347	29	1	4.22178	5.45103	5.16972	5.86286	7.13004	7.69371	0	0	0	0	0	0	0	0	0.118826	0.153424	0.145507	0.165016	0.200681	0.216546	conserved Plasmodium protein, unknown function	1
MAL6P1.233	29	0	4.22178	3.17184	3.69969	0.814637	3.07362	4.66323	0	0	0	0	0	0	0	0	0.214906	0.161459	0.188329	0.0414683	0.15646	0.237378
PF10_0168	29	0	3.75484	4.39678	4.43499	3.61786	5.65327	7.5111	0	0	0	0	0	1	1	0	0.127851	0.149709	0.15101	0.123187	0.192492	0.255751
PFL2170c	29	0	3.44141	3.59732	5.59426	7.12204	5.28776	4.96552	0	0	0	0	0	0	0	0	0.114682	0.119877	0.186424	0.237336	0.17621	0.165471	conserved Plasmodium membrane protein, unknown function	20
PFL2525c	29	1	3.3383	4.59439	3.18936	6.29354	5.12281	3.9661	0	0	0	0	0	0	0	0	0.125952	0.173344	0.120333	0.237452	0.193281	0.149639	Plasmodium exported protein, unknown function	3
PFI0665w	29	0	2.85682	2.31124	3.50005	3.76784	3.51966	4.22435	0	0	0	0	0	0	0	0	0.141567	0.114531	0.173442	0.186712	0.174414	0.209334	conserved Plasmodium protein, unknown function	10	0.0006387	0.0002723
PFL1105c	29	1	2.21269	3.45924	4.90459	8.19662	3.94173	5.25041	0	0	0	0	0	0	0	0	0.0791228	0.123698	0.175381	0.2931	0.140951	0.187747	conserved Plasmodium protein, unknown function	1	0.0003951	0
PFL1600c	29	1	0.991571	2.90933	2.92417	3.99121	5.40542	4.99783	0	0	0	0	0	0	0	0	0.0467292	0.137106	0.137806	0.188091	0.254738	0.23553	conserved Plasmodium protein, unknown function	25	0.0005212	0.000105
PFI0580c	28	1	10.8842	9.77553	9.12558	9.32538	10.3369	8.10168	0	0	0	0	0	0	0	0	0.189129	0.169864	0.15857	0.162042	0.179618	0.140778	falstatin	4	0.0004993	0.0008091
PFE0975c	28	1	8.2904	9.05904	8.80267	3.50775	6.31882	6.35401	0	0	0	0	0	0	0	0	0.195839	0.213996	0.20794	0.0828614	0.149266	0.150097	40S ribosomal protein S24, putative	3	0.001128	0
PFL0635c	28	0	7.57364	8.42485	7.85839	4.77176	7.48723	5.25463	0	0	0	0	0	0	0	0	0.183069	0.203644	0.189951	0.115342	0.18098	0.127014	bromodomain protein, putative	6	0.0002859	0.0006139
PFI0035c	28	1	7.05333	6.21193	5.73508	2.27182	5.86723	6.82357	0	0	0	0	0	0	0	0	0.207677	0.182903	0.168863	0.0668911	0.172754	0.200912	rifin	22	0.01728	0.006826
MAL13P1.241	28	1	5.77177	4.77812	6.25221	7.32683	7.3074	8.07594	0	0	0	0	0	0	0	0	0.146075	0.120928	0.158235	0.185432	0.18494	0.204391	GTPase, putative	1
PF11_0372	28	0	5.00983	3.89616	3.96832	1.27072	5.5922	7.56165	0	0	0	0	0	0	0	0	0.183518	0.142722	0.145366	0.0465483	0.204851	0.276995	conserved Plasmodium protein, unknown function	3	0.0004865	0
PFB0480w	28	0	3.5593	2.396	2.82281	2.16194	2.86051	3.86768	0	0	0	0	0	0	0	0	0.201452	0.13561	0.159767	0.122363	0.161901	0.218906	syntaxin, Qa-SNARE family	1	0.0004515	0
PF10_0348	28	0	3.3383	3.719	5.64339	6.52915	3.37918	2.20327	0	0	0	0	0	0	0	0	0.134542	0.149885	0.227443	0.263142	0.13619	0.0887976	duffy binding-like merozoite surface protein	45	0.007851	0
PF08_0023	28	0	1.97699	3.15333	2.83624	3.3111	5.47011	5.47491	0	0	0	0	0	0	0	0	0.0889627	0.141897	0.127628	0.148996	0.24615	0.246366	conserved Plasmodium protein, unknown function	6	0.0004785	0
PF14_0250	27	0	10.6804	9.92631	7.0128	9.75719	9.14157	10.7793	0	0	0	0	0	0	0	0	0.186402	0.173241	0.122393	0.17029	0.159545	0.188129	lipase, putative	22
PFC0190c	27	0	10.4406	8.82172	8.07895	8.97882	7.83409	8.43798	0	0	0	0	0	0	0	0	0.198521	0.167738	0.153615	0.170725	0.148959	0.160442	EH (Eps15 homology) protein	2	4.99e-05	0.0006246
PF14_0621	27	1	10.3688	9.28674	7.88258	4.42187	6.79967	6.70958	0	0	0	0	0	0	0	0	0.22804	0.204242	0.173361	0.0972497	0.149544	0.147563	conserved Plasmodium protein, unknown function	0
MAL6P1.151	27	0	9.37915	9.25135	9.17724	9.07647	9.22376	7.44672	0	0	0	0	0	0	0	0	0.175132	0.172746	0.171362	0.16948	0.172231	0.139049
PF13_0124	27	1	9.15601	9.67846	8.92054	8.94016	8.09714	7.31897	0	0	0	0	0	0	0	0	0.175701	0.185727	0.171183	0.171559	0.155382	0.140449	SFT2-like protein, putative	3
PF07_0121	27	0	8.87272	9.8344	8.56066	7.93362	8.48272	7.23201	0	0	0	0	0	0	0	0	0.174262	0.193149	0.168133	0.155817	0.166602	0.142038	60S ribosomal subunit export protein, putative	1	0.00039	0
PF11_0096	27	0	8.39631	9.59763	9.75035	10.316	8.43646	6.82152	0	0	0	0	0	0	0	0	0.157475	0.180006	0.182871	0.193479	0.158228	0.12794	casein kinase 2, alpha subunit	2	0	0
PFC0701w	27	0	6.20608	4.7455	5.67456	3.35332	6.17763	6.56979	0	0	0	0	0	0	0	0	0.189632	0.145003	0.173391	0.102464	0.188763	0.200746	mitochondrial ribosomal protein L27 precursor, putative	2	0.0001784	0
PFD1005c	27	1	6.17331	7.11365	5.50453	2.72895	4.77338	5.29838	0	0	0	0	0	0	0	0	0.195406	0.225171	0.174237	0.0863803	0.151094	0.167712	erythrocyte membrane protein 1, PfEMP1	0	0.04852	0
MAL13P1.131	27	0	5.80139	4.93268	5.95558	7.09456	4.96994	4.22464	0	0	0	0	0	0	0	0	0.175913	0.149571	0.180588	0.215125	0.150701	0.128102	conserved Plasmodium membrane protein, unknown function	0
PFE1050w	27	0	5.77177	8.92996	9.42515	10.2023	7.70232	5.28567	0	0	0	0	0	0	0	0	0.12198	0.188726	0.199191	0.215615	0.162781	0.111707	adenosylhomocysteinase,S-adenosyl-L-homocysteine hydrolase	0	0.0001065	0
PF13_0283	27	0	5.04967	4.77463	4.31519	4.4004	6.48487	7.63127	0	0	0	0	0	1	1	0	0.154632	0.14621	0.132141	0.13475	0.198581	0.233686	conserved Plasmodium protein, unknown function	0
MAL8P1.146	27	1	4.63513	3.25634	5.31974	4.9048	5.17867	7.09853	0	0	0	0	0	0	0	0	0.152505	0.10714	0.175031	0.161378	0.170389	0.233556	filament assembling protein, putative	5	0.0005551	0
PFB0555c	26	1	8.94622	8.21157	8.34597	6.86655	6.86746	6.6344	0	0	0	0	0	0	0	0	0.195025	0.17901	0.18194	0.149689	0.149709	0.144628	conserved Plasmodium membrane protein, unknown function	49	0.0008873	8.21e-05
MAL13P1.209	26	1	8.93504	11.2171	10.8101	5.21105	9.94981	8.42908	0	0	0	0	0	0	0	0	0.163789	0.205622	0.19816	0.0955242	0.182391	0.154514	60S ribosomal protein L18-2, putative	2
PFL1255c	26	1	8.11726	5.78235	5.62176	8.29645	6.30941	4.92721	0	0	0	0	0	0	0	0	0.207845	0.148059	0.143947	0.212433	0.161554	0.126163	conserved Plasmodium protein, unknown function	7	0.0003095	0
PF13_0045	26	1	7.47764	8.18551	7.81861	7.24347	7.71815	6.18365	0	0	0	0	0	0	0	0	0.167559	0.18342	0.175199	0.162311	0.172948	0.138563	40S ribosomal protein S27, putative	1
PFC0740c	26	1	6.82767	7.8956	7.40259	7.13876	5.78403	6.92966	0	0	0	0	0	0	0	0	0.162648	0.188088	0.176343	0.170058	0.137786	0.165077	RING zinc finger protein, putative	9	0.0008888	0
PFL0770w	26	0	6.51773	6.30247	7.14257	8.01253	6.00489	8.58815	0	0	0	0	0	0	0	0	0.153112	0.148055	0.167791	0.188227	0.141065	0.20175	seryl-tRNA synthetase, putative	4	0.0001723	0.0005397
PF11_0124	26	1	6.36662	4.44441	5.31429	3.97732	5.00745	6.6543	0	0	0	0	0	0	0	0	0.200433	0.139918	0.167303	0.125213	0.157643	0.209489	peptidyl-prolyl cis-trans isomerase, putative	0	0.0001498	0
PFL2275c	26	0	6.29572	8.30387	9.0975	9.42546	9.49526	7.68727	0	0	0	0	0	0	0	0	0.125151	0.16507	0.180847	0.187366	0.188753	0.152813	FK506-binding protein (FKBP)-type peptidyl-propyl isomerase	0
MAL8P1.58	26	0	4.9119	7.18565	7.31439	6.18115	6.00146	5.67945	0	0	0	0	0	0	0	0	0.131778	0.192779	0.196233	0.16583	0.161009	0.15237	phosphatidylglycerophosphate synthase	9	0.0006977	0.0005056
PFL1150c	26	0	4.9119	4.78764	5.84637	7.06444	6.02877	3.62432	0	0	0	0	0	0	0	0	0.152244	0.148392	0.181207	0.218961	0.186861	0.112335	mitochondrial ribosomal protein L24-2 precursor, putative	0	0	0
PF14_0703	26	0	4.8578	4.03755	4.3833	6.09632	5.98075	4.70077	0	0	0	1	0	0	1	0	0.161622	0.134332	0.145835	0.202829	0.198984	0.156398	conserved Plasmodium protein, unknown function	5
PF13_0314	26	0	4.43468	4.46775	4.12792	3.55242	7.10507	9.34505	0	0	0	0	0	1	1	0	0.13425	0.135252	0.124964	0.107542	0.215091	0.282901	conserved Plasmodium protein, unknown function	8
PFL2505c	26	1	3.85095	4.07903	6.5611	9.32421	4.32767	2.57186	0	0	0	0	0	0	0	0	0.125378	0.132803	0.213614	0.303574	0.140898	0.0837335	conserved Plasmodium protein, unknown function	26
MAL7P1.154	26	1	0.173288	1.98682	2.35697	2.84193	3.46943	3.60183	0	0	0	0	0	0	0	0	0.0120087	0.137684	0.163335	0.196942	0.240427	0.249602	conserved Plasmodium protein, unknown function	5	0.001032	0
PF11_0302	25	0	9.33371	10.2726	10.1252	7.85268	9.62005	8.58925	0	0	0	0	0	0	0	0	0.16729	0.184118	0.181477	0.140745	0.172422	0.153947	parasitophorous vacuolar protein 1	6	0.001175	0.0007413
PFL1420w	25	1	9.30856	11.2806	11.061	10.3588	10.4821	8.05104	0	0	0	0	0	0	0	0	0.153754	0.186326	0.182699	0.171102	0.173137	0.132982	macrophage migration inhibitory factor	1	0	0
PFE0355c	25	0	9.18402	5.42364	6.99418	7.2212	5.41481	7.3482	0	0	0	0	0	0	0	0	0.220844	0.13042	0.168186	0.173645	0.130207	0.176699	subtilisin-like protease 3, putative	10	0.0005912	0
PFB0875c	25	1	9.12999	8.03311	7.10351	5.8564	7.10935	5.89552	0	0	0	0	0	0	0	0	0.211696	0.186263	0.164708	0.135792	0.164843	0.136699	chromatin-binding protein, putative	0	0.0002209	0
PFL0550w	25	0	9.03013	5.05486	4.93478	5.44066	7.10829	6.00099	1	0	0	0	0	0	1	0	0.240357	0.134546	0.13135	0.144815	0.189203	0.15973	HSP20-like chaperone	1	0.0002299	0.001441
PF11_0040	25	0	8.88005	13.215	12.4643	12.2636	12.0773	8.48257	0	0	0	0	0	0	0	0	0.131785	0.196118	0.184978	0.181999	0.179234	0.125886	early transcribed membrane protein 11.2	1	0.0005617	0.003534
PF13_0003	25	1	6.91355	6.36635	5.16029	3.9427	5.56981	5.98574	0	0	0	0	0	0	0	0	0.203708	0.187585	0.152048	0.116172	0.164115	0.176371	erythrocyte membrane protein 1, PfEMP1	142
PFE0070w	25	1	6.87823	12.4476	10.1387	7.35734	9.33397	7.30074	0	0	0	0	0	0	0	0	0.128669	0.232854	0.189663	0.137632	0.174608	0.136573	interspersed repeat antigen	120	0.004544	0.001426
PFL1855w	25	0	4.01759	6.31509	4.90796	6.51878	4.61951	4.70943	0	0	0	0	0	0	0	0	0.129231	0.203133	0.157871	0.209686	0.148593	0.151485	cell cycle control protein, putative	16
MAL6P1.125	25	0	3.65861	4.65881	4.64278	4.5098	5.35798	5.68554	0	0	0	0	0	0	0	0	0.128311	0.16339	0.162827	0.158164	0.18791	0.199398
MAL13P1.318	25	1	3.02923	5.80397	5.06952	8.17124	6.57473	5.73718	0	0	0	0	0	0	0	0	0.0880953	0.168789	0.14743	0.237634	0.191204	0.166847	mitochondrial ribosomal protein L9 precursor, putative	0
PFI1465w	25	0	2.85682	3.96346	3.035	4.58657	6.52663	10.252	0	0	0	0	0	1	1	0	0.0915045	0.126951	0.0972116	0.146909	0.209049	0.328375	procollagen lysine 5-dioxygenase, putative	2	0.0001392	0
MAL6P1.289	25	0	2.66523	3.92385	3.76951	2.2011	4.46527	5.02982	0	0	0	0	0	0	0	0	0.120846	0.177914	0.170916	0.0998016	0.202463	0.22806
MAL6P1.171	25	0	1.58548	2.19893	2.30966	4.57337	3.11565	2.84534	0	0	0	1	0	0	1	0	0.0953478	0.132239	0.138898	0.275033	0.187369	0.171113
MAL6P1.134	25	0	1.58548	3.23711	5.07078	4.36641	5.44751	5.67828	0	0	0	0	0	0	0	0	0.0624561	0.127518	0.199751	0.172003	0.214591	0.223681
PF08_0074	24	0	10.8778	11.579	11.2828	10.5605	11.6284	10.2576	0	0	0	0	0	0	0	0	0.164352	0.174946	0.170471	0.159557	0.175692	0.154982	DNA/RNA-binding protein Alba, putative	2	0.0006961	0
PF14_0447	24	1	9.99901	5.98129	6.25896	4.32193	5.13422	6.67695	0	0	0	0	0	0	0	0	0.260578	0.155875	0.163111	0.112631	0.1338	0.174004	glutaminyl-peptide cyclotransferase, putative	2
PF07_0049	24	1	8.51069	8.14448	7.55165	5.53013	8.37801	8.61789	0	0	0	0	0	0	0	0	0.182114	0.174277	0.161592	0.118335	0.179275	0.184408	erythrocyte membrane protein 1, PfEMP1	44	0.0283	0.005307
PF14_0627	24	1	8.19158	9.68703	9.24528	6.66966	8.15543	8.50983	0	0	0	0	0	0	0	0	0.162342	0.191979	0.183224	0.13218	0.161625	0.168649	40S ribosomal protein S3, putative	6
PF11_0320	24	0	8.12408	5.24668	6.71425	10.7691	6.08042	6.78388	0	0	0	1	0	0	1	0	0.185827	0.120011	0.153579	0.246329	0.139081	0.155172	RNA-binding protein s1, putative	1	0.0003188	0
PF13_0138	24	1	8.04859	8.75898	7.24412	5.17776	7.67501	7.10511	0	0	0	0	0	0	0	0	0.182883	0.199024	0.164603	0.117651	0.174394	0.161445	MSF1-like protein, putative	3
PFB0150c	24	0	7.32819	4.01982	5.08912	5.13296	5.7194	7.27588	0	0	0	0	0	0	0	0	0.21201	0.116296	0.147232	0.1485	0.165466	0.210496	protein kinase, putative	19	0.0004125	0.0001349
PF14_0290	24	0	7.07912	5.22003	4.39504	8.33383	10.0079	7.4779	0	0	0	0	1	0	1	0	0.166513	0.122784	0.103379	0.196026	0.235403	0.175893	conserved Plasmodium protein, unknown function	1
PF10_0043	24	1	6.97039	8.51728	8.22102	8.99151	7.35861	5.80293	0	0	0	0	0	0	0	0	0.151987	0.185716	0.179257	0.196057	0.160452	0.126531	60S ribosomal protein L13, putative	1	0.0002629	0
MAL13P1.167	24	1	6.75321	4.51535	7.72362	9.11717	7.43627	6.58741	0	0	0	0	0	0	0	0	0.160283	0.107169	0.183315	0.21639	0.176495	0.156348	signal peptidase 21 kDa subunit	2
PF10_0361	24	1	6.75321	8.22466	7.20636	4.52261	7.01338	6.19325	0	0	0	0	0	0	0	0	0.169196	0.206062	0.18055	0.11331	0.175715	0.155167	conserved Plasmodium protein, unknown function	14	0.0001693	0
PFC0850c	24	0	6.51773	7.20746	6.7394	0.910885	6.02634	6.10162	0	0	0	0	0	0	0	0	0.194539	0.215126	0.201155	0.0271878	0.179872	0.182119	endonuclease/exonuclease/phosphatase family protein, putative	10	0.0005734	0.000738
PFI1830c	24	1	6.44118	7.46756	6.66954	4.28047	6.48111	6.81971	0	0	0	0	0	0	0	0	0.168796	0.195693	0.17478	0.112173	0.169842	0.178716	erythrocyte membrane protein 1, PfEMP1	63	0.02777	0.004854
MAL13P1.60	24	1	6.20608	6.29047	6.83764	8.53906	5.76138	4.39483	0	0	0	0	0	0	0	0	0.163191	0.165411	0.179799	0.224538	0.151498	0.115564	erythrocyte binding antigen-140	6
MAL13P1.206	24	1	6.08042	6.90259	5.69526	4.70795	5.94673	6.62911	0	0	0	0	0	0	0	0	0.169079	0.191941	0.158369	0.130914	0.165361	0.184336	sodium-dependent phosphate transporter	7
PFE1260c	24	0	5.82462	4.84742	5.91438	5.07795	6.27858	8.58034	0	0	0	0	0	0	0	0	0.159477	0.132721	0.161935	0.139033	0.171906	0.234928	conserved Plasmodium protein, unknown function	4	9.72e-05	0
MAL6P1.272	24	0	5.77177	7.10308	6.77735	7.04721	5.81093	4.9684	0	0	0	0	0	0	0	0	0.154001	0.189523	0.180832	0.188032	0.155046	0.132566
PF07_0108	24	1	5.41421	4.34073	5.81448	5.95498	5.55935	6.55498	0	0	0	0	0	0	0	0	0.160952	0.12904	0.172851	0.177028	0.165266	0.194864	conserved Plasmodium protein, unknown function	2	0.000302	0
PFC0635c	24	0	4.9119	8.1054	7.08304	4.65985	6.36419	4.84889	0	0	0	0	0	0	0	0	0.136543	0.225317	0.196897	0.129536	0.176914	0.134791	translation initiation factor 4E	0	0	0
MAL13P1.229	24	1	4.36972	4.08725	5.48473	4.80424	4.84974	7.39322	0	0	0	0	0	0	0	0	0.141009	0.131894	0.17699	0.155031	0.156499	0.238576	conserved Plasmodium protein, unknown function	2
PF11_0507	24	0	4.22178	5.57739	6.68314	3.94569	4.00227	2.4325	0	0	1	0	0	0	1	0	0.157161	0.207625	0.248788	0.146883	0.148989	0.0905529
PF14_0634	24	0	4.22178	4.90237	3.66879	3.44958	6.83391	7.58992	0	0	0	0	0	0	0	0	0.137668	0.159861	0.119636	0.112487	0.222847	0.2475	conserved Plasmodium protein, unknown function	0
MAL13P1.346	24	0	4.01759	4.6886	5.79801	5.95139	5.75136	4.80652	0	0	0	0	0	0	0	0	0.129543	0.151179	0.186951	0.191897	0.185447	0.154982	DNA repair endonuclease, putative	29
PFD1170c	24	1	2.66523	8.97093	7.41129	5.67642	5.02337	2.07747	0	0	0	0	0	0	0	0	0.0837472	0.281886	0.232878	0.178365	0.157845	0.0652785	Plasmodium exported protein (PHISTb), unknown function	7	0.002523	0.001082
MAL13P1.107	24	0	1.58548	3.131	3.18886	3.29905	3.16267	3.88884	0	0	0	0	0	0	0	0	0.0868477	0.171506	0.174676	0.180711	0.173241	0.213018	conserved Plasmodium protein, unknown function	21
PFB0105c	23	1	12.5034	8.82084	7.33979	6.03404	6.25466	4.35042	0	0	0	0	0	0	0	0	0.275993	0.194707	0.162015	0.133193	0.138063	0.0960292	Plasmodium exported protein (PHISTc), unknown function	10	0.002305	0.003341
PF10_0372	23	0	10.6719	11.8841	12.4311	10.6457	11.2911	9.55176	0	0	0	0	0	0	0	0	0.160539	0.178774	0.187003	0.160145	0.169852	0.143688
PF13_0350	23	0	9.97733	7.50301	7.38641	8.17857	7.18625	6.31854	0	0	0	0	0	0	0	0	0.214335	0.161181	0.158677	0.175694	0.154377	0.135736	signal recognition particle receptor alpha subunit	1
PFE0350c	23	0	9.90984	11.4999	11.219	9.73248	10.7767	9.89382	0	0	0	0	0	0	0	0	0.15722	0.182447	0.177989	0.154406	0.170972	0.156966	60S ribosomal protein L4, putative	1	0.0003561	0
PFE0485w	23	1	9.29614	7.53121	7.4515	6.78619	7.29689	6.73244	0	0	0	0	0	0	0	0	0.206149	0.16701	0.165242	0.150489	0.161814	0.149297	phosphatidylinositol 4-kinase	11	0.0003387	0
PFD0220c	23	0	8.97889	5.15182	3.65363	3.35407	5.32456	4.62568	0	0	0	0	0	0	0	0	0.288816	0.165714	0.117523	0.107887	0.17127	0.14879
PF14_0139	23	0	8.91014	8.40534	7.22171	6.56555	6.81557	4.96532	0	0	0	0	0	0	0	0	0.207775	0.196003	0.168402	0.153102	0.158932	0.115786	conserved Plasmodium protein, unknown function	8
PFL1950w	23	1	8.70282	7.57881	6.72918	3.8634	6.95476	7.42522	0	0	0	0	0	0	0	0	0.210956	0.18371	0.163115	0.0936487	0.168583	0.179987	erythrocyte membrane protein 1, PfEMP1	35
PFD0455w	23	0	8.62883	8.70028	8.00446	7.33861	8.46289	10.1937	0	0	0	0	0	0	0	0	0.168109	0.169501	0.155945	0.142973	0.164876	0.198596	40S ribosomal processing protein, putative	1	0.0001656	0
PFL1955w	23	1	8.43682	8.35558	6.60629	3.61078	6.8647	7.09942	0	0	0	0	0	0	0	0	0.205909	0.203926	0.161233	0.0881247	0.167539	0.173268	erythrocyte membrane protein 1, PfEMP1	25
PFC0465c	23	1	8.20765	7.17149	7.1392	4.59847	6.92501	6.60068	0	0	0	0	0	0	0	0	0.201947	0.176453	0.175659	0.113144	0.170388	0.162408	pre-mRNA splicing factor, putative	14	0.0006888	0
MAL7P1.99	23	1	7.41654	5.34708	6.77814	10.0225	9.43808	9.84509	0	0	0	0	0	0	0	0	0.151831	0.109465	0.138761	0.20518	0.193215	0.201548	conserved Plasmodium protein, unknown function	1	0	0
PF11_0188	23	0	7.29414	6.80909	6.95038	9.17329	7.95092	8.70561	0	0	0	1	0	0	1	0	0.15558	0.145234	0.148248	0.195662	0.169589	0.185686	heat shock protein 90, putative	10	0.0009395	0.0003606
PFC1035w	23	0	7.09485	5.79216	7.07949	7.21266	5.5084	7.67746	0	0	0	0	0	0	0	0	0.175767	0.143494	0.175387	0.178686	0.136465	0.190201	conserved Plasmodium protein, unknown function	6	0.000358	0
PFC0300c	23	1	7.07912	7.77104	6.88347	4.91888	6.99701	6.31763	0	0	0	0	0	0	0	0	0.177123	0.194436	0.172228	0.123073	0.175069	0.158071	60S ribosomal protein L7, putative	1	0.0001034	0
PF11_0208	23	1	6.97039	10.8282	10.6779	10.1522	9.50913	8.4334	0	0	0	0	0	0	0	0	0.123214	0.191408	0.188751	0.179459	0.168091	0.149076	phosphoglycerate mutase, putative	5	0	0
PF13_0305	23	0	6.95085	9.34587	8.74753	9.75543	7.4401	5.01115	0	0	0	0	0	0	0	0	0.147105	0.197792	0.185129	0.20646	0.157459	0.106054	elongation factor 1-alpha	4
PFB0270w	23	1	6.95085	7.42716	6.85078	5.7997	5.46506	4.35804	0	0	0	0	0	0	0	0	0.188617	0.201542	0.185902	0.15738	0.148299	0.118259	iron-sulfur assembly protein, putative	0	0.0003208	0
PFL0650c	23	0	6.41215	5.36899	4.81711	2.24038	5.28516	6.79991	0	0	0	0	0	0	0	0	0.207354	0.173621	0.155774	0.0724486	0.17091	0.219893	conserved Plasmodium protein, unknown function	3	0.0002272	0
PF08_0031	23	0	5.77177	6.34993	7.64519	8.33543	7.84384	6.7704	0	0	0	0	0	0	0	0	0.135118	0.148653	0.178975	0.195133	0.183625	0.158496	oxoglutarate/malate translocator protein, putative	0	0	0
PF14_0544	23	0	5.77177	5.23925	4.89085	2.70404	5.69239	9.18458	0	0	0	0	0	0	0	0	0.17238	0.156476	0.14607	0.0807589	0.170009	0.274307	conserved Plasmodium protein, unknown function	9
PF14_0219	23	0	5.00983	1.66365	2.63708	0.241046	4.58562	3.56501	0	0	0	0	0	0	0	0	0.283005	0.0939797	0.148969	0.0136167	0.259042	0.201388
PFD0520c	23	0	4.8578	2.7593	3.00435	2.42161	3.1295	4.91356	0	0	0	0	0	0	0	0	0.230379	0.130859	0.14248	0.114844	0.148415	0.233024	conserved Plasmodium protein, unknown function	1	0.00081	0
PF11_0286	23	1	4.56988	3.34318	4.80629	6.54657	5.38187	6.21095	0	0	0	0	0	0	0	0	0.14809	0.108338	0.155751	0.212146	0.174403	0.20127	protein disulfide isomerase, putative	6	0.0001255	0
PF14_0144	23	0	4.56988	7.3293	6.20804	4.67106	7.26857	6.63628	0	0	0	0	0	0	0	0	0.124577	0.1998	0.169234	0.127335	0.198145	0.180908	RNA guanylyltransferase	1
PFL1065c	23	0	4.36972	5.01614	6.54232	8.08771	7.4126	5.94253	0	0	0	0	0	0	0	0	0.116928	0.134225	0.175064	0.216417	0.198352	0.159014	conserved Plasmodium protein, unknown function	0	0.000411	0
PF11_0367	23	0	4.22178	4.95792	4.21719	1.63211	6.60651	6.62289	0	0	0	0	0	0	0	0	0.149399	0.175449	0.149237	0.0577568	0.233789	0.234369
MAL6P1.89	23	0	4.01759	2.89618	4.03771	7.55932	7.7253	7.73626	0	0	0	0	0	0	0	0	0.118261	0.0852512	0.118853	0.222514	0.227399	0.227722
PF10_0128	23	1	4.01759	6.25671	4.9812	3.39725	4.39006	6.17627	0	0	0	0	0	0	0	0	0.137499	0.214131	0.170477	0.116268	0.150247	0.211378	U3 snoRNA-associated small subunit rRNA processing protein, putative	6	0.0003816	0
PF07_0014	23	0	3.85095	3.58497	3.28938	1.17116	3.82043	5.34456	0	0	0	0	0	0	0	0	0.182843	0.170215	0.15618	0.0556068	0.181395	0.25376	conserved Plasmodium protein, unknown function	78	0.001667	0
PFE1300w	23	0	3.17548	2.79386	3.24591	2.92179	2.90549	5.66445	0	0	0	0	0	1	1	0	0.153353	0.134924	0.156754	0.141102	0.140315	0.273553	conserved Plasmodium membrane protein, unknown function	0	6.5e-05	0
PFC0880c	23	0	3.02923	3.25983	3.30575	3.53314	4.53353	4.77624	0	0	0	0	0	1	1	0	0.135006	0.145284	0.14733	0.157464	0.202049	0.212866	conserved Plasmodium protein, unknown function	6	0.000279	0
PFB0650w	23	0	3.02923	3.11544	3.44176	2.14838	4.73164	3.55729	0	0	0	0	0	0	0	0	0.151282	0.155587	0.171884	0.107292	0.236301	0.177653	conserved Plasmodium protein, unknown function	103	0.001227	0.000136
PF14_0414	23	0	0.991571	2.65005	2.52885	2.87597	1.93645	1.61944	0	0	0	0	0	0	0	0	0.0786816	0.210283	0.200665	0.228209	0.153658	0.128503	conserved Plasmodium protein, unknown function	6
PF14_0585	22	0	10.2945	11.2259	10.6281	11.4166	11.1062	9.23061	0	0	0	0	0	0	0	0	0.161099	0.175673	0.166319	0.178658	0.173802	0.14445	40S ribosomal protein S28e, putative	1
PFA0730c	22	0	9.80933	8.60471	8.4142	5.76799	8.60902	9.91043	0	0	0	0	0	0	0	0	0.191905	0.168338	0.164611	0.112842	0.168422	0.193882
PF14_0016	22	0	9.69794	10.249	10.3317	12.0322	10.6328	6.53406	0	0	0	0	0	0	0	0	0.163052	0.172317	0.173707	0.202297	0.17877	0.109857	early transcribed membrane protein 14.1	0
PFL1900w	22	0	9.50537	6.57044	9.20724	8.70809	7.49666	6.79262	0	0	0	0	0	0	0	0	0.196878	0.136089	0.190703	0.180365	0.155273	0.140691	transcription factor with AP2 domain(s), putative	10
PF13_0268	22	1	7.82958	10.0161	9.11973	5.14072	7.25159	7.44534	0	0	0	0	0	0	0	0	0.167288	0.214005	0.194853	0.109837	0.154938	0.159078	60S ribosomal protein L17, putative	5
PF14_0075	22	0	7.6051	11.0374	10.2708	10.4758	9.08135	4.99025	0	0	0	0	0	0	0	0	0.142256	0.206459	0.192118	0.195953	0.169869	0.0933443	plasmepsin IV	2
PFL1880w	22	0	7.6051	9.49723	9.37399	7.45252	8.26596	9.57977	0	0	0	0	0	0	0	0	0.146889	0.183434	0.181054	0.143942	0.159653	0.185029	acyl-CoA synthetase, PfACS11	5
MAL6P1.112	22	0	7.55074	7.61671	7.8222	8.9769	8.914	11.3384	0	0	0	0	0	1	1	0	0.144598	0.145861	0.149796	0.171909	0.170704	0.217132
PFD0005w	22	1	7.244	7.47153	5.85379	3.49025	5.85807	6.53555	0	0	0	0	0	0	0	0	0.198721	0.204962	0.160584	0.095746	0.160701	0.179286	erythrocyte membrane protein 1, PfEMP1	67	0.03277	0.006706
PF07_0085	22	1	7.13741	6.20407	6.91235	9.05823	6.24714	4.19815	0	0	0	0	0	0	0	0	0.179524	0.156048	0.173863	0.227838	0.157132	0.105594	ferrodoxin reductase-like protein	13	0.001666	0.001563
PFB0100c	22	1	6.87823	11.7588	10.2573	8.78857	9.61609	4.81625	0	0	0	0	0	0	0	0	0.131981	0.22563	0.19682	0.168637	0.184516	0.0924154	knob-associated histidine-rich protein	8	0.0005464	0
PFI1765c	22	1	6.69766	8.14168	5.45791	11.4224	10.3761	8.55015	0	0	0	0	0	0	0	0	0.132245	0.160757	0.107766	0.225535	0.204875	0.168822	Plasmodium exported protein, unknown function	1	0.001413	0
PF11_0238	22	0	6.36662	3.79403	4.33292	7.18947	3.78327	4.08252	0	0	0	0	0	0	0	0	0.215461	0.128399	0.146636	0.243308	0.128035	0.138162	conserved Plasmodium protein, unknown function	2	0	0
MAL6P1.119	22	0	6.31997	8.38834	7.06339	8.34975	7.56067	6.07103	0	0	0	0	0	0	0	0	0.144446	0.19172	0.161437	0.190838	0.172803	0.138756
PFE0065w	22	1	6.26877	12.3296	8.99198	8.68823	8.59996	5.55296	0	1	0	0	0	0	1	1	0.124303	0.244482	0.178301	0.172278	0.170528	0.110109	skeleton-binding protein 1	10	0.002495	0
PFD1095w	22	1	6.17331	6.43429	5.77537	3.48802	5.57972	6.70564	0	0	0	0	0	0	0	0	0.180737	0.188378	0.169086	0.102119	0.163358	0.196322	BSD domain, putative	0	0.0007299	0
PF10_0066	22	0	6.08042	4.78396	5.07817	5.13649	5.6993	7.5323	0	0	0	0	0	1	1	0	0.177217	0.139431	0.148006	0.149705	0.166109	0.219532	thioredoxin, putative	0	0	0
PF11_0353	22	0	6.04586	8.09671	7.0129	3.77402	6.1829	5.68399	0	0	0	0	0	0	0	0	0.164306	0.220041	0.190587	0.102565	0.16803	0.154471	conserved Plasmodium protein, unknown function	8	0.0002954	0.0005555
PFB0915w	22	1	5.59431	8.67277	7.81987	1.99963	4.94891	4.05532	0	0	0	0	0	0	0	0	0.169059	0.26209	0.236316	0.0604285	0.149556	0.122551	liver stage antigen 3	140	0.002702	0.0008857
MAL13P1.191	22	1	5.41421	5.48905	5.51575	7.23948	7.95317	7.83248	0	0	0	0	0	0	0	0	0.137263	0.13916	0.139837	0.183538	0.201631	0.198571	conserved Plasmodium protein, unknown function	1
PF14_0057	22	1	5.26076	6.65187	6.31579	7.75834	5.64893	6.92112	0	0	0	0	0	0	0	0	0.136442	0.172521	0.163805	0.201218	0.146509	0.179504	RNA binding protein, putative	0
PFE1035c	22	1	5.21188	10.2591	8.62776	8.16571	8.71399	5.49797	0	0	0	0	0	0	0	0	0.11214	0.220739	0.185637	0.175696	0.187493	0.118296	BIS(5'-nucleosyl)-tetraphosphatase (diadenosine tetraphosphatase), putative	1	0.0003341	0
PFE1435c	22	0	4.96458	6.75802	5.2332	2.83609	4.5754	4.37622	0	0	0	0	0	0	0	0	0.17272	0.235115	0.182065	0.0986689	0.15918	0.152251	nucleolar preribosomal GTPase, putative	3	0.0008675	0
PFL2075c	22	0	4.8578	6.0735	5.28106	2.28994	3.916	5.02292	0	0	0	0	0	0	0	0	0.177026	0.221328	0.19245	0.083449	0.142705	0.183043	conserved Plasmodium protein, unknown function	0
PFL2320w	22	0	4.63513	4.78677	4.19481	4.8599	6.90547	8.43342	0	0	0	0	0	1	1	0	0.137071	0.141555	0.12405	0.143718	0.20421	0.249395	conserved Plasmodium protein, unknown function	0
PF14_0401	22	1	4.50229	6.96521	6.02744	7.44369	4.89336	4.89914	0	0	0	0	0	0	0	0	0.129633	0.200547	0.173546	0.214323	0.140893	0.141059	tRNA binding protein, putative	6
PFL1895w	22	1	4.14966	4.87457	5.88092	8.00839	6.59341	7.09756	0	0	0	0	0	0	0	0	0.113365	0.133169	0.160661	0.218781	0.180126	0.193899	mitochondrial ribosomal protein L23 precursor, putative	0
MAL7P1.25	22	1	4.08712	5.035	5.69032	6.65641	7.31546	7.84791	0	0	0	0	0	0	0	0	0.111572	0.137447	0.155337	0.181709	0.1997	0.214235	cytoskeleton associated protein, putative	11	0.0004044	0
MAL13P1.219	22	1	3.75484	2.6132	3.47991	6.62255	3.2934	5.82328	0	0	0	0	0	0	0	0	0.146747	0.102129	0.136002	0.258823	0.128713	0.227586	conserved Plasmodium protein, unknown function	1
PF10_0357	22	0	3.75484	4.05231	4.23388	4.98492	3.52374	2.81052	0	0	0	0	0	0	0	0	0.160737	0.173471	0.181243	0.213394	0.150844	0.120312	probable protein, unknown function	5	0.000817	0
PF10_0045	22	1	3.65861	4.09922	5.66727	5.93166	4.27584	5.07392	0	0	0	0	0	0	0	0	0.127449	0.142798	0.197421	0.206631	0.14895	0.176751	conserved Plasmodium membrane protein, unknown function	30	0.0008508	0.000334
MAL13P1.105	22	0	3.3383	3.47161	4.0792	6.44864	6.3816	5.28714	0	0	0	0	0	0	0	0	0.115088	0.119684	0.140631	0.222317	0.220006	0.182274	ser/thr protein phosphatase 2A regulatory subunit A, putative	10
PF14_0184	22	0	2.66523	2.74835	4.89198	6.82273	4.3548	5.43481	0	0	0	0	0	0	0	0	0.0990133	0.102101	0.181737	0.253464	0.161781	0.201903	conserved Plasmodium protein, unknown function	19
PFL0145c	21	0	10.6203	10.3245	10.6095	8.66981	9.00264	8.25945	0	0	0	0	0	0	0	0	0.184746	0.179599	0.184558	0.150815	0.156605	0.143677	high mobility group protein	0	0	0
PF13_0141	21	0	10.45	11.3259	11.5278	9.46783	11.0674	7.87643	0	0	0	0	0	0	0	0	0.169326	0.183518	0.18679	0.153411	0.17933	0.127625	L-lactate dehydrogenase	0
PFL0565w	21	1	10.1772	9.1994	8.96602	8.87715	9.05013	7.49437	0	0	0	0	0	0	0	0	0.189293	0.171106	0.166765	0.165113	0.16833	0.139393	heat shock protein DNAJ homologue Pfj4	1	0.0001088	0
MAL7P1.109	21	0	9.89721	8.3685	7.77929	9.63899	8.69269	7.01172	0	0	0	0	0	0	0	0	0.192596	0.162848	0.151382	0.187571	0.169157	0.136446
PF11_0260	21	1	9.89037	10.4588	10.1902	7.98317	10.49	11.7778	0	0	0	0	0	0	0	0	0.162696	0.172046	0.167629	0.131323	0.172561	0.193744	60S ribosomal protein L35, putative	5	0	0
PFE0850w	21	0	9.57048	9.22255	8.56757	7.99569	8.40536	7.70842	0	0	0	0	0	0	0	0	0.185943	0.179183	0.166457	0.155346	0.163306	0.149765
PFI1270w	21	1	8.91014	11.5527	10.8953	12.7826	9.05845	7.47835	0	0	0	0	0	0	0	0	0.146844	0.190396	0.17956	0.210664	0.149288	0.123247	conserved Plasmodium protein, unknown function	0	0	0
PF13_0364	21	0	8.59038	7.74121	6.94215	4.92931	6.98301	7.49388	0	0	0	0	0	0	0	0	0.201275	0.181378	0.162656	0.115495	0.163614	0.175583
MAL6P1.189	21	0	8.52384	10.3976	10.442	10.4512	9.81841	8.82183	0	0	0	0	0	0	0	0	0.145819	0.177875	0.178633	0.17879	0.167966	0.150917
PF10_0281	21	0	8.34117	5.77099	7.40337	8.1624	7.40785	6.88851	0	0	0	0	0	0	0	0	0.189683	0.131236	0.168357	0.185618	0.168459	0.156649	merozoite TRAP-like protein	5	0.0007709	0
MAL13P1.168	21	1	8.05898	6.10037	8.81849	10.9207	9.22805	11.7465	0	0	0	0	0	0	0	0	0.146866	0.111172	0.160707	0.199017	0.168171	0.214067	protein tyrosine phosphatase, putative	5
PF14_0140	21	0	7.78849	8.01976	7.66128	4.81464	6.56541	5.63658	0	0	0	0	0	0	0	0	0.192374	0.198086	0.189232	0.118921	0.162164	0.139222	conserved Plasmodium protein, unknown function	8
PFL0780w	21	1	7.71093	8.45908	8.4498	6.08307	7.23491	8.14252	0	0	0	0	0	0	0	0	0.167337	0.183573	0.183371	0.13201	0.157007	0.176703	glycerol-3-phosphate dehydrogenase, putative	9	0.0008878	0
PFL2605w	21	0	7.41654	5.72027	5.1591	3.25262	5.00431	5.25134	0	0	0	0	0	0	0	0	0.233194	0.179859	0.162214	0.10227	0.157348	0.165115	rifin	18
PFA0065w	21	1	7.07912	6.71875	6.51004	3.5104	5.03941	4.75495	0	0	0	0	0	0	0	0	0.210609	0.199888	0.193678	0.104437	0.149926	0.141463	Pfmc-2TM Maurer's cleft two transmembrane protein	0	0.006672	0.01049
PF10_0191	21	0	6.56473	3.39436	5.75425	5.98134	4.25916	4.51046	0	0	0	0	0	0	0	0	0.215489	0.111421	0.188885	0.196339	0.139808	0.148057	tRNA methyltransferase, putative	3	0.0002705	0.0003088
PF14_0261	21	1	6.33835	9.09214	8.18403	7.74566	7.00628	5.95325	0	0	0	0	0	0	0	0	0.143014	0.205149	0.184659	0.174768	0.158085	0.134325	proliferation-associated protein 2g4, putative	2
MAL13P1.283	21	1	6.20608	7.66791	6.86301	7.16658	5.66905	4.64866	0	0	0	0	0	0	0	0	0.162372	0.200619	0.17956	0.187502	0.148322	0.121625	TCP-1/cpn60 chaperonin family, putative	5
PFE1280w	21	1	6.08042	5.34131	7.53439	6.65046	6.93465	4.40671	0	0	0	0	0	0	0	0	0.164567	0.144563	0.203919	0.179995	0.187687	0.119268	conserved Plasmodium protein, unknown function	0	0.000202	0
MAL13P1.311	21	1	6.04586	2.77499	3.92528	5.53552	3.3281	3.97464	0	0	0	0	0	0	0	0	0.236311	0.108464	0.153425	0.216363	0.130083	0.155354	exonuclease, putative	9
PF10_0323	21	0	5.95895	9.39964	10.4078	11.7642	9.71876	5.42633	0	0	0	0	0	0	0	0	0.113125	0.178444	0.197583	0.223332	0.184502	0.103014	early transcribed membrane protein 10.2	7	0.001292	0
PFL2565w	21	0	5.6322	9.28621	6.84081	4.40325	4.83883	3.7277	0	1	0	0	0	0	1	0	0.162176	0.267391	0.196977	0.126789	0.139331	0.107337	Plasmodium exported protein (PHISTa), unknown function	8
MAL7P1.100	21	1	5.16621	5.22807	4.09613	8.2202	8.08781	8.77963	0	0	0	0	0	0	0	0	0.130532	0.132095	0.103495	0.207696	0.204351	0.221831	NIMA related kinase 4	5	8.57e-05	0
PFC0365w	21	0	5.09236	8.1887	7.43727	7.23666	6.75572	5.10508	0	0	0	0	0	0	0	0	0.127898	0.205665	0.186792	0.181753	0.169674	0.128218	PRP19-like protein, putative	1	5e-05	0
PF10_0155	21	1	4.56988	10.8646	10.9002	9.22322	10.3833	7.16887	0	0	0	0	0	0	0	0	0.0860455	0.204567	0.205238	0.173662	0.195506	0.134981	enolase	3	0.0005866	0
PF10_0118	21	1	4.14966	3.21072	5.23701	3.82573	4.66926	5.85457	0	0	0	0	0	0	0	0	0.153994	0.11915	0.194345	0.141973	0.173276	0.217263	conserved Plasmodium protein, unknown function	2	0.0001317	0
PF07_0045	21	0	3.94298	6.26181	6.11517	5.62679	5.05803	7.62818	0	0	0	0	0	0	0	0	0.11385	0.180805	0.176571	0.162469	0.146047	0.220258	conserved Plasmodium protein, unknown function	1	0.0002123	0
PF07_0128	21	0	3.44141	6.85998	6.34457	6.95721	5.93645	2.5474	0	0	0	0	0	0	0	0	0.107252	0.213793	0.19773	0.216823	0.185011	0.0793903
MAL13P1.238	21	1	3.3383	4.2897	3.92444	2.50634	4.72135	5.17603	0	0	0	0	0	0	0	0	0.139351	0.179065	0.163817	0.104622	0.197083	0.216062	leucine-rich repeat protein	4
PF14_0547	21	0	2.85682	5.17698	4.05336	6.61352	4.45772	5.19999	0	0	0	0	0	0	0	0	0.10074	0.182556	0.142933	0.233212	0.157192	0.183367	conserved Plasmodium protein, unknown function	21
MAL6P1.236	21	0	2.66523	3.624	3.11373	5.82507	2.52125	3.54768	0	0	0	0	0	0	0	0	0.125146	0.170165	0.146206	0.273517	0.118385	0.166581
PF10_0304	21	1	2.21269	3.42747	3.91322	3.72881	2.87616	3.21651	0	0	0	0	0	0	0	0	0.114204	0.176903	0.201974	0.192456	0.148448	0.166015	conserved Plasmodium protein, unknown function	1	0.0001441	0
mitopl_tRNA-Cys	21	0	0.173288	3.57806	2.60514	0.398964	2.71346	3.48661	0	0	0	0	0	0	0	0	0.0133757	0.27618	0.201083	0.0307949	0.209444	0.269122
chr7.rRNA-1-28s	20	0	11.8208	10.952	10.9217	12.6355	11.5604	10.8883	0	0	0	1	0	0	1	0	0.171867	0.159235	0.158795	0.183713	0.168081	0.158309
PF14_0182	20	0	11.4632	10.6132	10.673	11.3059	11.1534	10.5496	0	0	0	0	0	0	0	0	0.174323	0.161397	0.162307	0.171931	0.169612	0.16043
PF14_0678	20	1	10.8433	11.5477	11.8179	9.61731	10.704	5.90074	0	0	0	0	0	0	0	0	0.179432	0.191089	0.19556	0.159146	0.177129	0.0976443	exported protein 2	5
PF13_0346	20	1	10.8208	11.8292	11.927	9.30336	11.7483	11.3481	0	0	0	0	0	0	0	0	0.16156	0.176617	0.178077	0.138904	0.175408	0.169433	60S ribosomal protein L40/UBI, putative	2
PF14_0679	20	1	10.1938	7.51866	8.99168	8.95017	8.37502	7.25879	0	0	0	0	0	0	0	0	0.198756	0.146596	0.175317	0.174508	0.163293	0.14153	inorganic anion exchanger, inorganic anion antiporter	22
PFE0115c	20	0	10.0309	3.65006	3.62666	5.39592	8.15874	10.8308	0	0	0	0	0	1	1	0	0.240589	0.0875459	0.0869847	0.12942	0.195686	0.259775	conserved Plasmodium protein, unknown function	1	0.0002779	0
PFB0120w	20	0	9.9596	13.2682	12.0608	12.0915	11.7741	8.11412	0	0	0	0	0	0	0	0	0.148058	0.197243	0.179295	0.17975	0.175031	0.120623	early transcribed membrane protein 2	4	0.0002492	0
PF13_0143	20	0	9.32797	10.3467	10.0043	11.1824	8.75644	7.44156	0	0	0	0	0	0	0	0	0.163478	0.181332	0.175331	0.195979	0.153462	0.130418	phosphoribosylpyrophosphate synthetase	1
PF14_0378	20	1	9.19862	9.2662	9.58106	8.76517	8.95806	6.59626	0	0	0	0	0	0	0	0	0.175662	0.176953	0.182966	0.167385	0.171068	0.125966	triosephosphate isomerase	2
PF14_0649	20	1	8.86215	8.84266	9.01255	6.90604	7.98897	7.28115	0	0	0	0	0	0	0	0	0.181254	0.180855	0.18433	0.141246	0.163395	0.148919	conserved Plasmodium protein, unknown function	13
PFB0445c	20	1	8.77023	10.5094	10.3151	8.30292	9.29448	9.54496	0	0	0	0	0	0	0	0	0.154577	0.185229	0.181805	0.14634	0.163817	0.168232	DEAD box helicase	26	0.0002038	0
MAL13P1.288	20	0	8.66492	9.91603	9.76608	8.5133	9.45067	8.17565	0	0	0	0	0	0	0	0	0.159028	0.18199	0.179238	0.156246	0.173449	0.150049	conserved Plasmodium protein, unknown function	0
PF10_0126	20	1	8.08266	8.49408	8.11714	8.2116	6.93601	5.39273	0	0	0	0	0	0	0	0	0.178685	0.18778	0.179447	0.181535	0.153335	0.119218	conserved Plasmodium protein, unknown function	2	0.0001342	0.0008757
PF11_0250	20	1	8.07813	9.72641	8.82248	11.8618	8.61651	7.43862	0	0	0	0	0	0	0	0	0.148103	0.178323	0.16175	0.217472	0.157974	0.136379	splicing factor, putative	1	0	0
PF13_0119	20	1	7.97032	8.61519	8.42131	6.29056	8.39023	9.04251	0	0	0	0	0	0	0	0	0.16356	0.176794	0.172815	0.12909	0.172178	0.185563	Rab GTPase 11a	2
PFL2030w	20	0	7.89928	6.5505	6.2415	6.48034	6.05947	5.8517	0	0	0	0	0	0	0	0	0.202117	0.167606	0.159699	0.16581	0.155042	0.149726	queuine tRNA-ribosyltransferase, putative	3
PF11_0033	20	0	7.58589	6.80622	5.97599	4.52663	8.28265	6.83121	0	0	0	0	0	0	0	0	0.189607	0.170119	0.149368	0.113142	0.207022	0.170743	probable protein, unknown function	0	0.006598	0.002629
PF10_0156	20	0	7.46249	4.59505	4.93182	6.20786	5.62455	6.65764	1	0	0	0	0	0	1	0	0.210333	0.129513	0.139005	0.174971	0.15853	0.187648	conserved Plasmodium protein, unknown function	1	0.0001175	0.0007353
PFL1160c	20	1	7.13741	5.44575	7.14543	10.1342	4.98359	6.27635	0	0	0	0	0	0	0	0	0.173564	0.132427	0.173759	0.246438	0.121188	0.152625	conserved Plasmodium protein, unknown function	2	0.0001382	0.00173
MAL7P1.123	20	1	7.09485	5.47606	4.8137	3.62982	4.7081	6.04638	0	0	0	0	0	0	0	0	0.223327	0.172372	0.151522	0.114257	0.148198	0.190324	conserved Plasmodium protein, unknown function	6	0.0002494	0
PFL0190w	20	1	6.9931	6.85728	6.46834	4.39079	6.6698	6.62668	0	0	0	0	0	0	0	0	0.184	0.180426	0.170193	0.115529	0.175493	0.174359	ubiquitin conjugating enzyme E2, putative	3	0.0003453	0
PF13_0168	20	0	6.95085	5.40535	5.01189	4.18215	7.44774	11.3942	0	0	0	0	0	1	1	0	0.172084	0.133822	0.124081	0.103539	0.184386	0.282088	CPW-WPC family protein	1
PF14_0630	20	1	6.84411	4.55114	5.71467	7.96505	6.21154	8.06449	0	0	0	0	0	0	0	0	0.173925	0.115655	0.145223	0.20241	0.15785	0.204937	protein serine/threonine phosphatase	2
PFD1115c	20	0	6.67833	7.55213	6.9837	4.54889	6.61162	6.35864	0	0	0	0	0	0	0	0	0.172418	0.194978	0.180302	0.117441	0.170696	0.164165	conserved Plasmodium protein, unknown function	18	0.00111	0.0002091
PF14_0398	20	0	6.48989	6.61509	5.87044	2.42419	6.46087	6.40794	0	0	0	0	0	0	0	0	0.189384	0.193037	0.171308	0.0707412	0.188537	0.186992	transcription factor TFIIH complex subunit Tfb5, putative	0
PF11_0159	20	1	6.33835	4.54247	6.70879	7.97089	6.12599	5.02031	0	0	0	0	0	0	0	0	0.172675	0.12375	0.182767	0.21715	0.16689	0.136768	conserved Plasmodium protein, unknown function	3	0	0
PFI0345w	20	0	6.10905	7.40189	6.10951	6.79909	5.48898	5.36706	0	0	0	0	0	0	0	0	0.163889	0.198572	0.163901	0.182401	0.147254	0.143983	GTPase activator, putative	9	0.0004299	0
PF10_0193	20	0	5.80139	4.07038	5.83052	3.16456	4.17428	5.56721	0	0	0	0	0	0	0	0	0.202787	0.142279	0.203805	0.110617	0.145911	0.194601	microtubule-associated protein 1 light chain 3, putative	1	0.00128	0
PF11_0442	20	0	5.77177	3.88251	4.7635	4.65081	6.43004	8.41914	0	0	0	0	0	1	1	0	0.170169	0.114468	0.140443	0.13712	0.189577	0.248222	transcription factor with AP2 domain(s), putative	22	0.00134	0.0004203
PF13_0139	20	1	5.6322	4.71801	5.62432	6.23324	7.03452	5.88755	0	0	0	0	0	0	0	0	0.160325	0.134302	0.160101	0.177434	0.200244	0.167594	conserved Plasmodium protein, unknown function	10
PFC0910w	20	0	5.04967	5.58698	5.95563	7.54239	4.23848	4.76975	0	0	0	0	0	0	0	0	0.152361	0.168572	0.179696	0.227572	0.127885	0.143915	conserved Plasmodium protein, unknown function	1	0.0003877	0
PF14_0459	20	0	5.00983	4.25886	3.49075	5.52261	5.74267	5.29812	0	0	0	0	0	0	0	0	0.170851	0.14524	0.119045	0.188338	0.195843	0.180682
PFL2265c	20	0	4.69263	4.79593	4.20372	3.88923	4.41281	5.63963	0	0	0	0	0	0	0	0	0.169814	0.173552	0.152122	0.140741	0.159688	0.204083	conserved Plasmodium protein, unknown function	0
MAL13P1.38	20	0	4.50229	3.24064	4.2809	4.02209	4.01811	4.98299	0	0	0	0	0	0	0	0	0.179754	0.129382	0.170915	0.160582	0.160422	0.198946	conserved Plasmodium membrane protein, unknown function	1
PF14_0235	20	1	4.30309	3.10301	3.74389	4.71263	5.73846	5.73484	0	0	0	0	0	0	0	0	0.157415	0.113514	0.136959	0.172397	0.209924	0.209791	conserved Plasmodium protein, unknown function	2
MAL13P1.76	20	1	4.22178	7.29307	6.54616	7.75676	5.55741	4.89947	0	0	0	0	0	0	0	0	0.116384	0.201051	0.180461	0.213834	0.153204	0.135066	TFIIH basal transcription factor subunit	0
MAL6P1.241	20	0	3.94298	4.10634	3.87972	7.28201	4.91301	5.78031	0	0	0	1	0	0	1	0	0.131853	0.137316	0.129737	0.24351	0.164291	0.193293
PFB0953w	20	1	3.75484	3.73402	3.6562	4.66897	2.79088	1.76991	0	0	0	0	0	0	0	0	0.184288	0.183267	0.179447	0.229154	0.136977	0.0868674	Plasmodium exported protein (hyp15), unknown function	15	0.008985	0
PF13_0086	20	1	3.65861	4.84445	5.60459	4.15286	4.36002	7.10491	0	0	0	0	0	0	0	0	0.12308	0.162973	0.188545	0.139707	0.146676	0.239018	conserved Plasmodium protein, unknown function	2
MAL6P1.57	20	0	3.5593	3.4199	4.54912	6.83942	5.03812	6.13258	0	0	0	0	0	0	0	0	0.120497	0.115778	0.154007	0.231543	0.170561	0.207614
PF08_0094	20	1	3.44141	3.53526	5.93269	7.52343	5.68471	6.45137	0	0	0	0	0	0	0	0	0.105666	0.108547	0.182158	0.231001	0.174544	0.198084	cullin-like protein, putative	2	9.64e-05	0.0004024
PF10_0076	20	0	2.85682	3.74133	3.22222	5.59426	3.8799	5.50978	0	0	0	0	0	0	0	0	0.115174	0.150834	0.129906	0.225536	0.15642	0.22213	conserved Plasmodium protein, unknown function	15	0.0004425	0
MAL13P1.317	20	0	2.48754	4.20412	3.12226	5.27945	3.1731	2.50011	0	0	0	0	0	0	0	0	0.119786	0.202446	0.15035	0.254228	0.152798	0.120391	conserved Plasmodium protein, unknown function	15
PF11_0143	20	0	1.58548	2.8575	3.15224	3.9005	2.26688	2.25112	0	0	0	0	0	0	0	0	0.0990077	0.178441	0.196846	0.243572	0.141559	0.140575	GTP binding protein, putative	6	0.0006427	0
PFL1205c	20	1	1.58548	2.86026	3.13075	0.939204	2.66713	2.8099	0	0	0	0	0	0	0	0	0.113308	0.204411	0.223741	0.0671208	0.190608	0.200812	conserved Plasmodium protein, unknown function	11	0.0006346	0
PF08_0119	19	0	12.6923	9.57806	8.44168	9.93353	10.9013	9.74625	1	0	0	0	0	0	1	0	0.207075	0.156266	0.137726	0.162066	0.177856	0.15901	conserved Plasmodium protein, unknown function	0	0	0
PFB0275w	19	0	10.9458	7.41539	7.78497	9.47118	9.17223	8.66345	1	0	0	0	0	0	1	0	0.204774	0.138727	0.145641	0.177187	0.171594	0.162076	metabolite/drug transporter, putative	2	0.0001885	0.0005903
PF10_0081	19	1	10.7337	8.83245	9.6008	10.7116	9.53797	8.88566	0	0	0	0	0	0	0	0	0.184104	0.151494	0.164673	0.183725	0.163596	0.152407	26S proteasome regulatory subunit 4, putative	2	0.0002228	0
PF13_0049	19	1	10.6881	11.0168	10.5039	9.86244	10.6154	9.6096	0	0	0	0	0	0	0	0	0.17157	0.176845	0.168613	0.158315	0.170401	0.154256	60S ribosomal protein L24, putative	3
PF11_0224	19	1	10.4599	12.2208	12.5164	12.3588	11.7241	8.61643	0	0	0	0	0	0	0	0	0.154056	0.179991	0.184345	0.182024	0.172677	0.126906	circumsporozoite-related antigen	2	0.002986	0
PF14_0448	19	1	10.2063	10.6002	10.5304	10.6575	9.71234	8.30291	0	0	0	0	0	0	0	0	0.170078	0.176642	0.175478	0.177596	0.161846	0.13836	40S ribosomal protein S2, putative	8
PF10_0165	19	0	10.0386	5.44331	7.78489	9.42675	7.48631	8.49122	0	0	0	0	0	0	0	0	0.206254	0.111839	0.159949	0.193683	0.153814	0.174461	DNA polymerase delta catalytic subunit	5	9.44e-05	0.0009141
PFD0215c	19	0	9.98324	4.48597	3.75629	4.51859	3.91516	4.55	1	0	0	0	0	0	1	0	0.319881	0.143738	0.120358	0.144784	0.125449	0.14579	6-cysteine protein	5	0.001737	0
chr5.rRNA-1-5.8s-A	19	0	9.54523	10.7361	9.82679	11.8512	10.5904	7.18107	0	0	0	0	0	0	0	0	0.159804	0.179742	0.164518	0.198411	0.177302	0.120224
PFD1135c	19	1	9.24142	7.82842	6.39844	8.10776	6.65589	4.91844	0	0	0	0	0	0	0	0	0.214168	0.181422	0.148282	0.187895	0.154249	0.113984	probable protein, unknown function	6	0.003626	0.002421
PF11_0016	19	0	8.95995	7.85114	7.31125	3.84679	7.1204	7.8315	0	0	0	0	0	0	0	0	0.208754	0.182921	0.170342	0.0896249	0.165895	0.182463
PFD0770c	19	1	8.60627	11.1591	10.6487	8.66833	10.1745	9.28524	0	0	0	0	0	0	0	0	0.14701	0.190617	0.181897	0.14807	0.173798	0.158608	60S ribosomal protein L15, putative	0	0	0
PF14_0296	19	1	8.28271	10.9968	10.2733	8.25671	9.60798	8.24749	0	0	0	0	0	0	0	0	0.148796	0.197554	0.184556	0.148328	0.172604	0.148163	60S ribosomal protein L14, putative	2
MAL8P1.79	19	1	8.05898	5.62169	7.01079	7.30841	8.14803	8.70872	0	0	0	0	0	0	0	0	0.179661	0.125326	0.156293	0.162928	0.181646	0.194146	conserved Plasmodium protein, unknown function	0	0.0005888	0
MAL7P1.29	19	1	7.91498	5.00322	4.99806	6.08663	6.10984	7.94697	1	0	0	0	0	1	0	0	0.207962	0.131457	0.131322	0.159923	0.160533	0.208803	conserved Plasmodium membrane protein, unknown function	32	0.0005336	0
PFI1400c	19	1	7.77764	6.59661	5.01458	1.92942	5.10491	7.27031	0	0	0	0	0	0	0	0	0.230835	0.195783	0.14883	0.057264	0.15151	0.215778	conserved Plasmodium protein, unknown function	2	0.0003488	0
PFL1005c	19	0	7.45111	6.97737	7.67182	6.98717	6.28967	7.37487	0	0	0	0	0	0	0	0	0.174287	0.163206	0.179449	0.163435	0.14712	0.172503	heterochromatin protein 1	0	0	0
PF08_0073	19	0	7.26617	5.95936	4.8728	3.7599	5.95472	7.17324	0	0	0	0	0	0	0	0	0.207687	0.170335	0.139278	0.107468	0.170202	0.205031	conserved Plasmodium protein, unknown function	4	0.0008884	0
PFD0115c	19	1	7.12021	8.46719	8.11123	5.58385	6.65421	6.68942	0	0	0	0	0	0	0	0	0.167039	0.198639	0.190288	0.130996	0.156107	0.156932	Plasmodium exported protein, unknown function	3	0.003296	0
PF13_0099	19	0	7.05333	7.96527	8.28547	5.66376	7.0603	8.77769	0	0	0	0	0	0	0	0	0.15742	0.177773	0.184919	0.126407	0.157575	0.195905	conserved Plasmodium protein, unknown function	2
PFB0175c	19	1	7.05333	8.50673	6.57924	3.19988	6.46775	7.27402	0	0	0	0	0	0	0	0	0.18048	0.217669	0.168349	0.0818782	0.165496	0.186127	nucleolar preribosomal assembly protein, putative	12	0.000815	0
PF14_0436	19	0	6.82767	9.09678	8.34088	8.6711	8.50808	7.18614	0	0	0	0	0	0	0	0	0.140398	0.187059	0.171515	0.178305	0.174953	0.14777
PFL0300c	19	0	6.71308	4.79562	6.74325	8.40361	5.2565	4.28457	0	0	0	0	0	0	0	0	0.185461	0.132488	0.186295	0.232166	0.145221	0.118369	protein phosphatase, putative	8	0.0003424	0
PF14_0007	19	1	6.48989	5.69421	4.94476	1.07114	4.27662	4.68728	0	0	0	0	0	0	0	0	0.238916	0.209624	0.182034	0.0394326	0.157438	0.172556	stevor	48
PFD1055w	19	1	6.20608	8.39424	7.5797	2.03456	5.7016	6.57234	0	0	0	0	0	0	0	0	0.170083	0.230052	0.207728	0.0557589	0.156257	0.180121	40S ribosomal protein S19, putative	1	0.0001559	0
PFL2065c	19	1	6.17331	6.36291	7.38935	9.67642	7.64725	9.09763	0	0	0	0	0	0	0	0	0.133198	0.137289	0.159436	0.208783	0.165	0.196294	mitochondrial import inner membrane translocase subunit, putative	1
PF10_0140	19	1	5.66929	3.49772	5.08849	5.1428	5.92428	5.55264	0	0	0	0	0	0	0	0	0.183619	0.113286	0.164808	0.166567	0.191878	0.179841	conserved protein, unknown function	12	0.0003107	0.0001406
PF14_0319	19	0	5.66929	3.61289	5.65622	6.64115	4.95	5.24647	0	0	0	0	0	0	0	0	0.178414	0.113699	0.178003	0.208999	0.155778	0.165108	conserved Plasmodium protein, unknown function	39
PFL0685w	19	1	5.54787	4.73821	6.90612	8.12541	6.10644	6.0397	0	0	0	0	0	0	0	0	0.148086	0.126475	0.184341	0.216887	0.162996	0.161215	phosphatidylinositol-glycan biosynthesis class O protein, putative	20	0.0002719	0
PF14_0306	19	0	5.41421	3.70869	4.10559	5.34398	3.98809	3.46723	0	0	0	0	0	0	0	0	0.208016	0.14249	0.157739	0.205318	0.153224	0.133213
MAL13P1.223	19	0	5.21188	3.84453	3.52983	6.97448	7.73351	8.59123	0	0	0	0	0	1	1	0	0.145236	0.107133	0.0983637	0.194354	0.215505	0.239407
MAL6P1.59	19	0	5.16621	4.31368	3.88163	2.68454	5.68956	5.74403	0	0	0	0	0	0	0	0	0.188001	0.156977	0.141255	0.0976918	0.207046	0.209029
PFI0265c	19	1	5.11918	5.5157	8.51086	9.24373	6.1033	3.7579	0	0	0	0	0	0	0	0	0.133833	0.144199	0.222502	0.241662	0.159561	0.098244	high molecular weight rhoptry protein 3	15	0.0003093	0
PF10_0303	19	0	4.80206	4.64929	4.39849	5.5156	7.62239	9.55889	0	0	0	0	0	1	1	0	0.131395	0.127215	0.120353	0.150919	0.208566	0.261553	25 kDa ookinete surface antigen precursor	3	0	0.001529
PF14_0593	19	0	4.63513	6.32565	5.90114	6.20593	4.88395	4.11622	0	0	0	0	0	0	0	0	0.144541	0.197257	0.184019	0.193524	0.1523	0.128359	conserved Plasmodium protein, unknown function	7
MAL6P1.104	19	0	4.50229	6.65174	6.38891	2.61325	5.39947	6.28256	0	0	0	0	0	0	0	0	0.141412	0.208923	0.200668	0.082079	0.169591	0.197328
PFC0440c	19	0	4.14966	5.89028	5.66659	5.88885	6.06289	5.26686	0	0	0	0	0	0	0	0	0.126033	0.178899	0.172105	0.178856	0.184142	0.159965	DEAD box helicase, putative	22	0.0005923	0.0004427
PF11_0462	19	1	3.94298	3.07712	3.68099	2.50234	4.53085	3.70515	0	0	0	0	0	0	0	0	0.183912	0.143526	0.171692	0.116717	0.211333	0.172819	conserved Plasmodium protein, unknown function	7	0.0001847	0.000578
MAL6P1.290	19	0	3.44141	4.05113	4.12945	4.21816	4.32758	4.7136	0	0	0	0	0	0	0	0	0.138313	0.162818	0.165966	0.169531	0.173929	0.189443
PF14_0596	19	1	3.44141	3.83021	3.28	3.46808	5.67587	5.44363	0	0	0	0	0	0	0	0	0.136894	0.15236	0.130473	0.137955	0.225778	0.216539	conserved Plasmodium membrane protein, unknown function	2
PFI0985c	19	1	3.44141	4.76536	3.95507	5.33832	3.6326	3.97254	0	0	0	0	0	0	0	0	0.137079	0.189815	0.157539	0.212637	0.144694	0.158235	chaperone, putative	1	0.0002133	0
PF13_0142	19	0	3.3383	6.84766	6.51874	7.91544	5.42249	4.81871	0	0	0	0	0	0	0	0	0.0957595	0.196426	0.18699	0.227055	0.155545	0.138225	lsm6 homologue, putative	1
PF14_0353	19	1	3.17548	3.63188	5.30916	5.59443	3.30216	3.5172	0	0	0	0	0	0	0	0	0.129451	0.148057	0.216433	0.228062	0.134615	0.143382	conserved Plasmodium protein, unknown function	0
PF13_0197	19	0	3.02923	3.5701	5.35142	2.05425	2.74235	2.32418	0	0	1	0	0	0	1	0	0.158835	0.187195	0.280598	0.107713	0.143793	0.121866	merozoite surface protein 7 precursor	15
PF11_0181	19	0	3.02923	3.08774	4.14063	3.51536	3.12408	2.04087	0	0	0	0	0	0	0	0	0.159956	0.163045	0.218642	0.185626	0.164964	0.107766	tyrosine-tRNA ligase, putative	1	0.0002813	0
PFI0405w	19	0	3.02923	2.55248	5.22883	6.12267	3.68165	5.00985	0	0	0	0	0	0	0	0	0.118215	0.0996102	0.204054	0.238936	0.143676	0.195508	conserved Plasmodium protein, unknown function	1	0.001009	0
PF14_0190	19	1	2.85682	3.35793	3.62396	-0.190494	3.78028	5.15905	0	0	0	0	0	0	0	0	0.153695	0.180655	0.194967	-0.0102485	0.203377	0.277554	conserved Plasmodium protein, unknown function	9
PFL0755c	19	0	2.66523	3.14574	3.13836	3.08934	3.37305	4.54865	0	0	0	0	0	1	1	0	0.133526	0.157599	0.15723	0.154774	0.168987	0.227884	conserved Plasmodium protein, unknown function	6	0.0006552	0
PF14_0152	19	0	2.48754	3.74853	4.51534	2.55471	3.26864	2.7899	0	0	1	0	0	0	1	0	0.128458	0.193576	0.233174	0.131927	0.168794	0.144072	conserved Plasmodium protein, unknown function	47
PFB0790c	19	1	2.21269	2.64596	2.85677	3.7152	3.70266	3.8109	0	0	0	0	0	0	0	0	0.116801	0.139671	0.150799	0.196113	0.195451	0.201165	conserved Plasmodium membrane protein, unknown function	10	0.0007083	0
MAL13P1.278	19	0	0.991571	2.05999	3.90283	2.05422	3.18394	5.3064	0	0	0	0	0	0	0	0	0.0566646	0.117721	0.223032	0.117391	0.181951	0.303241	serine/threonine protein kinase, putative	34
PF13_0203	18	0	11.9853	9.98346	9.57902	8.98273	9.47549	6.42505	0	0	0	0	0	0	0	0	0.212389	0.176914	0.169747	0.159181	0.167913	0.113857	conserved Plasmodium protein, unknown function	3
MAL7P1.125	18	0	10.5144	4.16414	5.76597	8.56684	8.05097	9.80404	0	0	0	0	0	0	0	0	0.224349	0.0888513	0.12303	0.182793	0.171786	0.209191	conserved Plasmodium protein, unknown function	6	0.0008151	0
PFL1170w	18	0	10.0961	12.0077	11.4919	9.26564	11.3787	9.67727	0	0	0	0	0	0	0	0	0.157956	0.187863	0.179793	0.144963	0.178022	0.151403	polyadenylate-binding protein, putative	3	0.0003907	0.0003815
PF14_0482	18	0	9.93741	7.87188	7.09082	6.15695	6.97242	8.66268	0	0	0	0	0	0	0	0	0.212828	0.168591	0.151863	0.131863	0.149327	0.185527	conserved Plasmodium protein, unknown function	8
PF14_0175	18	0	9.6844	8.43515	7.58271	6.99039	7.34941	6.26243	0	0	0	0	0	0	0	0	0.209146	0.182167	0.163758	0.150966	0.158719	0.135245	conserved Plasmodium protein, unknown function	69
PF14_0072	18	1	9.63775	10.1191	9.12988	10.3151	10.0307	8.9702	0	0	0	0	0	0	0	0	0.16559	0.173859	0.156864	0.177227	0.17234	0.15412	tRNA m2G10 methyltransferase subunit, putative	5
PF13_0033	18	0	9.25253	7.72333	9.22677	9.85079	8.98074	8.15725	0	0	0	0	0	0	0	0	0.173948	0.145199	0.173464	0.185195	0.168838	0.153357	26S proteasome regulatory subunit, putative	1
PFD0480w	18	1	9.07904	6.33858	7.13485	5.89092	6.32869	6.86963	0	0	0	0	0	0	0	0	0.218027	0.152217	0.171339	0.141467	0.15198	0.16497	conserved Plasmodium protein, unknown function	3	0.0002736	0
PFL2195w	18	1	9.05046	8.21843	7.87314	7.89323	8.34327	9.12646	0	0	0	0	0	0	0	0	0.179199	0.162725	0.155888	0.156286	0.165197	0.180704	clathrin coat assembly protein AP180, putative	9
PF13_0181	18	0	8.92787	4.45018	3.87692	7.78392	5.7732	4.20334	1	0	0	0	0	0	1	0	0.25497	0.127092	0.11072	0.2223	0.164876	0.120042	conserved Plasmodium protein, unknown function	14
PF10_0208	18	1	8.8379	8.09664	7.81909	9.0138	7.96664	6.82951	0	0	0	0	0	0	0	0	0.181986	0.166722	0.161007	0.185608	0.164046	0.14063	endomembrane protein 70, putative	16	0.0001496	0
PF11_0162	18	0	8.7263	8.39356	8.33794	8.51676	8.13247	6.21732	0	0	0	0	0	0	0	0	0.180578	0.173692	0.172541	0.176242	0.168289	0.128658	cysteine proteinase falcipain 3	1	0.0004147	0
PFD0620c	18	1	8.61298	7.74488	7.23635	2.60721	5.76344	6.89458	0	0	0	0	0	0	0	0	0.221644	0.199305	0.186219	0.0670934	0.148315	0.177424	rifin, pseudogene	16	0.008483	0.003407
PFA0170c	18	0	8.55575	6.89014	7.94603	7.41348	7.70821	9.4266	0	0	0	0	0	0	0	0	0.178467	0.143724	0.165749	0.15464	0.160788	0.196632	zinc-carboxypeptidase, putative	25	0.0008237	0
PFC0425w	18	0	8.27674	8.5375	7.6101	2.05495	6.77253	6.58219	0	0	0	0	0	0	0	0	0.207781	0.214327	0.191045	0.0515879	0.170019	0.16524	conserved Plasmodium protein, unknown function	94	0.0008067	0.0005991
PFL1260w	18	0	8.2241	4.6938	4.3208	10.2371	6.32161	4.88937	0	0	0	1	0	0	1	0	0.212582	0.121328	0.111687	0.264615	0.163405	0.126383	hydrolase/phosphatase, putative	2	0.0001683	0
PF11_0329	18	0	8.14811	5.74178	5.53735	6.36129	6.06293	4.92386	1	0	0	0	0	0	1	0	0.221564	0.156131	0.150573	0.172977	0.164864	0.13389	ubiquitin-like protein, putative	6	0.0002572	0.0003786
PFI1560c	18	1	8.11726	5.30511	6.8732	7.51431	5.08149	6.64434	0	0	0	0	0	0	0	0	0.205315	0.134185	0.173848	0.190064	0.128529	0.168059	conserved Plasmodium membrane protein, unknown function	22	0.0004034	0
PF14_0299	18	0	8.08266	6.16093	6.2754	10.0375	7.86287	7.65124	0	0	0	1	0	0	1	0	0.175441	0.133728	0.136213	0.217872	0.17067	0.166076
MAL8P1.19	18	0	7.88126	7.96367	6.57177	4.7678	6.00004	5.52387	0	0	0	0	0	0	0	0	0.203606	0.205735	0.169776	0.123172	0.155006	0.142705	DEAD/DEAH box ATP-dependent RNA helicase, putative	24	0.001216	0.0002606
PF07_0088	18	1	7.35617	10.3229	10.1442	10.2683	9.07053	7.58241	0	0	0	0	0	0	0	0	0.134373	0.188565	0.185301	0.187567	0.165688	0.138506	40S ribosomal protein S5, putative	2	0.0005329	0
PF11_0039	18	0	7.01059	11.8637	10.2486	6.6929	8.66738	5.17454	0	0	0	0	0	0	0	0	0.141178	0.23891	0.206385	0.134781	0.174542	0.104204	early transcribed membrane protein 11.1	1	0	0
PFB0095c	18	1	6.71308	9.21517	8.66322	2.60477	6.80853	2.80593	0	0	0	0	0	0	0	0	0.182368	0.250339	0.235345	0.0707612	0.184961	0.076226	erythrocyte membrane protein 3	87
PF13_0287	18	1	6.56473	8.18801	7.84	7.16852	5.32174	5.4166	0	0	0	0	0	0	0	0	0.162094	0.202175	0.193582	0.177002	0.131402	0.133745	adenylosuccinate synthetase	0
PFB0921c	18	1	6.54193	11.4302	11.6441	10.5781	10.0351	4.92873	0	0	0	0	0	0	0	0	0.118603	0.207226	0.211103	0.191778	0.181933	0.0893563	Plasmodium exported protein, unknown function	3	0	0
PFL1795c	18	0	6.51773	5.97706	6.26749	3.96245	5.80227	6.72962	0	0	0	0	0	0	0	0	0.184866	0.16953	0.177768	0.112389	0.164572	0.190875	conserved Plasmodium protein, unknown function	56	0.001505	0.000121
PF11_0198	18	1	6.39139	6.81395	6.93003	5.56545	7.09506	9.3768	0	0	0	0	0	0	0	0	0.151553	0.161573	0.164325	0.131968	0.168238	0.222343	tRNA m(1)G methyltransferase, putative	3	0.0004106	0.001031
PFA0220w	18	1	6.36662	7.64721	6.74347	3.23717	5.14431	4.96048	0	0	0	0	0	0	0	0	0.186708	0.224263	0.19776	0.0949336	0.150863	0.145472	ubiquitin carboxyl-terminal hydrolase, putative	59	0.0008221	0.0002885
PFL2570w	18	0	6.04586	5.69035	7.16656	5.26895	4.02355	4.57458	0	0	0	0	0	0	0	0	0.184495	0.173646	0.218694	0.160787	0.122782	0.139597	acyl-CoA synthetase, PfACS3	6
PFB0645c	18	1	5.80139	5.17177	5.79489	6.23234	6.29414	4.75996	0	0	0	0	0	0	0	0	0.170356	0.151868	0.170165	0.183011	0.184826	0.139775	mitochondrial ribosomal protein L13 precursor, putative	0	0	0
PF13_0117	18	0	5.6322	5.75731	5.93492	5.98257	6.86206	8.01618	0	0	0	0	0	1	1	0	0.147497	0.150773	0.155424	0.156672	0.179705	0.209929	TBC domain protein, putative	0
PFE1000c	18	0	5.41421	5.08376	5.47759	7.80644	5.05489	5.9203	0	0	0	1	0	0	1	0	0.155772	0.146265	0.157596	0.224599	0.145434	0.170333	conserved Plasmodium protein, unknown function	4	0.0005288	0
MAL6P1.197	18	0	5.41421	7.31203	6.29745	6.4793	5.79559	9.24328	0	0	0	0	0	0	0	0	0.133546	0.180357	0.155332	0.159818	0.142953	0.227994
PF10_0302	18	0	5.26076	4.48938	4.17078	8.6301	9.26241	10.2693	0	0	0	0	0	1	1	0	0.12501	0.10668	0.0991091	0.205074	0.2201	0.244027	28 kDa ookinete surface protein	2	0.0004262	0.001524
PFC0120w	18	1	5.26076	6.58701	9.19683	11.7749	7.53652	4.00571	0	0	0	0	0	0	0	0	0.118588	0.148484	0.207315	0.265429	0.169888	0.0902966	cytoadherence linked asexual protein 3.1	85	0.008179	0.0003224
PF11_0437	18	1	5.09236	9.73839	8.95213	7.29964	8.03444	7.13721	0	0	0	0	0	0	0	0	0.110095	0.210541	0.193542	0.157816	0.173702	0.154304	60S ribosomal protein L28, putative	1	0.0002083	0
PF11_0300	18	1	4.9119	4.75683	5.27691	3.4496	4.78679	5.60424	0	0	0	0	0	0	0	0	0.170633	0.165246	0.183313	0.119835	0.166287	0.194684	conserved Plasmodium protein, unknown function	11	0.0006636	0.0005211
MAL13P1.245	18	1	4.74222	3.49211	2.3278	5.41631	6.55647	5.76161	0	0	0	0	0	0	0	0	0.16759	0.123411	0.0822647	0.191413	0.231706	0.203615	conserved Plasmodium protein, unknown function	5
PF10_0271	18	1	4.74222	4.85171	5.50962	6.69936	5.11965	5.27107	0	0	0	0	0	0	0	0	0.147303	0.150704	0.17114	0.208096	0.159027	0.16373	centrin-3	3	0	0
MAL7P1.102	18	0	4.69263	3.5878	5.25965	6.05347	6.6701	6.44919	0	0	0	0	0	0	0	0	0.143449	0.109676	0.160783	0.185049	0.203898	0.197146	conserved Plasmodium protein, unknown function	33	0.0008385	0.0001945
MAL13P1.289	18	0	4.22178	6.72623	5.73803	6.89461	6.06694	5.02637	0	0	0	0	0	0	0	0	0.121756	0.193985	0.165485	0.198841	0.174971	0.144961	mitotic control protein dis3 homologue, putative	3
PF11_0389	18	0	4.14966	3.54117	3.02156	4.41435	4.55095	6.49077	0	0	0	0	0	1	1	0	0.158575	0.135322	0.115466	0.16869	0.17391	0.248038	conserved Plasmodium protein, unknown function	2	0.0003594	0
PF14_0737	18	0	4.14966	5.21762	5.38097	6.57974	7.1684	9.9903	0	0	0	0	0	1	1	0	0.107821	0.135569	0.139814	0.170961	0.186257	0.259578	lysophospholipase, putative	1
MAL6P1.175	18	0	4.14966	4.04551	6.25092	7.19264	4.2386	5.05094	0	0	0	0	0	0	0	0	0.13417	0.130803	0.20211	0.232559	0.137046	0.163312
PFE1480c	18	1	4.01759	3.31317	3.72539	4.91636	3.60179	4.55326	0	0	0	0	0	0	0	0	0.166515	0.137319	0.154404	0.203765	0.149281	0.188716	conserved Plasmodium protein, unknown function	4	0.0003459	0
mitopl_tRNA-Ser2	18	0	3.75484	5.7985	4.8886	2.0322	4.68825	5.9379	0	0	0	0	0	0	0	0	0.138553	0.213965	0.180389	0.0749881	0.172996	0.219108
PF11_0450	18	0	3.75484	3.46071	2.55379	0.469064	2.73995	4.12453	0	0	0	0	0	0	0	0	0.219544	0.202347	0.149319	0.027426	0.160204	0.24116
PFI1345c	18	1	3.5593	3.87318	3.41107	2.13543	4.84453	5.46208	0	0	0	0	0	0	0	0	0.152854	0.166334	0.146488	0.0917059	0.208048	0.234569	conserved Plasmodium protein, unknown function	9	0.0004138	0
MAL13P1.119	18	1	3.44141	4.20061	3.50856	5.86739	4.33563	4.91965	0	0	0	0	0	0	0	0	0.130985	0.159882	0.133541	0.223322	0.165021	0.187249	phosphodiesterase gamma, putative	12
PF11_0306	18	1	3.17548	3.99433	5.14638	4.82061	4.4306	6.18574	0	0	0	0	0	0	0	0	0.114419	0.143923	0.185434	0.173696	0.159643	0.222884	A/G-specific adenine glycosylase, putative	5	0.0003553	0
PF14_0297	18	1	3.17548	3.60041	4.51884	4.21341	4.40152	3.31704	0	0	0	0	0	0	0	0	0.136717	0.155012	0.194554	0.181404	0.189502	0.142811	apyrase, putative	6
PF07_0096	18	0	2.85682	3.12801	2.57634	2.28822	3.35838	5.20179	0	0	0	0	0	1	1	0	0.147186	0.161158	0.132736	0.117891	0.173027	0.268002	conserved Plasmodium protein, unknown function	2	0.0003993	0
MAL8P1.86	18	0	2.85682	3.24748	4.83634	3.32754	2.53611	4.11475	0	0	0	0	0	0	0	0	0.136566	0.15524	0.231193	0.159067	0.121235	0.196699	selenoprotein	7	0.0002212	0
MAL13P1.173	18	0	2.66523	2.52488	2.77853	3.99222	1.79018	2.27445	0	0	0	0	0	0	0	0	0.166312	0.157554	0.173382	0.249117	0.111708	0.141927	MSP7-like protein	5
PFE0535w	18	0	2.21269	3.21641	2.36491	1.83678	4.04311	4.66172	0	0	0	0	0	0	0	0	0.120677	0.175419	0.128979	0.100176	0.220506	0.254244	conserved Plasmodium protein, unknown function	1	0	0
PFL1670c	18	0	1.97699	2.2268	4.46985	2.7823	3.05036	2.93965	0	0	1	0	0	0	1	0	0.113321	0.12764	0.256211	0.159481	0.174846	0.168501	conserved Plasmodium protein, unknown function	14	0.0003153	0
PF14_0500	18	1	1.58548	2.43669	4.29033	7.69749	3.62418	5.89459	0	0	0	0	0	0	0	0	0.0621057	0.095449	0.168059	0.301522	0.141964	0.2309	SNARE protein, putative	0
PF10_0022	18	1	0.454076	5.93601	4.40198	-1.44999	1.99522	1.83825	0	0	0	0	0	0	0	0	0.0344635	0.450532	0.334102	-0.110052	0.151434	0.13952	Plasmodium exported protein (PHISTc), unknown function	1	0.0003831	0
PF13_0201	17	0	13.3129	6.27514	5.38587	4.45648	7.34124	8.9558	1	0	0	0	0	0	1	0	0.291136	0.137229	0.117782	0.0974575	0.160543	0.195852	sporozoite surface protein 2	50
PF13_0252	17	0	10.7162	11.0536	10.6218	8.28729	9.96104	8.81419	0	0	0	0	0	0	0	0	0.180243	0.185919	0.178655	0.13939	0.167542	0.148252	nucleoside transporter 1	7
PFI1375w	17	0	10.5406	9.05941	10.2652	11.5346	10.505	9.48916	0	0	0	0	0	0	0	0	0.171688	0.147562	0.167202	0.187878	0.171108	0.154562
MAL8P1.155	17	0	10.3017	9.34235	8.36501	12.6538	9.78911	9.73701	0	0	0	1	0	0	1	0	0.171156	0.155217	0.138979	0.210235	0.16264	0.161774
PFI1565w	17	1	10.1576	7.45714	9.72424	11.1428	8.61586	9.38703	0	0	0	0	0	0	0	0	0.179829	0.132021	0.172157	0.197271	0.152535	0.166187	profilin, putative	3	0.000155	0
PF14_0277	17	1	10.1332	8.89694	8.66033	10.4828	8.99772	7.79851	0	0	0	0	0	0	0	0	0.184342	0.161852	0.157548	0.190702	0.163686	0.14187	coatamer beta subunit, putative	14
PF11_0313	17	0	9.96673	11.0823	10.3433	11.9602	10.3722	8.94462	0	0	0	0	0	0	0	0	0.159037	0.176838	0.165045	0.190846	0.165507	0.142727	60S ribosomal protein P0	1	8.41e-05	0
PFL0230w	17	0	9.57048	8.75809	7.52257	7.29467	7.59396	8.66478	0	0	0	0	0	0	0	0	0.193717	0.177273	0.152265	0.147652	0.15371	0.175384	cytidine/deoxycytidylate deaminase, putative	2	8.16e-05	0
MAL13P1.156	17	0	9.52143	3.8946	4.3615	5.20376	7.80442	6.54588	1	0	0	0	0	0	1	0	0.25505	0.104324	0.116831	0.139393	0.209057	0.175344	conserved Plasmodium protein, unknown function	2
PFL1290w	17	0	9.28895	8.14735	7.02991	7.97989	7.77682	6.92089	0	0	0	0	0	0	0	0	0.197034	0.172819	0.149116	0.169267	0.16496	0.146804	conserved protein, unknown function	1	4.19e-05	0
PFL1825w	17	1	9.27078	8.23417	9.75243	9.78758	8.47077	9.17098	0	0	0	0	0	0	0	0	0.169525	0.15057	0.178333	0.178976	0.154896	0.1677	conserved Plasmodium membrane protein, unknown function	2	0	0
PFI0630w	17	1	9.15601	9.35158	9.85428	8.90635	9.20987	8.18242	0	0	0	0	0	0	0	0	0.167507	0.171085	0.180282	0.162939	0.168492	0.149695	26S proteasome regulatory subunit, putative	3	0.0001583	0
PFE0995c	17	1	8.79549	8.92571	7.87546	9.35095	9.12993	7.096	0	0	0	0	0	0	0	0	0.171876	0.17442	0.153897	0.18273	0.178411	0.138665	conserved protein, unknown function	7	0.00014	0
PF11_0217	17	1	8.64966	5.41207	6.20003	7.81362	7.61792	8.76316	0	0	0	0	0	0	0	0	0.194565	0.121739	0.139463	0.175759	0.171357	0.197118	conserved Plasmodium membrane protein, unknown function	4	0.0006756	0
PF07_0030	17	0	8.64632	8.88991	7.73303	8.15434	8.99191	9.34468	0	0	0	0	0	0	0	0	0.167046	0.171752	0.149401	0.157541	0.173723	0.180538	heat shock protein 86 family protein	6	0.0006193	0
PF14_0690	17	1	8.29682	8.71903	7.69842	8.62403	8.2661	6.39155	0	0	0	0	0	0	0	0	0.172865	0.181662	0.160397	0.179682	0.172225	0.133169	histone deacetylase, putative	56
PF13_0170	17	0	8.16818	9.33251	9.00011	6.57099	8.19965	8.09688	0	0	0	0	0	0	0	0	0.165454	0.189038	0.182305	0.133101	0.166091	0.16401	glutaminyl-tRNA synthetase, putative	0
PF07_0047	17	0	6.7729	6.88843	8.29426	4.66784	6.56747	6.74744	0	0	0	0	0	0	0	0	0.169584	0.172477	0.207677	0.116876	0.16444	0.168946	AAA family ATPase, CDC48 subfamily	6	0.0009057	0
PF10_0044	17	1	6.29572	5.20319	3.92331	5.86735	5.41079	4.77267	0	0	0	0	0	0	0	0	0.200035	0.165322	0.124656	0.186425	0.171918	0.151643	hypothetical protein	11	0.000308	0
PF14_0600	17	0	6.10905	6.98621	7.31223	3.66342	5.99647	8.35653	0	0	0	0	0	0	0	0	0.158991	0.181819	0.190304	0.0953423	0.156061	0.217482	conserved Plasmodium protein, unknown function	2
PF14_0369	17	1	5.85452	5.80164	8.2134	7.67627	5.88495	8.22814	0	0	0	0	0	0	0	0	0.140535	0.139265	0.197158	0.184265	0.141265	0.197512	copper transporter putative	7
PFL2235w	17	0	5.82462	8.10591	7.14215	4.70451	7.43007	8.45426	0	0	0	0	0	0	0	0	0.139808	0.194566	0.171433	0.112922	0.178344	0.202927	conserved Plasmodium protein, unknown function	5
PF08_0015	17	0	5.73445	5.73702	4.66403	7.73962	8.50968	11.3969	0	0	0	0	0	1	1	0	0.130978	0.131037	0.106529	0.176777	0.194366	0.260312	conserved Plasmodium protein, unknown function	0	0.0001218	0
PF13_0081	17	1	5.70489	5.91631	5.29532	2.82854	4.92514	5.98367	0	0	0	0	0	0	0	0	0.186107	0.193004	0.172746	0.0922734	0.160669	0.195201	conserved Plasmodium protein, unknown function	0
PF14_0542	17	1	5.50797	8.41071	7.41932	10.6314	5.73629	4.71086	0	0	0	0	0	0	0	0	0.129854	0.198288	0.174916	0.250643	0.135237	0.111062	conserved protein, unknown function	1
PFB0300c	17	0	5.30129	7.77872	10.1651	12.5236	8.16821	5.5918	0	0	0	0	0	0	0	0	0.107035	0.157055	0.205237	0.252855	0.164919	0.1129	merozoite surface protein 2	20	0.01535	0
PF11_0417	17	0	5.21188	3.84226	4.05213	2.58955	4.28947	6.09866	0	0	0	0	0	0	0	0	0.199812	0.147304	0.15535	0.0992774	0.164449	0.233809	conserved Plasmodium protein, unknown function	7	0.0002721	0.000183
PF11_0268	17	1	5.04967	5.7221	5.92523	8.56527	4.86486	3.61176	0	0	0	0	0	0	0	0	0.149669	0.169599	0.17562	0.253869	0.144192	0.10705	kelch protein, putative	10	0.0007818	0
PFD0090c	17	1	4.8578	7.14067	8.75886	3.61773	6.17109	3.75616	0	0	0	0	0	0	0	0	0.141617	0.208169	0.255343	0.105466	0.179903	0.109502	Plasmodium exported protein (PHISTa), unknown function	17	0.001881	0.003137
PFL2405c	17	0	4.8578	5.05934	4.38846	2.78516	8.19077	9.98691	0	0	0	0	0	0	0	0	0.137738	0.143452	0.12443	0.0789703	0.232241	0.283169	osmiophilic body protein	43
PFL2530w	17	0	4.80206	7.37566	5.6816	5.3088	4.17286	3.55127	0	1	0	0	0	0	1	0	0.155445	0.238754	0.183917	0.171849	0.135078	0.114957	lysophospholipase, putative	2
PF11_0165	17	0	4.69263	8.61298	8.83585	6.27369	5.83895	5.0324	0	0	0	0	0	0	0	0	0.119446	0.219235	0.224908	0.159691	0.148625	0.128095	cysteine proteinase falcipain 2a	19	0.002185	0
MAL8P1.46	17	1	4.63513	4.85647	3.86978	4.75967	6.41574	6.31236	0	0	0	0	0	0	0	0	0.150252	0.157426	0.125442	0.154288	0.207971	0.20462	dynein light chain 1	13	0	0
PF13_0088	17	0	4.50229	5.80824	5.19593	1.33021	5.05207	5.34536	0	0	0	0	0	0	0	0	0.165318	0.213271	0.190788	0.0488434	0.185505	0.196275	Myb1-related transcription factor	1
PF13_0183	17	0	4.50229	3.92835	3.8238	2.38851	3.3265	5.4944	0	0	0	0	0	0	0	0	0.191882	0.167421	0.162966	0.101795	0.141771	0.234165	conserved Plasmodium protein, unknown function	4
PF13_0050	17	0	4.43468	4.08835	4.88975	5.00713	6.22015	9.52325	0	0	0	0	0	1	1	0	0.129808	0.119671	0.143129	0.146564	0.182071	0.278757	HORMA domain protein, putative	51
PF14_0708	17	0	4.30309	4.4024	3.81389	10.2233	8.23826	5.42304	0	0	0	1	0	0	1	0	0.118204	0.120932	0.104766	0.280828	0.226301	0.148969	probable protein, unknown function	34
PFI0885w	17	1	4.01759	8.62174	7.87434	5.76442	7.83305	9.69748	0	0	0	0	0	0	0	0	0.0917077	0.196805	0.179744	0.131582	0.178802	0.22136	cytochrome b5-like heme/steroid binding protein, putative	5	0.002646	0
MAL7P1.114	17	1	3.94298	4.74202	7.27672	6.65042	4.50134	6.16681	0	0	0	0	0	0	0	0	0.118478	0.142487	0.21865	0.199831	0.135255	0.185299	P36-like protein homologue, putative	4	0.000476	0
MAL13P1.269	17	1	3.85095	6.56931	6.29559	3.52171	4.28433	4.92754	0	0	0	0	0	0	0	0	0.130765	0.223071	0.213776	0.119585	0.145481	0.167322	tryptophan-rich antigen	12
mitopl_tRNA-Thr	17	0	3.85095	5.19069	6.11121	4.8181	3.52806	3.1261	0	0	0	0	0	0	0	0	0.144636	0.194955	0.229528	0.180961	0.132509	0.117412
PF13_0291	17	0	3.75484	3.11008	6.55155	6.36754	6.75261	7.4141	0	0	0	0	0	0	0	0	0.110597	0.0916058	0.192972	0.187552	0.198894	0.218378	minchromosome maintenance (MCM) complex subunit	2
PFL2435w	17	1	3.44141	4.34701	4.9517	3.87388	4.16174	2.85828	0	0	0	0	0	0	0	0	0.145613	0.18393	0.209516	0.163911	0.176091	0.120939	conserved Plasmodium protein, unknown function	1
PF10_0250	17	1	3.3383	4.08846	3.40657	2.75451	4.23858	4.3508	0	0	0	0	0	0	0	0	0.150529	0.184354	0.153607	0.124204	0.191123	0.196183	conserved Plasmodium protein, unknown function	95	0.000579	0.0001745
PF11_0084	17	1	3.3383	3.95916	3.85214	4.26879	4.03682	3.37285	0	0	0	0	0	0	0	0	0.146237	0.173434	0.168746	0.186997	0.176836	0.14775	conserved Plasmodium protein, unknown function	11	0.0007225	0
PF10_0148	17	0	3.17548	3.93539	3.77948	3.65579	2.695	4.55117	0	0	0	0	0	0	0	0	0.145715	0.180586	0.173432	0.167756	0.123667	0.208843	conserved protein, unknown function	1	0.0002015	0
PFC0795w	17	0	3.17548	4.37004	3.64163	-0.793851	4.82034	7.34712	0	0	0	0	0	0	0	0	0.140752	0.193701	0.161414	-0.0351873	0.21366	0.325659	conserved Plasmodium protein, unknown function	0	0.0001314	0
PF11_0350	17	0	2.66523	4.41423	4.50532	2.76131	3.73352	3.77383	0	0	0	0	0	0	0	0	0.121959	0.201993	0.206161	0.126356	0.170843	0.172688
PF11_0368	17	1	2.66523	3.68784	4.1683	5.12687	4.82296	5.76124	0	0	0	0	0	0	0	0	0.101601	0.140583	0.158899	0.19544	0.183855	0.219623	conserved Plasmodium protein, unknown function	12	0.0003704	0.0003679
PFC0210c	16	0	13.5126	7.45578	8.88221	11.8315	11.0719	8.83059	1	0	0	0	0	0	1	0	0.219415	0.121066	0.144228	0.192118	0.179784	0.14339	circumsporozoite (CS) protein	67	0.005832	0.002625
PFL2215w	16	0	11.6878	9.16737	11.2005	12.1345	11.194	12.0139	0	0	0	0	0	0	0	0	0.173414	0.136018	0.166184	0.180042	0.166088	0.178253	actin I	0
PF14_0510	16	1	10.6062	10.745	10.6905	10.8198	11.4023	9.72387	0	0	0	0	0	0	0	0	0.165753	0.167924	0.167072	0.169091	0.178195	0.151965	cochaperone p23	2
PF11_0114	16	1	10.128	5.48244	7.10766	10.8372	8.08301	8.2316	0	0	0	0	0	0	0	0	0.203088	0.109935	0.142524	0.217309	0.162082	0.165062	actin-like protein homolog, ALP1 homolog	0	0.000136	0
PFE1415w	16	1	9.91785	5.46105	6.82539	10.0125	8.23898	9.72281	0	0	0	0	0	0	0	0	0.197651	0.108832	0.136022	0.199538	0.164193	0.193764	cell cycle regulator with zn-finger domain, putative	17	0.0006498	0
PF14_0091	16	0	8.90048	6.79032	9.80333	7.16636	10.4092	11.5442	0	0	0	0	0	0	0	0	0.162971	0.124333	0.179503	0.131219	0.190596	0.211378
PFE1285w	16	0	8.78569	6.28494	7.04245	7.52765	6.14023	6.67431	0	0	0	0	0	0	0	0	0.20694	0.148037	0.165879	0.177308	0.144628	0.157208	membrane skeletal protein IMC1-related	3	0.0001772	0.00111
PF13_0235	16	0	8.78019	6.96589	6.34219	4.94628	6.5981	5.72805	0	0	0	0	0	0	0	0	0.22307	0.176976	0.16113	0.125665	0.167632	0.145527	transcription factor with AP2 domain(s), putative	62
PFL1765c	16	0	8.48964	4.09969	2.95045	6.02485	6.95295	9.58076	0	0	0	0	0	1	1	0	0.222835	0.107608	0.0774429	0.15814	0.1825	0.251474	conserved Plasmodium protein, unknown function	1	9.88e-05	0
MAL8P1.125	16	1	8.45097	7.93014	8.18225	7.94611	7.41281	7.18999	0	0	0	0	0	0	0	0	0.179379	0.168324	0.173675	0.168663	0.157344	0.152614	tyrosyl-tRNA synthetase, putative	1	0.0004755	0.0008929
PF14_0078	16	0	8.36251	10.9929	10.3785	10.0941	10.5047	8.08707	0	0	0	0	0	0	0	0	0.143145	0.188172	0.177654	0.172785	0.179814	0.13843	plasmepsin III,histo-aspartic protease	2
PF11_0327	16	0	8.31665	7.05024	7.66312	6.3131	7.39087	8.6822	0	0	0	0	0	0	0	0	0.183121	0.155236	0.168731	0.139005	0.162737	0.19117	oxysterol-binding protein-related protein 2	32	0.0008509	0.0002134
PFL1850c	16	1	8.26075	5.55465	4.51388	7.63421	7.41786	7.25391	0	0	0	0	0	0	0	0	0.20329	0.136695	0.111083	0.187871	0.182547	0.178513	conserved Plasmodium protein, unknown function	2	0.0004508	0
PF13_0039	16	0	7.80412	4.51408	5.12392	6.41541	7.29415	6.81819	1	0	0	0	0	0	1	0	0.205535	0.118886	0.134947	0.16896	0.192104	0.179568	conserved Plasmodium protein, unknown function	2
PFL1945c	16	0	7.78849	9.1472	7.05152	8.46459	8.77928	7.54632	0	0	0	0	0	0	0	0	0.159674	0.187529	0.144565	0.173535	0.179987	0.154709	early transcribed membrane protein 12	3
PF10_0222	16	1	7.6755	6.03878	8.19391	12.031	10.0191	8.73464	0	0	0	0	0	0	0	0	0.145665	0.114603	0.155503	0.228322	0.190141	0.165765	PfMNL-3 mitoNEET-like iron-sulfur protein, putative	2	0.0002241	0
PFD0410c	16	0	7.64622	7.19347	6.3888	5.22992	5.97257	5.53852	0	0	0	0	0	0	0	0	0.201378	0.189454	0.168261	0.13774	0.157299	0.145868
MAL6P1.277	16	0	7.53596	4.16364	6.56333	7.0107	6.57498	7.10447	0	0	0	0	0	0	0	0	0.193462	0.106889	0.168493	0.179978	0.168792	0.182385
MAL13P1.63	16	1	7.51737	6.94846	7.06104	2.14448	5.90885	5.0937	0	0	0	0	0	0	0	0	0.216802	0.200395	0.203641	0.0618471	0.170412	0.146903	eukaryotic translation initation factor 4 gamma, putative	9
PF08_0142	16	1	7.46249	7.22003	5.9995	3.55607	5.59205	5.92624	0	0	0	0	0	0	0	0	0.208704	0.201923	0.167788	0.0994526	0.156393	0.165739	erythrocyte membrane protein 1, PfEMP1	10	0.02565	0.004773
PF14_0083	16	1	7.4022	11.0546	10.501	9.05472	9.62123	8.1857	0	0	0	0	0	0	0	0	0.13261	0.198042	0.188124	0.162214	0.172363	0.146646	40S ribosomal protein S8e, putative	1
PFC0845c	16	0	7.38462	6.48025	7.2854	9.69845	7.07997	8.25838	0	0	0	1	0	0	1	0	0.159885	0.140304	0.157737	0.209982	0.153289	0.178803	ubiquitin-protein ligase, putative	0	0	0
PFC0640w	16	0	7.29414	6.68842	5.91199	7.0017	8.04023	7.09759	0	0	0	0	0	0	0	0	0.173529	0.159119	0.140648	0.166572	0.191279	0.168853	CSP and TRAP-related protein	28	0.0006841	0.001425
PFB0085c	16	1	6.81231	8.46702	4.95212	3.04367	3.91345	4.15323	0	0	0	0	0	0	0	0	0.217355	0.270151	0.158004	0.097112	0.124864	0.132514	DnaJ protein, putative	2
PF14_0187	16	1	6.48989	8.5081	8.32566	8.39601	8.14007	6.67893	0	0	0	0	0	0	0	0	0.139452	0.182818	0.178898	0.180409	0.17491	0.143514	glutathione S-transferase	0
PF10_0083	16	0	6.47074	3.98422	3.10354	3.7837	5.6744	5.65981	0	0	0	0	0	0	0	0	0.225647	0.138937	0.108226	0.131945	0.197877	0.197368	zinc finger C-x8-C-x5-C-x3-H type, putative	2	0.000284	0
PFI1500w	16	1	6.36662	4.53163	6.1788	4.29007	4.98943	5.63255	0	0	0	0	0	0	0	0	0.199025	0.141662	0.193153	0.13411	0.155973	0.176077	conserved Plasmodium membrane protein, unknown function	28	0.0002831	0.0001469
PFB0075c	16	1	6.26877	7.22359	7.01876	6.35308	5.64361	4.4798	0	0	0	0	0	0	0	0	0.169483	0.195298	0.18976	0.171762	0.152581	0.121116	Plasmodium exported protein (hyp9), unknown function	1
PF14_0092	16	1	6.17331	4.82568	7.60655	5.09359	6.87714	8.40824	0	0	0	0	0	0	0	0	0.158353	0.123784	0.195117	0.130657	0.176407	0.215682	conserved Plasmodium membrane protein, unknown function	6
PF10_0289	16	0	6.00983	10.7024	11.0785	11.3624	9.03242	8.20588	0	0	0	0	0	0	0	0	0.106574	0.189788	0.196458	0.201491	0.160174	0.145516	adenosine deaminase, putative	3	0.0003261	0
PFE0795c	16	0	5.95895	5.72243	7.82906	4.91038	6.34177	6.33512	0	0	1	0	0	0	1	0	0.160629	0.154253	0.211039	0.132363	0.170948	0.170768	protein phosphatase, putative	0	0	0
PFI0595c	16	0	5.95895	3.93533	3.23306	4.17034	4.88336	7.46938	0	0	0	0	0	1	1	0	0.200974	0.132724	0.109039	0.14065	0.164698	0.251915	conserved Plasmodium membrane protein, unknown function	4	0.0005385	0.0007375
MAL8P1.13	16	1	5.88747	3.90217	5.26508	6.57044	7.46609	7.79146	0	0	0	0	0	0	0	0	0.159627	0.105799	0.142752	0.178144	0.202428	0.21125	folate/biopterin transporter, putative	3	0.0001581	0
PFL2120w	16	1	5.88747	6.82541	7.49029	8.1716	6.65245	5.25754	0	0	0	0	0	0	0	0	0.146146	0.169429	0.185934	0.202846	0.165136	0.130509	conserved Plasmodium protein, unknown function	7
PF11_0283	16	1	5.77177	4.65453	4.19818	1.09891	3.85047	5.80814	0	0	0	0	0	0	0	0	0.227396	0.183379	0.1654	0.0432948	0.151701	0.228829	conserved Plasmodium protein, unknown function	0	0	0
PFD1140w	16	1	5.77177	6.3948	6.3111	5.69073	4.07431	3.61355	0	0	0	0	0	0	0	0	0.181182	0.200739	0.198112	0.178638	0.127897	0.113433	Plasmodium exported protein (PHISTc), unknown function	3	0.0005621	0
PFL1905w	16	0	5.70489	7.06063	5.73526	3.26376	4.99883	5.00165	0	0	0	0	0	0	0	0	0.179597	0.222277	0.180553	0.102747	0.157369	0.157458	conserved Plasmodium protein, unknown function	0
PFD0070c	16	0	5.66929	9.14452	8.50008	4.43772	6.43736	4.3925	0	0	0	0	0	0	0	0	0.146943	0.237018	0.220315	0.115022	0.166851	0.11385
MAL6P1.213	16	0	5.50797	5.05263	4.77539	6.64034	9.04704	11.4531	0	0	0	0	0	1	1	0	0.129671	0.118951	0.112424	0.15633	0.212989	0.269635
PF11_0425	16	1	5.50797	4.69335	7.91158	10.8577	6.80588	5.26437	0	0	0	0	0	0	0	0	0.134207	0.114358	0.192773	0.264558	0.165832	0.128271	conserved Plasmodium protein, unknown function	1	0.0003396	0
MAL6P1.76	16	0	5.46439	5.23476	4.92682	8.76008	7.6264	6.03621	0	0	0	1	0	0	1	0	0.143616	0.137581	0.129487	0.230234	0.200438	0.158644
PF10_0111	16	0	5.46439	6.46923	7.28991	8.74039	6.54135	6.44633	0	0	0	0	0	0	0	0	0.133435	0.157973	0.178013	0.213432	0.159734	0.157413	20S proteasome beta subunit, putative	0	0	0
PF10_0239	16	0	5.37069	5.36558	7.16378	10.5694	6.78334	6.56359	0	0	0	0	0	0	0	0	0.128435	0.128313	0.171315	0.252757	0.162217	0.156962
MAL13P1.251	16	0	5.21188	3.26733	3.26883	5.91861	4.21888	3.65776	0	0	0	1	0	0	1	0	0.204041	0.127914	0.127972	0.231709	0.165166	0.143198	conserved Plasmodium protein, unknown function	1
PFC1110w	16	0	5.21188	4.56008	4.92315	4.22788	6.23417	6.1774	0	0	0	0	0	0	0	0	0.16633	0.145529	0.157116	0.134927	0.198955	0.197143	erythrocyte membrane protein 1 (PfEMP1), exon2, pseudogene	0	0.004812	0
MAL13P1.255	16	0	5.16621	5.16533	6.01111	7.02839	5.79301	5.96175	0	0	0	0	0	0	0	0	0.147077	0.147052	0.171131	0.200092	0.164922	0.169726	N6-adenine-specific methylase, putative	17
MAL6P1.61	16	0	5.09236	5.37655	6.43329	6.45193	5.72329	5.17586	0	0	0	0	0	0	0	0	0.148668	0.156964	0.187815	0.18836	0.167087	0.151106
PF13_0145	16	0	4.9119	3.64342	5.21049	6.47115	5.40277	6.15264	0	0	0	0	0	0	0	0	0.154499	0.1146	0.163891	0.203544	0.169939	0.193526
MAL6P1.92	16	0	4.56988	4.10427	5.54675	5.01512	4.43643	4.33144	0	0	0	0	0	0	0	0	0.163187	0.146561	0.198071	0.179086	0.158422	0.154673
MAL13P1.140	16	0	4.22178	4.794	5.44249	6.94117	6.23945	6.00685	0	0	0	0	0	0	0	0	0.125477	0.142485	0.161759	0.206302	0.185445	0.178532	conserved Plasmodium protein, unknown function	37
MAL13P1.18	16	1	4.22178	4.07595	3.98251	3.51197	4.31752	4.76101	0	0	0	0	0	0	0	0	0.169749	0.163885	0.160129	0.141209	0.173598	0.19143	conserved Plasmodium protein, unknown function	15
PF07_0062	16	0	4.22178	4.92422	6.4555	6.92219	5.75465	5.19942	0	0	0	0	0	0	0	0	0.126107	0.147089	0.19283	0.20677	0.171895	0.15531	GTP-binding translation elongation factor tu family protein, putative	4	0.0002443	0
PF13_0175	16	0	4.22178	6.29332	5.00622	8.18012	6.07945	7.38355	0	0	0	0	0	0	0	0	0.113597	0.169337	0.134705	0.220106	0.163583	0.198672	conserved protein, unknown function	1
PF14_0324	16	0	4.01759	7.98494	7.58265	8.82224	6.90876	4.19606	0	0	0	0	0	0	0	0	0.10168	0.202088	0.191906	0.223279	0.174851	0.106197	Hsp70/Hsp90 organizing protein, putative	0
PF14_0379	16	1	3.75484	3.26081	4.71169	7.68491	4.81147	4.4429	0	0	0	0	0	0	0	0	0.130983	0.113749	0.164362	0.268079	0.167842	0.154985	conserved Plasmodium protein, unknown function	17
PF07_0025	16	0	3.65861	6.25742	5.31902	3.66754	4.45533	5.8196	0	0	0	0	0	0	0	0	0.125391	0.21446	0.182299	0.125697	0.152697	0.199455	conserved Plasmodium protein, unknown function	0	0.0001088	0
PF07_0124	16	1	3.65861	3.32459	4.38802	7.3528	6.01035	6.40028	0	0	0	0	0	0	0	0	0.117509	0.106781	0.140937	0.236161	0.193044	0.205568	conserved Plasmodium protein, unknown function	25	0.001897	0
MAL6P1.85	16	0	3.5593	4.02029	3.97903	6.01076	5.02543	5.06429	0	0	0	1	0	0	1	0	0.128685	0.145351	0.14386	0.217316	0.181692	0.183097
MAL13P1.25	16	0	3.5593	3.80208	4.24264	5.99736	4.39169	3.69173	0	0	0	0	0	0	0	0	0.138576	0.148028	0.165181	0.233498	0.170984	0.143732	conserved Plasmodium protein, unknown function	19
PF11_0205	16	0	3.3383	6.18665	5.64594	2.92606	4.94874	4.69643	0	0	0	0	0	0	0	0	0.120333	0.223005	0.203515	0.105474	0.178384	0.169289	alternative splicing factor ASF-1, putative	0	0	0
PF08_0092	16	0	3.02923	5.48267	4.66966	4.37492	3.8497	3.3535	0	0	0	0	0	0	0	0	0.122345	0.221435	0.188599	0.176695	0.155483	0.135442	histone-arginine methyltransferase, putative	3	0.0004167	0
PFI1620c	16	0	2.66523	3.1328	3.81503	4.2419	3.83061	5.40465	0	0	0	0	0	0	0	0	0.115427	0.135676	0.165223	0.18371	0.165898	0.234067	conserved Plasmodium protein, unknown function	6	0.0005532	0
MAL13P1.26	16	1	2.48754	3.71651	3.96626	2.77204	3.25764	3.94635	0	0	0	0	0	0	0	0	0.123473	0.184476	0.196873	0.137595	0.161699	0.195884	conserved Plasmodium protein, unknown function	26
PFD1105w	16	0	2.48754	3.58037	4.59744	5.47047	3.39706	4.49006	0	0	0	0	0	0	0	0	0.103548	0.149039	0.191377	0.227719	0.141409	0.186907	asparagine-rich protein	1	0.001371	0
PF14_0113	16	1	1.58548	4.06093	2.88488	0.559345	2.78002	3.22647	0	0	0	0	0	0	0	0	0.105019	0.268987	0.191088	0.0370498	0.184142	0.213714	conserved Plasmodium protein, unknown function	6
PF11_0235	16	0	0.991571	2.60574	2.91287	3.41651	2.87205	2.76518	0	0	0	0	0	0	0	0	0.0637097	0.167422	0.187155	0.219515	0.184532	0.177666
PFC1016w	16	1	0.991571	2.17269	1.27588	2.94907	1.4419	2.891	0	0	0	0	0	0	0	0	0.0845898	0.18535	0.108844	0.251581	0.123007	0.246628	conserved Plasmodium protein, unknown function	4	0.0005871	0
PF08_0054	15	0	12.7985	12.2163	12.6659	12.0123	12.8132	11.8568	0	0	0	0	0	0	0	0	0.172108	0.16428	0.170325	0.161536	0.172306	0.159445	heat shock protein 70	2	0.0001889	0
PF10_0322	15	0	12.2464	10.8589	10.8887	10.1361	9.23774	9.55078	0	0	0	0	0	0	0	0	0.194638	0.172587	0.17306	0.161099	0.146821	0.151796	S-adenosylmethionine decarboxylase/ornithine decarboxylase	19	0.001931	0.0002352
MAL6P1.109	15	0	10.0155	8.69681	7.1799	12.3896	8.39981	6.58023	0	0	0	0	0	0	0	0	0.188043	0.163284	0.134804	0.232617	0.157708	0.123545
PF11_0351	15	0	9.81666	8.60317	9.11862	8.76778	9.17342	8.46961	0	0	0	0	0	0	0	0	0.181961	0.159468	0.169022	0.162519	0.170038	0.156992	heat shock protein 70	6	0.0008267	0
PF14_0027	15	1	9.55701	11.6786	11.5811	9.47483	11.4187	10.8844	0	0	0	0	0	0	0	0	0.147953	0.180798	0.179289	0.146681	0.176775	0.168503	40S ribosomal protein S31/UBI, putative	1
PFE0335w	15	1	9.53941	7.62007	6.79951	7.56184	7.05539	7.04582	0	0	0	0	0	0	0	0	0.209097	0.167026	0.14904	0.16575	0.154649	0.154439	conserved Plasmodium protein, unknown function	10	0.0004284	0.00036
PFB0490c	15	0	9.39374	9.2782	8.95344	8.44877	8.00538	7.28173	0	0	0	0	0	0	0	0	0.182895	0.180646	0.174323	0.164497	0.155864	0.141775	conserved Plasmodium protein, unknown function	0	0	0
PF10_0256	15	0	9.38493	7.00512	8.92317	8.97713	9.97667	10.7938	0	0	0	0	0	0	0	0	0.170447	0.127225	0.16206	0.16304	0.181194	0.196034
PF13_0219	15	0	9.21338	8.76601	6.78014	6.62339	7.56069	6.38516	0	0	0	0	0	0	0	0	0.203257	0.193387	0.149577	0.146119	0.166797	0.140863	conserved Plasmodium protein, unknown function	3
PF14_0142	15	1	9.01447	7.28432	9.63501	6.83958	8.58995	8.31744	0	0	0	0	0	0	0	0	0.181448	0.146622	0.193938	0.137671	0.172903	0.167418	serine/threonine protein phosphatase	1
PF14_0128	15	0	8.71451	7.49752	6.70154	7.50787	8.45245	7.2796	0	0	0	0	0	0	0	0	0.188816	0.162448	0.145201	0.162672	0.183138	0.157726
PF14_0309	15	1	8.68583	5.91828	8.51415	10.499	8.51798	7.76448	0	0	0	0	0	0	0	0	0.174066	0.118603	0.170625	0.210402	0.170702	0.155602	protein-L-isoaspartate O-methyltransferase beta-aspartate methyltransferase, putative	3
PFD0630c	15	1	8.43682	10.4323	6.81601	7.46129	6.4703	6.10921	0	0	0	0	0	0	0	0	0.184508	0.228149	0.149062	0.163174	0.141502	0.133605	erythrocyte membrane protein 1, PfEMP1	0	0.04163	0
PF11_0406	15	0	8.42171	3.25519	3.47313	3.37058	4.09429	6.36851	1	0	0	0	0	0	1	0	0.29057	0.112312	0.119832	0.116294	0.141263	0.21973	conserved Plasmodium protein, unknown function	4	0.000582	0.001064
PFI0755c	15	0	8.37359	9.59316	9.26179	6.55054	8.11532	6.65186	0	0	0	0	0	0	0	0	0.172487	0.197609	0.190783	0.134934	0.167167	0.137021	6-phosphofructokinase	7	0.00026	0
PF07_0027	15	0	8.27142	9.11455	7.88218	9.23393	7.90521	8.78703	0	0	0	0	0	0	0	0	0.161569	0.178038	0.153966	0.18037	0.154416	0.171641	DNA-directed RNA polymerase 2 8.2 kDa polypeptide, putative	1	0	0.004762
PFB0985c	15	1	8.13068	7.3129	7.17161	5.75054	6.56945	5.73925	0	0	0	0	0	0	0	0	0.199897	0.179791	0.176317	0.14138	0.161513	0.141102	Pfmc-2TM Maurer's cleft two transmembrane protein	3	0.02066	0.0033
PF14_0001	15	1	7.34191	6.75172	6.16194	2.39525	5.25226	6.11669	0	0	0	0	0	0	0	0	0.215813	0.198465	0.181128	0.0704075	0.154388	0.179798	erythrocyte membrane protein 1 (PfEMP1), truncated, pseudogene	66
MAL8P1.151	15	0	7.29414	6.5556	6.25344	6.5105	5.06337	5.2362	0	0	0	0	0	0	0	0	0.197602	0.177595	0.169409	0.176373	0.13717	0.141851	inositol phosphatase, putative	6	0.0003258	0
PF13_0053	15	0	7.13741	8.19153	7.39756	4.41512	7.04176	6.4851	0	0	0	0	0	0	0	0	0.175502	0.201422	0.181899	0.108564	0.17315	0.159462	conserved Plasmodium protein, unknown function	21
PF14_0228	15	0	7.10696	7.80088	6.62805	5.33174	6.49316	4.82166	0	0	0	0	0	0	0	0	0.186131	0.204305	0.173589	0.139638	0.170056	0.12628	conserved Plasmodium protein, unknown function	18
MAL13P1.295	15	0	7.05333	6.30524	9.05047	9.88334	7.15277	7.35501	0	0	0	0	0	0	0	0	0.150712	0.134727	0.193385	0.211182	0.152836	0.157158	conserved Plasmodium protein, unknown function	18
MAL8P1.48	15	1	7.01059	6.74933	5.80349	5.73674	7.16578	6.99691	0	0	0	0	0	0	0	0	0.17765	0.17103	0.147062	0.145371	0.181583	0.177304	splicing factor, putative	2	0	0
PF10_0187	15	1	7.01059	8.47765	7.76979	8.93814	6.36584	5.64967	0	0	0	0	0	0	0	0	0.158569	0.191751	0.175741	0.202167	0.143986	0.127787	60S ribosomal protein L30e, putative	1	0	0
MAL6P1.178	15	0	6.93474	4.73843	5.71206	7.41462	6.50451	6.55423	0	0	0	0	0	0	0	0	0.183175	0.125161	0.150879	0.195851	0.171811	0.173124
PF14_0623	15	0	6.71308	5.87804	5.15293	7.86779	9.19768	9.08441	0	0	0	0	0	0	0	0	0.152939	0.133915	0.117395	0.179246	0.209543	0.206963
PF11_0225	15	0	6.67833	7.68848	6.60999	5.7229	6.48199	5.2664	0	0	0	0	0	0	0	0	0.173697	0.199971	0.17192	0.148847	0.168591	0.136974	ABC transporter GCN20	2	0.0002996	0
PF14_0700	15	0	6.6054	7.42486	7.86764	5.70836	6.95743	5.28063	0	0	0	0	0	0	0	0	0.16578	0.186347	0.19746	0.143267	0.174615	0.132532	DnaJ protein, putative	3
PF10_0383	15	0	6.48989	5.49667	5.00979	4.1833	6.89865	5.51131	0	0	0	0	0	0	0	0	0.193211	0.163642	0.149147	0.124541	0.205381	0.164078	Plasmodium repeat_MYXSPDY protein	0	0.002276	0
PFB0575c	15	0	6.31997	4.84487	4.75947	6.9495	5.72551	8.51197	0	0	0	0	0	1	1	0	0.170298	0.13055	0.128249	0.187261	0.15428	0.229363	conserved Plasmodium protein, unknown function	8	0.000762	0
MAL6P1.147	15	0	6.31997	4.36389	6.09896	9.41238	6.11195	7.39161	0	0	0	0	0	0	0	0	0.159198	0.109925	0.153631	0.237095	0.153958	0.186192
MAL13P1.290	15	1	6.22947	6.21088	6.22535	4.47419	6.72521	6.66388	0	0	0	0	0	0	0	0	0.170535	0.170026	0.170422	0.122483	0.184106	0.182427	high mobility group protein 4, putative	6
PF08_0063	15	0	6.17331	5.56024	7.07178	6.63007	6.52341	5.72145	0	0	0	0	0	0	0	0	0.163834	0.147564	0.187679	0.175956	0.173125	0.151842	ClpB protein, putative	4	0.0001224	0.0003116
PFI0320w	15	0	6.08042	6.53922	5.13809	6.3451	6.46745	6.18853	0	0	0	0	0	0	0	0	0.165414	0.177895	0.139779	0.172614	0.175943	0.168355	arginase, putative	2	0.001068	0
PF08_0102	15	0	5.82462	5.17243	4.13049	5.66803	4.8231	6.89003	0	0	0	0	0	0	0	0	0.179171	0.159109	0.127058	0.174354	0.148363	0.211944	asparagine-rich antigen Pfa55-14	19	0.002058	0.0002557
MAL7P1.124	15	1	5.70489	5.48432	5.1755	3.27921	5.61455	5.6863	0	0	0	0	0	0	0	0	0.184357	0.177229	0.16725	0.10597	0.181438	0.183756	conserved Plasmodium protein, unknown function	3	0.0002228	0
PF13_0220	15	1	5.6322	5.61986	4.37694	3.60397	6.11027	8.12465	0	0	0	0	0	0	0	0	0.168287	0.167918	0.13078	0.107684	0.182571	0.24276	conserved Plasmodium protein, unknown function	6
PF14_0255	15	0	5.54787	3.91799	4.88787	6.11733	4.39384	3.66352	0	0	0	0	0	0	0	0	0.194468	0.137336	0.171333	0.214429	0.154016	0.128417	CorA-like Mg2 transporter protein, putative	0
PF10_0306	15	0	5.50797	6.05924	5.92076	5.07888	6.03425	8.41296	0	0	0	0	0	1	1	0	0.148807	0.163701	0.15996	0.137215	0.163026	0.227291	MORN repeat protein, putative	2	0.0004019	0
PFC0870w	15	1	5.50797	8.26911	7.70781	4.31555	6.38167	7.21315	0	0	0	0	0	0	0	0	0.139813	0.209901	0.195653	0.109545	0.161991	0.183097	elongation factor 1 (EF-1), putative	5	0.001769	0
PFA0670c	15	1	5.41421	9.0106	5.79759	6.22578	5.30887	7.04828	0	0	0	0	0	0	0	0	0.139522	0.2322	0.149402	0.160436	0.136808	0.181632	Plasmodium exported protein (hyp8), unknown function	10	0.001667	0
MAL6P1.216	15	0	5.37069	3.73123	4.99148	2.80816	5.57552	6.23371	0	0	0	0	0	0	0	0	0.187062	0.129959	0.173854	0.0978085	0.194196	0.217121
PF11_0269	15	0	5.37069	7.7132	6.72475	8.66366	6.16727	6.72497	0	0	0	0	0	0	0	0	0.129838	0.186469	0.162573	0.209447	0.149095	0.162578	conserved Plasmodium protein, unknown function	0	0.0002837	0
PF10_0252	15	0	5.33367	6.17313	7.63555	5.73919	7.03498	7.52322	0	0	0	0	0	0	0	0	0.135236	0.156521	0.1936	0.145518	0.178373	0.190752	cytochrome c oxidase copper chaperone, putative	0	0	0
PFD0685c	15	0	5.33367	3.95781	5.84755	4.48601	5.79331	6.44767	0	0	0	0	0	0	0	0	0.167378	0.124201	0.183504	0.140777	0.181802	0.202337	chromosome associated protein, putative	28	0.001146	0
PFL1960w	15	1	5.33367	6.79967	4.957	3.02242	5.02761	5.42448	0	0	0	0	0	0	0	0	0.174503	0.222467	0.16218	0.0988855	0.16449	0.177474	erythrocyte membrane protein 1, PfEMP1	1
PF13_0194	15	0	5.30129	9.44827	7.62167	8.32393	5.5008	4.42922	0	0	0	0	0	0	0	0	0.130493	0.232572	0.187609	0.204896	0.135404	0.109026	probable protein, unknown function	1
PFL0850w	15	0	5.21188	4.34194	3.76595	6.79228	5.89231	5.69149	0	0	0	1	0	0	1	0	0.164434	0.136988	0.118815	0.214296	0.185902	0.179566	anaphase promoting complex subunit 10, putative	2	0.0003419	0
PFC0315c	15	1	5.21188	4.50824	5.81821	4.75399	5.99621	7.35174	0	0	0	0	0	0	0	0	0.15493	0.134013	0.172954	0.141318	0.178245	0.21854	conserved Plasmodium protein, unknown function	10	0.0002261	0
PFL2330w	15	1	5.16621	4.23354	5.78618	6.78454	5.75333	5.56375	0	0	0	0	0	0	0	0	0.155199	0.127181	0.173824	0.203816	0.172837	0.167142	conserved Plasmodium protein, unknown function	3
MAL6P1.303	15	0	5.11918	4.57742	6.69128	5.69826	7.39741	8.37024	0	0	0	0	0	0	0	0	0.135236	0.120924	0.176766	0.150533	0.195421	0.22112
PFL1755w	15	0	4.9119	3.35499	3.45906	5.46825	3.24995	3.17927	0	0	0	1	0	0	1	0	0.207925	0.14202	0.146425	0.231476	0.137573	0.134581	conserved Plasmodium protein, unknown function	0	0.0003652	0
MAL13P1.124	15	1	4.8578	3.44219	5.97882	3.96163	4.51332	5.25356	0	0	0	0	0	0	0	0	0.173448	0.122903	0.213474	0.14145	0.161148	0.187578	conserved Plasmodium protein, unknown function	30
PF08_0111	15	0	4.8578	7.13308	6.58333	8.07861	6.35489	6.27492	0	0	0	0	0	0	0	0	0.123663	0.181584	0.167589	0.205654	0.161774	0.159738	RNA helicase, putative	20	0.0005126	0.0002534
PF13_0176	15	0	4.56988	4.85561	7.3423	9.40501	6.227	4.79538	0	0	0	0	0	0	0	0	0.122862	0.130544	0.197399	0.252856	0.167414	0.128925	apurinic/apyrimidinic endonuclease Apn1, putative	2
PF10_0334	15	0	4.43468	4.5154	6.12491	8.22063	6.29796	5.59329	0	0	0	0	0	0	0	0	0.126032	0.128326	0.174068	0.233628	0.178986	0.15896	flavoprotein subunit of succinate dehydrogenase	2	0.0001266	0
PFL1505c	15	0	4.36972	3.05936	2.94639	3.75937	3.29439	4.28926	1	0	0	0	0	0	1	0	0.201198	0.140865	0.135663	0.173095	0.151686	0.197494	conserved Plasmodium protein, unknown function	2	0.000191	0
MAL6P1.79	15	0	4.22178	3.08154	4.78354	5.10362	3.61258	4.53078	0	0	0	0	0	0	0	0	0.166646	0.121637	0.18882	0.201455	0.142599	0.178843
PF10_0037	15	0	4.14966	3.89751	4.96812	5.12608	5.36938	5.49879	0	0	0	0	0	0	0	0	0.143045	0.134353	0.171258	0.176703	0.18509	0.189551	conserved Plasmodium protein, unknown function	24	0.0007285	0
PF10_0105	15	0	3.94298	4.58391	4.69261	4.23911	5.72824	4.68067	0	0	0	0	0	0	0	0	0.14149	0.164489	0.16839	0.152116	0.205553	0.167962	ribosomal protein, putative	2	0.0005704	0
PF08_0037	15	0	3.85095	5.20809	4.7262	5.84935	5.05216	3.80522	0	0	0	0	0	0	0	0	0.135159	0.182791	0.165878	0.205298	0.177319	0.133554	RNA polymerase II mediator complex protein MED7, putative	0	0.0001135	0
PF11_0527	15	1	3.75484	4.33195	4.09713	5.29777	3.79269	4.40366	0	0	0	0	0	0	0	0	0.146228	0.168702	0.159558	0.206315	0.147702	0.171495	conserved Plasmodium protein, unknown function	14	0.0005923	0.0002889
PF07_0114	15	0	3.65861	4.73586	5.58356	5.3539	4.9799	4.88995	0	0	0	0	0	0	0	0	0.125287	0.162177	0.191206	0.183342	0.170534	0.167454	conserved Plasmodium protein, unknown function	11	0.001148	0.0003515
PFC0085c	15	1	3.65861	7.63379	7.42866	4.80677	4.54782	2.59472	0	0	0	0	0	0	0	0	0.119288	0.248898	0.24221	0.156724	0.148281	0.0846002	Plasmodium exported protein, unknown function	1	8.39e-05	0
PFB0890c	15	1	3.44141	3.10377	4.75172	5.02751	5.06682	4.13404	0	0	0	0	0	0	0	0	0.134824	0.121596	0.186157	0.196962	0.198502	0.161959	pseudouridine synthase, putative	3	0.0002294	0
PF13_0249	15	0	3.3383	3.18556	5.13829	6.24485	4.84974	6.75412	0	0	0	0	0	0	0	0	0.113121	0.107945	0.174115	0.211612	0.164338	0.228869	conserved Plasmodium protein, unknown function	3
PF13_0198	15	1	3.17548	3.67233	5.08801	5.62246	3.57154	1.76767	0	0	0	0	0	0	0	0	0.138682	0.160382	0.222208	0.245549	0.15598	0.0771991	reticulocyte binding protein 2 homologue a	6
PFB0405w	15	0	3.17548	4.36872	3.70382	1.27992	7.57056	6.76534	0	0	0	0	0	0	0	0	0.118206	0.162624	0.137874	0.0476449	0.281812	0.251838	6-cysteine protein	52	0.00107	0.0004278
PF10_0206	15	0	3.02923	2.87754	3.27016	1.34602	3.11069	3.79366	0	0	0	0	0	0	0	0	0.173821	0.165117	0.187646	0.0772363	0.178495	0.217685	conserved Plasmodium protein, unknown function	8	0.0008257	0.0004871
PF13_0179	15	0	3.02923	7.2553	7.23258	7.30838	5.89724	5.91534	0	0	0	0	0	0	0	0	0.0826799	0.198026	0.197406	0.199475	0.160959	0.161453	isoleucine-tRNA ligase, putative	4
PFE0105c	15	0	3.02923	3.26467	4.02564	4.98176	2.91084	4.00313	0	0	0	0	0	0	0	0	0.136358	0.146956	0.18121	0.224249	0.131029	0.180197	HCNGP-like protein	0	0.000227	0
PFE0275w	15	0	2.66523	3.17026	3.1296	2.18729	2.2597	3.52406	0	0	0	0	0	0	0	0	0.157369	0.187189	0.184788	0.129149	0.133424	0.208079	conserved Plasmodium protein, unknown function	4	0.0003677	0
PF13_0071	15	0	1.97699	2.78228	4.56468	3.65966	3.44648	5.11674	0	0	0	0	0	0	0	0	0.0917531	0.129127	0.211849	0.169847	0.159953	0.237471	probable protein, unknown function	3
PF11_0231	15	0	1.58548	4.6193	3.04256	1.49722	2.82439	3.31177	0	0	0	0	0	0	0	0	0.0939227	0.273644	0.180239	0.0886939	0.167315	0.196187	conserved Plasmodium protein, unknown function	1	7.37e-05	0
PFI0220w	15	1	1.58548	3.45403	3.25562	4.20623	2.62998	3.35494	0	0	0	0	0	0	0	0	0.0857654	0.186843	0.17611	0.227532	0.142266	0.181483	prefoldin subunit, putative	1	0	0
PFL0800c	14	0	12.3093	4.58606	3.72241	7.05602	6.46522	7.63781	1	0	0	0	0	0	1	0	0.294644	0.109775	0.0891023	0.168898	0.154756	0.182824	cell traversal protein for ookinetes and sporozoites	22	0.01452	0
mitopl_rps11	14	0	11.2774	10.6083	10.8686	11.5015	11.2259	10.5935	0	0	0	0	0	0	0	0	0.170675	0.160549	0.164488	0.174067	0.169896	0.160325
PFL0065w	14	0	10.9654	5.77672	4.80066	9.10291	6.09086	4.93989	1	0	0	0	0	0	1	0	0.263108	0.138609	0.115189	0.218419	0.146146	0.118529	conserved Plasmodium protein, unknown function	1	0.002514	0
PFL2325c	14	0	10.5502	10.1265	10.3373	9.26935	10.9742	10.1077	0	0	0	0	0	0	0	0	0.171925	0.16502	0.168455	0.151052	0.178834	0.164714	conserved protein, unknown function	0
PF11_0032	14	0	10.425	9.15748	8.98823	5.2227	8.6968	9.49854	0	0	0	0	0	0	0	0	0.200524	0.176144	0.172888	0.100458	0.167282	0.182704
PF08_0115	14	0	10.2414	8.15905	7.92108	9.27405	8.47107	7.35725	1	0	0	0	0	0	1	0	0.199157	0.158662	0.154035	0.180345	0.16473	0.143071	DnaJ protein, putative	2	0.0004448	0
PFL2225w	14	0	10.0557	7.9688	8.51777	10.1553	9.26741	10.9902	0	0	0	0	0	1	1	0	0.176555	0.139914	0.149552	0.178303	0.162714	0.192963	myosin A tail domain interacting protein	2
MAL6P1.296	14	0	10.0236	9.79951	8.6224	7.06534	9.67862	9.5949	0	0	0	0	0	0	0	0	0.182965	0.178874	0.157388	0.128966	0.176667	0.175139
PFC0375c	14	0	9.77688	9.62209	8.80454	9.50934	8.82584	7.85454	0	0	0	0	0	0	0	0	0.179744	0.176899	0.161868	0.174826	0.16226	0.144403	U2 snRNP spliceosome subunit, putative	14	0.0006771	0
PF13_0174	14	0	9.66565	6.90976	7.33407	8.63466	7.23846	6.80904	1	0	0	0	0	0	1	0	0.207455	0.148305	0.157412	0.185326	0.15536	0.146143	sedlin, putative	1
PF11_0150	14	0	9.45094	6.77104	6.65797	7.49672	6.56095	6.56743	1	0	0	0	0	0	1	0	0.217238	0.155638	0.153039	0.172318	0.150809	0.150958
PFD0835c	14	1	9.41443	7.8057	7.43551	6.9964	7.76319	6.65268	0	0	0	0	0	0	0	0	0.20436	0.169439	0.161403	0.151871	0.168516	0.14441	LETM1-like protein, putative	16	0.0006611	0
PF13_0267	14	0	9.35273	4.79154	3.92131	8.0279	5.97292	4.14536	1	0	0	0	0	0	1	0	0.258279	0.13232	0.108288	0.221693	0.164944	0.114476	conserved Plasmodium protein, unknown function	2
PF10_0310	14	0	9.24142	7.70242	7.89175	8.73111	7.58783	6.77249	0	0	0	0	0	0	0	0	0.192823	0.160711	0.164662	0.182175	0.15832	0.141308	conserved Plasmodium protein, unknown function	15	0.0004152	0
PFB0590w	14	0	9.20411	5.73858	7.97555	7.31846	7.27268	8.99228	0	0	0	0	0	0	0	0	0.197931	0.123406	0.171511	0.157381	0.156396	0.193376	conserved Plasmodium protein, unknown function	0	0.0001597	0
PF14_0317	14	1	9.10989	6.89006	9.00585	11.2852	8.04473	6.60763	0	0	0	0	0	0	0	0	0.178824	0.135249	0.176781	0.221525	0.157915	0.129705	microsomal signal peptidase protein, putative	2
PFD0845w	14	0	9.08588	7.55708	7.0161	6.19352	6.58202	6.27273	0	0	0	0	0	0	0	0	0.212747	0.17695	0.164283	0.145023	0.154119	0.146877
PF08_0060	14	0	9.03545	7.62801	8.8452	9.79534	8.11114	7.21323	0	0	0	0	0	0	0	0	0.178466	0.150667	0.174708	0.193475	0.160209	0.142474	asparagine-rich antigen	15	0.0005843	0.0006021
PFC0360w	14	1	8.73922	9.30426	9.46353	9.55719	8.4552	7.67625	0	0	0	0	0	0	0	0	0.164284	0.174906	0.1779	0.179661	0.158945	0.144302	activator of Hsp90 ATPase, putative	4	0	0
MAL7P1.150	14	0	8.71451	7.32698	5.44259	7.08646	6.49171	7.82968	0	0	0	0	0	0	0	0	0.203174	0.170824	0.126891	0.165217	0.15135	0.182544	cysteine desulfurase, putative	8	0.001394	0
PF14_0434	14	1	8.67671	8.63314	8.15068	6.47047	8.00701	7.74247	0	0	0	0	0	0	0	0	0.181976	0.181062	0.170944	0.135705	0.167931	0.162382	conserved Plasmodium protein, unknown function	2
PF14_0707	14	0	8.65544	7.02597	5.40771	3.67656	5.66039	5.3155	0	0	0	0	0	0	0	0	0.242167	0.196577	0.1513	0.102865	0.15837	0.14872	conserved Plasmodium protein, unknown function	5
PF14_0068	14	1	8.25513	9.89353	7.93496	6.94952	8.68655	7.67931	0	0	0	0	0	0	0	0	0.167111	0.200278	0.16063	0.140681	0.175845	0.155455	fibrillarin, putative	1
MAL6P1.299	14	0	8.21317	5.50854	7.51012	8.17711	6.41906	7.98435	0	0	0	0	0	0	0	0	0.187462	0.12573	0.171416	0.186639	0.146513	0.18224
PFI1370c	14	0	8.18579	7.1309	7.26092	9.69501	7.16179	7.13224	0	0	0	1	0	0	1	0	0.175787	0.153133	0.155925	0.208196	0.153797	0.153162	phosphatidylserine decarboxylase	3	0.0007785	0
PFA0700c	14	1	8.18125	8.0454	6.41952	1.05828	5.17011	6.53033	0	0	0	0	0	0	0	0	0.231077	0.22724	0.181317	0.0298907	0.146028	0.184447	Plasmodium exported protein (hyp10), unknown function	6	0.01365	0
PF10_0183	14	1	8.15796	6.72229	5.81512	3.77379	4.89049	4.80704	0	0	0	0	0	0	0	0	0.238769	0.19675	0.170199	0.110452	0.143136	0.140694	eukaryotic translation initiation factor subunit eIF2A, putative	43	0.0005791	0.0001397
PFE1305c	14	0	7.98893	4.67083	7.62488	8.52902	7.37194	7.90907	0	0	0	0	0	0	0	0	0.181177	0.105927	0.172921	0.193425	0.167184	0.179366
chr8.rRNA-3-28s-pseudo	14	0	7.9343	4.64232	4.60272	9.9845	6.69739	6.55904	0	0	0	1	0	0	1	0	0.196295	0.114851	0.113872	0.247017	0.165694	0.162271
PFE0370c	14	0	7.77221	6.11647	6.93	6.58153	6.06504	5.5405	0	0	0	0	0	0	0	0	0.199258	0.156809	0.177666	0.168732	0.155491	0.142043	subtilisin-like protease 1	2	0.0002828	0
PF11_0046	14	0	7.71093	5.5886	4.65394	4.28358	5.94374	7.76266	0	0	0	0	0	0	0	0	0.21453	0.155483	0.12948	0.119176	0.165364	0.215969
PFA0090c	14	1	7.68156	6.30174	5.54145	2.52155	4.43659	4.81328	0	0	0	0	0	0	0	0	0.245447	0.201358	0.177065	0.0805706	0.141761	0.153798	stevor	21	0.01607	0
PF14_0063	14	0	7.58589	6.58219	8.52113	8.09669	6.9111	6.78855	0	0	0	0	0	0	0	0	0.170525	0.147962	0.191548	0.182007	0.155356	0.152601	ATP-dependent Clp protease, putative	7
PF13_0165	14	1	7.53596	8.02434	7.00757	6.68044	6.58547	7.07985	0	0	0	0	0	0	0	0	0.175608	0.186988	0.163295	0.155672	0.153459	0.164979	conserved Plasmodium protein, unknown function	19
PFC0320w	14	1	7.50696	5.04459	6.35578	5.2526	6.01467	6.29308	0	0	0	0	0	0	0	0	0.205852	0.13833	0.174285	0.144034	0.164932	0.172566	conserved Plasmodium protein, unknown function	5	0.0006627	0
PFC0950c	14	0	7.46249	6.04696	8.33942	9.10389	7.6472	9.22371	0	0	0	0	0	0	0	0	0.156042	0.126443	0.174378	0.190364	0.159904	0.192869	peptidase, putative	11	0.0008178	0
PFD0705c	14	1	7.35617	5.17246	5.9247	4.3205	5.24251	6.00575	0	0	0	0	0	0	0	0	0.216218	0.152032	0.174143	0.126991	0.154091	0.176525	conserved protein, unknown function	3	0.002121	0
PF14_0731	14	0	7.32819	7.29102	6.00382	3.94573	4.72777	4.22546	0	0	0	0	0	0	0	0	0.218608	0.2175	0.179101	0.117706	0.141035	0.12605
PF11_0370	14	1	7.23329	7.20838	8.41063	9.64226	6.62865	8.24649	0	0	0	0	0	0	0	0	0.152699	0.152173	0.177553	0.203553	0.139934	0.174088	3-oxo-5-alpha-steroid 4-dehydrogenase, putative	3	0	0
PF11_0307	14	0	7.22191	4.62941	4.46922	3.92522	7.15998	9.41381	0	0	0	0	0	1	1	0	0.196143	0.125732	0.121382	0.106607	0.194461	0.255674	phosphatidylinositol-4-phosphate-5-kinase, putative	18	0.0004944	0
PFB0830w	14	0	7.21223	9.67108	8.97918	11.4312	8.31022	9.02488	0	0	0	0	0	0	0	0	0.132022	0.177033	0.164367	0.209253	0.152122	0.165204	40S ribosomal protein S26e, putative	0	0.0006483	0
PF07_0065	14	0	7.16756	5.13884	8.55292	11.3967	7.26476	7.6191	0	0	0	0	0	0	0	0	0.152049	0.109012	0.181437	0.241764	0.154111	0.161628	zinc transporter, putative	5	0.0009136	0
PFD1120c	14	0	7.01059	9.12216	10.652	11.5351	11.422	7.52329	0	0	0	0	0	0	0	0	0.122423	0.159297	0.186012	0.201433	0.199458	0.131376	early transcribed membrane protein 4	4	0.001946	0
PFE0285c	14	1	6.93474	8.71502	9.23141	9.01707	8.06194	7.1543	0	0	0	0	0	0	0	0	0.141195	0.177443	0.187957	0.183593	0.164146	0.145666	small ubiquitin-related modifier, putative	1	0	0
PFE0660c	14	0	6.69766	11.0179	11.1703	9.21095	9.45423	7.92421	0	0	0	0	0	0	0	0	0.120733	0.198609	0.201356	0.166037	0.170423	0.142842	purine nucleoside phosphorylase	2	0.0003162	0.001359
PF13_0095	14	0	6.66286	5.57133	7.75314	7.28422	7.29233	8.17546	0	0	0	0	0	0	0	0	0.155895	0.130356	0.181405	0.170434	0.170623	0.191287	minchromosome maintenance (MCM) complex subunit, putative	4
PFL2090c	14	1	6.66286	4.64547	5.24815	4.7122	4.75301	6.85836	0	0	0	0	0	0	0	0	0.202641	0.141285	0.159615	0.143315	0.144556	0.208587	endosome sorting protein (SNF7 homologue), putative	8
PFE0875c	14	0	6.6444	5.72566	4.83343	7.21166	7.82535	7.44906	0	0	0	0	0	0	0	0	0.167409	0.144261	0.121781	0.181702	0.197164	0.187683	conserved Plasmodium protein, unknown function	13	0.0005107	0
PF13_0147	14	1	6.62725	6.89579	6.15141	6.44988	6.23064	5.0053	0	0	0	0	0	0	0	0	0.177388	0.184575	0.164651	0.17264	0.166772	0.133974	conserved Plasmodium protein, unknown function	3
PFC0430w	14	1	6.6054	6.76504	5.29323	4.56765	5.86025	6.16634	0	0	0	0	0	0	0	0	0.187345	0.191873	0.150129	0.12955	0.166211	0.174892	phosphoglycerate mutase, putative	7	0.0002425	0.0002867
PFL2305w	14	0	6.51773	6.32391	5.72248	4.61944	4.70129	5.96415	0	0	0	0	0	0	0	0	0.192553	0.186827	0.169059	0.136472	0.13889	0.176199	conserved Plasmodium protein, unknown function	3
PF10_0062	14	1	6.47074	6.18405	5.16316	6.39093	7.67991	7.71193	0	0	0	0	0	0	0	0	0.1634	0.15616	0.130381	0.161384	0.193933	0.194742	NOT family protein, putative	11	0	0
PF14_0336	14	0	6.29572	6.29891	6.02059	2.9007	3.69738	5.86239	0	0	0	0	0	0	0	0	0.202593	0.202696	0.19374	0.0933432	0.11898	0.188649	conserved Plasmodium protein, unknown function	1
PF14_0617	14	0	6.29572	3.66517	6.95243	9.27816	7.5218	6.99926	0	0	0	0	0	0	0	0	0.154638	0.0900257	0.170769	0.227894	0.184754	0.171919	conserved Plasmodium protein, unknown function	2
PFI1640c	14	1	6.20608	7.40898	6.94044	7.39498	8.22636	6.92973	0	0	0	0	0	0	0	0	0.143971	0.171876	0.161007	0.171551	0.190838	0.160758	conserved Plasmodium protein, unknown function	0	0.0001065	0
PF13_0276	14	1	6.14555	11.2678	7.57907	9.23714	7.07353	5.34719	0	0	0	0	0	0	0	0	0.131737	0.241538	0.162466	0.198008	0.151629	0.114623	membrane-associated histidine rich protein 2, (MARHP2)	1
PFA0720w	14	1	6.08042	4.35176	4.64654	1.14446	5.53235	5.6267	0	0	0	0	0	0	0	0	0.222057	0.158926	0.169692	0.0417957	0.202042	0.205487	hypothetical protein	0	0.0004617	0
PF14_0680	14	1	5.95895	3.82777	6.19855	4.01203	5.31733	4.8464	0	0	0	0	0	0	0	0	0.197571	0.126911	0.205515	0.13302	0.176298	0.160684	conserved Plasmodium protein, unknown function	11
PF07_0094	14	0	5.85452	5.57435	4.49797	8.06512	9.82398	11.5209	0	0	0	0	0	1	1	0	0.129134	0.122954	0.0992123	0.177894	0.216689	0.254117	conserved Plasmodium protein, unknown function	0	9.2e-05	0
PFC0070c	14	1	5.77177	6.54288	6.18335	1.46034	5.19765	5.87134	0	0	0	0	0	0	0	0	0.186022	0.210875	0.199287	0.0470662	0.167518	0.189231	Plasmodium exported protein, unknown function	6	0.002762	0
PF08_0050	14	0	5.50797	3.78455	3.9779	5.05621	5.011	4.21052	1	0	0	0	0	0	1	0	0.19994	0.137379	0.144398	0.183541	0.1819	0.152842	perforin like protein 4	2	0.0003953	0
PFB0730w	14	0	5.46439	4.56648	4.57539	4.21013	6.88489	8.5695	0	0	0	0	0	1	1	0	0.159448	0.133247	0.133507	0.122849	0.200897	0.250053	DEAD/DEAH box helicase, putative	19	0.0003536	0
PFC0755c	14	0	5.26076	4.73256	7.289	8.55614	5.55123	4.57353	0	0	0	0	0	0	0	0	0.146282	0.131594	0.202679	0.237914	0.154358	0.127173	cdc2-related protein kinase 4	15	0.0003308	0.0002153
PFE0050w	14	1	5.00983	9.82297	9.54774	7.29966	7.69529	3.77959	0	0	0	0	0	0	0	0	0.116089	0.22762	0.221243	0.16915	0.178317	0.0875815	Plasmodium exported protein, unknown function	3	0.0005534	0
MAL6P1.39	14	0	4.9119	5.0764	4.70884	7.55451	6.79773	6.04539	0	0	0	1	0	0	1	0	0.139961	0.144648	0.134175	0.21526	0.193696	0.172259
PF14_0037	14	1	4.8578	5.50158	4.79117	5.81633	4.73814	6.57346	0	0	0	0	0	0	0	0	0.150497	0.170441	0.148432	0.180192	0.146789	0.203648	conserved Plasmodium protein, unknown function	1
PF11_0164	14	1	4.74222	7.14859	7.79837	7.99304	7.08971	5.1199	0	0	0	0	0	0	0	0	0.118877	0.179199	0.195488	0.200368	0.177723	0.128345	peptidyl-prolyl cis-trans isomerase,cyclophilin	5	0.0001361	0
MAL13P1.132	14	1	4.69263	6.58486	5.71497	4.15844	5.9028	6.00148	0	0	0	0	0	0	0	0	0.141964	0.199208	0.172892	0.125803	0.178574	0.181559	micro-fibrillar-associated protein, putative	4
PF14_0067	14	0	4.69263	4.47139	3.80273	8.62525	9.01575	8.74371	0	0	0	0	0	0	0	0	0.119249	0.113627	0.096635	0.219185	0.229108	0.222195	LCCL domain-containing protein	1
PFB0932w	14	1	4.69263	6.57778	5.47224	3.15031	3.1665	2.94938	0	0	0	0	0	0	0	0	0.180425	0.252906	0.210399	0.121125	0.121747	0.113399	Plasmodium exported protein (hyp9), unknown function	4	0.001946	0
PF11_0434	14	1	4.63513	3.03243	3.48962	3.68177	2.73722	2.0484	0	0	0	0	0	0	0	0	0.23619	0.154522	0.177819	0.18761	0.139479	0.104379	conserved Plasmodium protein, unknown function	0	9.77e-05	0
PFL2260w	14	1	4.50229	6.29899	5.99174	7.1303	5.81317	5.31062	0	0	0	0	0	0	0	0	0.128464	0.179729	0.170963	0.203449	0.165867	0.151528	conserved Plasmodium protein, unknown function	0
PF14_0683	14	0	4.43468	4.29604	3.85629	2.88837	5.22194	8.49112	0	0	0	0	0	1	1	0	0.151933	0.147183	0.132117	0.098956	0.178904	0.290907	conserved Plasmodium protein, unknown function	9
MAL13P1.210	14	0	4.36972	5.0547	5.12776	2.91577	5.14957	6.40503	0	0	0	0	0	0	0	0	0.150563	0.174165	0.176682	0.100466	0.177433	0.220692	dolichyl-phosphate-mannose-glygolipidalpha-mannosyltransferase, putative	4
PFE1150w	14	0	4.14966	9.45474	8.49138	6.90553	8.05114	9.7541	0	0	0	0	0	0	0	0	0.0886555	0.201996	0.181414	0.147534	0.172009	0.208392	multidrug resistance protein	12	0.0005474	0
PFL2470c	14	0	4.01759	5.55022	4.91426	5.93593	5.41171	4.46359	0	0	0	0	0	0	0	0	0.132623	0.183216	0.162223	0.195949	0.178644	0.147346	conserved Plasmodium protein, unknown function	1
MAL6P1.60	14	0	3.94298	3.81791	3.21222	4.26283	4.95765	5.1974	0	0	0	0	0	0	0	0	0.15529	0.150365	0.12651	0.167887	0.195252	0.204695
PFL0760w	14	0	3.85095	4.36807	3.39358	1.94947	4.67925	4.65771	0	0	0	0	0	0	0	0	0.168171	0.190753	0.148198	0.0851334	0.204343	0.203402	conserved Plasmodium protein, unknown function	3	0.0004603	0
PF11_0248	14	1	3.75484	4.50854	5.1615	7.09305	4.91672	6.32469	0	0	0	0	0	0	0	0	0.118228	0.141959	0.162519	0.223338	0.154812	0.199144	mitochondrial ribosomal protein L37, putative	2	0.0001766	0
PFC0815c	14	1	3.5593	3.85132	3.27066	5.17152	3.90211	4.65021	0	0	0	0	0	0	0	0	0.145843	0.157808	0.134015	0.211903	0.159889	0.190542	conserved Plasmodium protein, unknown function	12	0.0001356	0
mitopl_tRNA-Leu	14	0	3.17548	3.05617	4.17256	-0.0688922	1.9606	3.24505	0	0	0	0	0	0	0	0	0.20433	0.196653	0.268488	-0.00443294	0.126157	0.208806
PF11_0360	14	0	3.17548	3.98456	4.05127	3.3395	3.56597	4.31917	0	0	0	0	0	0	0	0	0.141535	0.177597	0.180571	0.148846	0.15894	0.192511	conserved Plasmodium protein, unknown function	2	0.0003434	0
PF07_0012	14	0	3.02923	3.59477	4.2901	4.26631	3.12144	4.765	0	0	0	0	0	0	0	0	0.131324	0.155841	0.185985	0.184954	0.135322	0.206573	conserved Plasmodium protein, unknown function	29	0.002023	0.0002188
mitopl_tRNA-Asp	14	0	2.85682	1.29274	1.6519	4.61337	2.36836	2.08651	0	0	0	1	0	0	1	0	0.192123	0.0869381	0.111091	0.310253	0.159274	0.14032
PFD0080c	14	1	2.85682	7.02787	6.06988	4.97067	4.43139	2.73436	0	0	0	0	0	0	0	0	0.101699	0.250182	0.216079	0.176949	0.157751	0.0973394	Plasmodium exported protein (PHISTb), unknown function	55	0.003631	0
PFE0210c	14	1	2.85682	2.25677	2.99242	4.8218	4.42856	4.42684	0	0	0	0	0	0	0	0	0.131148	0.103601	0.137373	0.221354	0.203302	0.203223	conserved Plasmodium protein, unknown function	0	0.0002277	0
MAL13P1.32	14	0	2.66523	3.33641	3.0601	2.10179	3.87952	2.92748	0	0	0	0	0	0	0	0	0.148311	0.18566	0.170284	0.116957	0.215882	0.162905	MORN repeat protein, putative	29
MAL8P1.149	14	1	2.66523	3.58272	3.21904	3.97594	4.67191	4.93093	0	0	0	0	0	0	0	0	0.115649	0.155461	0.13968	0.172524	0.202723	0.213963	conserved Plasmodium protein, unknown function	4	0.0001298	0
PF11_0131	14	0	2.21269	3.02729	3.14006	6.48017	4.23845	4.1104	0	0	0	1	0	0	1	0	0.0953374	0.130436	0.135295	0.279208	0.182621	0.177103	DNA helicase, putative	8	0.0008377	0
PF10_0125	14	0	1.97699	2.7632	3.21758	1.0564	2.34024	2.7097	0	0	0	0	0	0	0	0	0.14057	0.196471	0.22878	0.0751134	0.166398	0.192668	conserved Plasmodium protein, unknown function	2	0.0003677	0
PF13_0047	14	0	1.97699	1.18344	2.17623	0.5576	2.12107	2.56166	0	0	0	0	0	0	0	0	0.186914	0.111888	0.205751	0.0527183	0.200536	0.242192	conserved Plasmodium protein, unknown function	4
PF14_0521	14	0	1.58548	3.77856	3.14541	1.50049	2.79599	4.39731	0	0	0	0	0	0	0	0	0.0921619	0.219642	0.182838	0.0872212	0.162527	0.25561	conserved Plasmodium protein, unknown function	1
PF14_0085	14	1	0.991571	2.31394	1.63888	2.22177	3.44381	4.0321	0	0	0	0	0	0	0	0	0.0677207	0.158034	0.11193	0.151739	0.235199	0.275378	conserved Plasmodium protein, unknown function	0
PF13_0030	14	0	0.454076	2.06732	1.23198	2.03433	1.923	2.2485	0	0	0	0	0	0	0	0	0.0455935	0.207579	0.123703	0.204267	0.193088	0.225771	conserved Plasmodium protein, unknown function	0
chr1.rRNA-1-5.8s	13	0	11.7231	10.9075	10.9171	11.5316	11.6287	10.9181	1	0	0	0	0	0	1	0	0.173352	0.161292	0.161433	0.17052	0.171956	0.161447
PF11_0489	13	0	11.4885	10.963	11.1571	12.8287	12.2433	11.5046	0	0	0	1	0	0	1	0	0.163688	0.156201	0.158967	0.182783	0.174443	0.163918
PF11_0091	13	1	10.7518	8.20093	9.01754	10.1594	8.9208	9.39566	0	0	0	0	0	0	0	0	0.190479	0.145288	0.159755	0.179984	0.158041	0.166453	transcription factor with AP2 domain(s), putative	17	0.0005207	0.000183
PF14_0486	13	0	10.7026	12.3178	12.3189	12.6159	11.7039	10.9349	0	0	0	0	0	0	0	0	0.151608	0.174488	0.174503	0.178711	0.165791	0.154899	elongation factor 2	0
PF14_0518	13	0	9.99901	7.76916	7.25809	6.25745	8.01563	7.64584	0	0	0	0	0	0	0	0	0.212993	0.165494	0.154608	0.133293	0.170744	0.162867	nifU protein, putative	0
PF10_0180	13	0	9.97258	9.69185	8.95835	6.99919	8.52233	7.98182	0	0	0	0	0	0	0	0	0.191316	0.185931	0.171859	0.134274	0.163494	0.153125	conserved Plasmodium protein, unknown function	3	0.0004942	0
MAL13P1.80	13	0	9.87682	9.93855	9.92792	10.6829	10.0701	9.00777	0	0	0	0	0	0	0	0	0.165986	0.167023	0.166844	0.179533	0.169233	0.151381
PF14_0660	13	0	9.72288	5.66388	7.12386	8.13032	7.07725	8.06972	0	0	0	0	0	0	0	0	0.212346	0.123698	0.155584	0.177565	0.154566	0.176241	protein phosphatase, putative	2
PFE0395c	13	0	9.63775	4.8697	7.48148	8.02881	7.86374	10.4553	0	0	0	0	0	0	0	0	0.199388	0.100745	0.154778	0.166102	0.162687	0.216301	6-cysteine protein	9	0.003156	0
PF10_0120	13	1	9.52143	6.20657	8.86631	11.2485	9.98925	9.21867	0	0	0	0	0	0	0	0	0.172957	0.112743	0.161057	0.20433	0.181455	0.167458	ubiquinol-cytochrome c reductase complex subunit, putative	6	0	0
PF14_0141	13	0	9.44149	11.4047	11.2397	11.8594	10.7582	10.3946	0	0	0	0	0	0	0	0	0.145035	0.175193	0.172658	0.182177	0.165261	0.159676	60S ribosomal protein L10, putative	0
PFE1445c	13	0	9.27078	8.33707	8.09388	6.42582	6.89549	6.58104	0	0	0	0	0	0	0	0	0.203288	0.182814	0.177482	0.140904	0.151203	0.144308	conserved Plasmodium protein, unknown function	7	0.001657	0.0004658
PFI1625c	13	0	9.18064	8.37736	9.14643	12.1241	9.85125	8.32655	0	0	0	1	0	0	1	0	0.161046	0.146955	0.160446	0.21268	0.17281	0.146064	organelle processing peptidase, putative	0	0.0002199	0
PFE0270c	13	1	9.13598	6.27248	8.81715	9.40159	8.11549	8.53759	0	0	0	0	0	0	0	0	0.181701	0.12475	0.17536	0.186984	0.161405	0.1698	DNA repair protein, putative	13	0.0003167	0
PFI0145w	13	0	9.09759	3.38051	4.82176	8.6101	5.28821	4.78382	0	0	0	0	0	0	0	0	0.252837	0.09395	0.134005	0.239289	0.146968	0.13295	conserved protein, unknown function	1	0.0004897	0
PF14_0150	13	1	9.08588	9.21172	8.00869	10.0136	8.83236	7.96932	0	0	0	0	0	0	0	0	0.171039	0.173408	0.150761	0.188504	0.166267	0.15002	DNA-directed RNA polymerase I/III subunit, putative	3
PF13_0315	13	1	8.70065	10.0214	9.60676	10.2112	9.85473	8.2671	0	0	0	0	0	0	0	0	0.153554	0.176864	0.169545	0.180213	0.173922	0.145902	rRNA associated RNA binding protein, putative	13
PF13_0164	13	0	8.63834	5.60823	6.99183	10.8216	10.1309	9.3124	0	0	0	0	0	0	0	0	0.167724	0.108891	0.135755	0.210115	0.196703	0.180812	conserved Plasmodium protein, unknown function	15
PFD0580c	13	0	8.37359	4.57541	3.18182	3.69686	7.79262	10.2001	0	0	0	0	0	0	0	0	0.221404	0.120977	0.0841297	0.0977479	0.206043	0.269698	conserved Plasmodium protein, unknown function	0	0.0001918	0
MAL6P1.288	13	0	8.30734	7.12683	8.68018	8.30908	8.13214	10.2694	0	0	0	0	0	0	0	0	0.16345	0.140223	0.170786	0.163484	0.160003	0.202055
PF14_0471	13	1	8.25513	6.67336	7.56807	8.50822	6.93513	8.28382	0	0	0	0	0	0	0	0	0.178591	0.144371	0.163727	0.184066	0.150034	0.179211	transcription factor with AP2 domain(s), putative	11
PFC0510w	13	0	8.07096	4.78573	7.21676	10.7659	8.79136	8.13638	0	0	0	0	0	0	0	0	0.168965	0.100189	0.151082	0.225383	0.184046	0.170334	RING zinc finger protein, putative	15	0.0007188	0
PF10_0019	13	0	8.01102	12.6988	11.1638	9.5915	9.68305	7.15656	0	0	0	0	0	0	0	0	0.137399	0.2178	0.191474	0.164506	0.166076	0.122744	early transcribed membrane protein 10.1	0	0.001173	0
PFL0075w	13	0	7.88915	7.49669	6.11833	6.34398	6.927	5.94669	0	0	0	0	0	0	0	0	0.193733	0.184095	0.150247	0.155788	0.170105	0.146032	XPA binding protein 1, putative	2	0.000673	0
PF10_0309	13	1	7.73813	7.82182	7.80278	6.38218	9.15183	8.90463	0	0	0	0	0	0	0	0	0.161881	0.163632	0.163233	0.133515	0.191455	0.186284	DEAD/DEAH box helicase, putative	11	0.0005414	0.0003656
MAL6P1.90	13	0	7.64622	8.82244	8.45414	8.45399	7.96192	6.72742	0	0	0	0	0	0	0	0	0.159077	0.183548	0.175886	0.175882	0.165645	0.139962
PFL1410c	13	0	7.62976	9.45912	7.21127	6.25549	6.01789	4.75129	0	0	0	0	0	0	0	0	0.184629	0.228897	0.174502	0.151374	0.145624	0.114974	ABC transporter, (CT family)	33	0.0007763	0.0001594
PF11_0474	13	0	7.58589	2.24782	1.66341	1.17735	3.12505	5.39717	1	0	0	0	0	0	1	0	0.357881	0.106046	0.0784752	0.0555441	0.147431	0.254623	conserved Plasmodium protein, unknown function	8	0.0008023	0
PFL2340w	13	0	7.58589	6.78858	7.41385	8.31429	8.59223	9.77432	0	0	0	0	0	1	1	0	0.15651	0.14006	0.15296	0.171538	0.177272	0.201661	conserved Plasmodium protein, unknown function	1
PF11_0083	13	1	7.45111	4.52143	5.55088	8.29445	6.63759	5.28437	0	0	0	0	0	0	0	0	0.197434	0.119805	0.147083	0.21978	0.175878	0.140021	nucleic acid binding protein, putative	8	0.0003551	0
PFA0400c	13	1	7.41654	7.00735	7.57431	8.34234	6.77111	6.33111	0	0	0	0	0	0	0	0	0.17072	0.161301	0.174351	0.192031	0.155863	0.145735	beta3 proteasome subunit, putative	8	0	0
PFD1100c	13	0	7.41654	4.229	6.41334	7.15422	6.85787	10.2264	0	0	0	0	0	0	0	0	0.175343	0.0999826	0.151625	0.169141	0.162135	0.241773	conserved Plasmodium protein, unknown function	5	0.0005618	0.0007037
PF13_0353	13	1	7.39449	5.69633	7.33017	6.80065	7.59759	10.4668	0	0	0	0	0	0	0	0	0.163284	0.125786	0.161864	0.150171	0.167769	0.231126	NADH-cytochrome b5 reductase, putative	2
PFI1755c	13	1	7.07912	12.0687	8.72473	10.2731	8.97789	7.25659	0	0	0	0	0	0	0	0	0.130179	0.221932	0.16044	0.188912	0.165095	0.133442	ring-exported protein 3	8	0.003942	0.001043
PF11_0249	13	0	6.8582	4.97131	6.32742	3.61932	5.1786	5.70493	0	0	0	0	0	0	0	0	0.209989	0.152215	0.193737	0.110819	0.158562	0.174677	conserved Plasmodium protein, unknown function	2	0.0003733	0
MAL13P1.196	13	0	6.7365	4.26486	5.27186	6.22321	5.67957	5.72757	0	0	0	0	0	0	0	0	0.198696	0.125794	0.155496	0.183556	0.167521	0.168937	serine/threonine protein kinase, putative	4
PF14_0697	13	0	6.51773	7.56275	7.03355	9.37771	8.98482	7.30993	0	0	0	0	0	0	0	0	0.139308	0.161644	0.150333	0.200436	0.192039	0.15624	dihydroorotase, putative	0
PF14_0014	13	1	6.20608	7.90227	9.69052	7.53393	6.10793	3.7937	0	0	0	0	0	0	0	0	0.150507	0.191642	0.23501	0.18271	0.148127	0.0920033	Plasmodium exported protein, unknown function	8
PFB0176c	13	0	6.04586	4.38102	4.66493	7.74771	7.73125	10.68	0	0	0	0	0	1	1	0	0.146564	0.106205	0.113087	0.18782	0.187421	0.258904
PFD1050w	13	1	6.04586	6.66085	6.86027	12.9179	12.572	9.77336	0	0	0	0	0	0	0	0	0.110265	0.121481	0.125118	0.235599	0.229289	0.178248	alpha tubulin 2	5	5.91e-05	0
PFL1970w	13	1	6.00983	6.78941	5.91289	4.08864	7.1792	6.84301	0	0	0	0	0	0	0	0	0.163209	0.18438	0.160576	0.111035	0.194965	0.185835	erythrocyte membrane protein 1, PfEMP1	0
PFI1760w	13	1	5.98858	9.46169	6.58869	8.60533	7.39544	8.04234	0	0	0	0	0	0	0	0	0.129955	0.205323	0.142977	0.186739	0.160484	0.174522	ring-exported protein 4	0	0	0
PF11_0330	13	0	5.95895	4.31664	3.78041	5.11619	6.39849	4.3564	0	0	0	0	1	0	1	0	0.199116	0.144239	0.126321	0.170955	0.213803	0.145567	conserved Plasmodium protein, unknown function	6	0.0005496	0
MAL13P1.139	13	1	5.92241	5.54443	7.99368	9.98864	9.07083	10.7242	0	0	0	0	0	0	0	0	0.120266	0.11259	0.162327	0.202839	0.184201	0.217776	conserved Plasmodium protein, unknown function	0
PF07_0090	13	0	5.92241	6.32659	5.61811	3.53724	4.82342	7.1062	0	0	0	0	0	0	0	0	0.177669	0.189794	0.16854	0.106115	0.1447	0.213182	conserved Plasmodium protein, unknown function	0	0.0003255	0.001368
PF08_0110	13	1	5.88747	6.25351	6.18908	7.42753	5.20589	3.72861	0	0	0	0	0	0	0	0	0.169706	0.180258	0.1784	0.214099	0.15006	0.107477	Rab GTPase 18	5	0.000132	0
PF11_0483	13	0	5.82462	5.84027	5.30153	7.68582	5.99413	5.46879	0	0	0	1	0	0	1	0	0.161279	0.161712	0.146795	0.212814	0.165973	0.151426	farnesyltransferase beta subunit, putative	12	0.0005364	0.0007244
MAL8P1.104	13	0	5.80139	7.48718	6.51707	3.54063	4.90307	4.17528	0	0	0	0	0	0	0	0	0.178919	0.23091	0.200991	0.109196	0.151215	0.128769	CAF1 family ribonuclease, putative	9	0.0002811	0.0003767
PF11_0056	13	0	5.66929	4.94363	4.22988	4.02196	7.18779	7.72975	0	0	0	0	0	0	0	0	0.167818	0.146338	0.12521	0.119055	0.212768	0.228811	conserved Plasmodium protein, unknown function	2	0.0002447	0.0005181
PF10_0020	13	1	5.6322	5.08632	8.35582	5.17232	4.54579	3.85325	0	0	1	0	0	0	1	1	0.172525	0.155804	0.255955	0.158438	0.139246	0.118032	alpha/beta hydrolase, putative	8	0.0006839	0.000876
MAL13P1.75	13	1	5.54787	4.18103	4.83423	2.95926	4.95742	5.29346	0	0	0	0	0	0	0	0	0.199756	0.150541	0.174061	0.106551	0.178496	0.190595	conserved Plasmodium protein, unknown function	20
PFL2060c	13	1	5.50797	9.25879	9.19335	8.68593	8.86032	8.02851	0	0	0	0	0	0	0	0	0.111194	0.186915	0.185593	0.17535	0.17887	0.162078	rab specific GDP dissociation inhibitor	6
PFL2645c	13	0	5.50797	5.28917	4.45127	1.52076	3.72993	4.2119	0	0	0	0	0	0	0	0	0.222896	0.214041	0.180133	0.0615419	0.150942	0.170446	rifin	15
MAL6P1.254	13	0	5.46439	8.49252	8.25111	4.87153	6.9324	7.0209	0	0	0	0	0	0	0	0	0.133171	0.206969	0.201085	0.118723	0.168948	0.171104
PF10_0326	13	0	5.46439	5.59873	4.91576	2.62731	4.33827	5.95558	0	0	0	0	0	0	0	0	0.189079	0.193727	0.170095	0.0909102	0.150113	0.206075	WD-repeat protein, putative	4	0.0002571	0
PFD0965w	13	1	5.46439	7.89886	7.34925	8.77414	6.12172	6.09979	0	0	0	0	0	0	0	0	0.131015	0.189384	0.176207	0.21037	0.146775	0.146249	phosphatidylinositol 4-kinase, putative	86	0.001961	0.0004052
PF14_0438	13	1	5.41421	5.95386	3.75792	4.75425	7.03131	7.9224	0	0	0	0	0	0	0	0	0.155429	0.170921	0.107881	0.136483	0.201852	0.227433	conserved Plasmodium protein, unknown function	7
PFI0495w	13	0	5.37069	5.02445	4.77097	4.89063	3.11907	3.54384	0	0	0	0	0	0	0	0	0.201002	0.188043	0.178556	0.183035	0.116733	0.13263	conserved Plasmodium protein, unknown function	44	0.001073	0.0003303
PFI0180w	13	1	5.30129	5.65175	6.25191	5.23637	6.85991	7.72014	0	0	0	0	0	0	0	0	0.143195	0.152662	0.168873	0.141442	0.185296	0.208532	alpha tubulin 1	1	5.87e-05	0
PFE0415w	13	1	5.09236	5.22225	4.63332	2.42521	5.22054	6.33734	0	0	0	0	0	0	0	0	0.176017	0.180507	0.160151	0.0838272	0.180448	0.21905	transcription factor IIb, putative	12	0.0006956	0
PFL0930w	13	0	5.09236	7.92139	8.22336	5.76898	6.95629	7.81586	0	0	0	0	0	0	0	0	0.12189	0.189606	0.196834	0.138086	0.166505	0.18708	clathrin heavy chain, putative	18	0.0007163	0
PFC0965w	13	0	5.04967	6.50535	5.88697	2.5896	4.27618	4.82356	0	0	0	0	0	0	0	0	0.173341	0.223311	0.202084	0.088894	0.14679	0.16558	conserved Plasmodium protein, unknown function	49	0.001219	0
PF14_0391	13	1	5.00983	8.73003	8.26594	5.29737	6.58116	5.30147	0	0	0	0	0	0	0	0	0.127848	0.222786	0.210942	0.135186	0.167948	0.135291	60S ribosomal protein L1, putative	0
MAL13P1.157	13	0	4.8578	4.00799	4.93477	4.29977	3.75819	5.21561	0	0	0	0	0	0	0	0	0.179426	0.148038	0.182269	0.158815	0.138811	0.192642	conserved Plasmodium protein, unknown function	15
MAL13P1.244	13	1	4.80206	4.00121	6.79857	7.85826	7.25059	7.24435	0	0	0	0	0	0	0	0	0.12652	0.10542	0.179122	0.207041	0.191031	0.190867	TBC domain protein, putative	4
PF14_0260	13	0	4.80206	6.87926	5.97596	4.25887	5.65691	7.72536	0	0	0	0	0	0	0	0	0.136042	0.194889	0.169298	0.120653	0.16026	0.218859	metabolite/drug transporter, putative	10
PF14_0240	13	0	4.74222	8.61444	8.15803	3.01394	5.40236	4.88371	0	0	0	0	0	0	0	0	0.136213	0.247437	0.234327	0.0865708	0.155175	0.140277	60S ribosomal protein L21e, putative	0
PFB0285c	13	0	4.74222	4.73672	3.85618	3.15306	2.6431	4.5818	0	0	0	0	0	0	0	0	0.199983	0.199751	0.162618	0.132967	0.111462	0.193218	conserved Plasmodium protein, unknown function	38	0.0003876	0.0004669
PFB0125c	13	1	4.63513	5.48246	5.23006	4.24228	4.91464	6.70088	0	0	0	0	0	0	0	0	0.148536	0.175689	0.167601	0.135947	0.157493	0.214734	conserved Plasmodium protein, unknown function	48	0.001252	0.0005026
MAL13P1.69	13	0	4.56988	3.68365	4.04083	3.63263	3.56049	4.66322	0	0	0	0	0	0	0	0	0.189224	0.152528	0.167317	0.150415	0.147428	0.193088	septum formation protein MAF homologue, putative	2
MAL6P1.168	13	0	4.56988	5.74525	4.44451	3.35343	3.39991	5.04538	0	0	0	0	0	0	0	0	0.172069	0.216326	0.167349	0.126266	0.128017	0.189973
PF11_0503	13	1	4.56988	9.2002	5.54352	9.2003	6.83287	2.91417	0	0	0	0	0	0	0	0	0.11944	0.240459	0.144887	0.240462	0.178586	0.0761657	Plasmodium exported protein (PHISTc), unknown function	14	0.001044	0.001815
MAL7P1.20	13	0	4.50229	3.59535	3.4994	3.7384	3.86441	4.86539	0	0	0	0	0	1	1	0	0.187087	0.1494	0.145413	0.155344	0.160581	0.202175	peptide chain release factor, putative	1	0.0001511	0
PFL1180w	13	1	4.50229	3.87004	7.32523	8.93869	7.9559	6.76983	0	0	0	0	0	0	0	0	0.114382	0.0983193	0.186099	0.227089	0.202121	0.171989	chromatin assembly protein (ASF1), putative	0	0	0
MAL8P1.101	13	1	4.43468	4.64163	6.51855	5.34558	5.09033	6.22146	0	0	0	0	0	0	0	0	0.1375	0.143917	0.202112	0.165743	0.157829	0.1929	RNA binding protein, putative	6	0.0002418	0
MAL7P1.126	13	1	4.36972	5.97963	5.08813	5.93804	5.48814	4.8062	0	0	0	0	0	0	0	0	0.137977	0.188811	0.160662	0.187498	0.173292	0.151759	conserved Plasmodium protein, unknown function	7	0.0002348	0.000274
PF11_0155	13	0	4.36972	4.14967	3.47398	2.92069	4.16722	4.943	0	0	0	0	0	0	0	0	0.181887	0.172728	0.144603	0.121573	0.173459	0.20575	conserved Plasmodium protein, unknown function	0	0	0
PF14_0094	13	0	4.36972	7.32619	6.92246	3.00777	6.30522	6.21128	0	0	0	0	0	0	0	0	0.127984	0.214576	0.202751	0.0880943	0.184673	0.181922	conserved Plasmodium protein, unknown function	10
PFL1805c	13	1	4.30309	4.46696	3.85718	2.56834	4.1754	4.02957	0	0	0	0	0	0	0	0	0.183888	0.190891	0.164833	0.109755	0.178432	0.1722	conserved Plasmodium protein, unknown function	4	0.0001732	0
mitopl_rps5	13	0	4.22178	5.27413	7.35052	0.522394	5.22275	5.09161	0	0	0	0	0	0	0	0	0.152503	0.190517	0.265523	0.0188704	0.188662	0.183924
PFI1740c	13	0	3.94298	11.2832	6.89626	5.64584	6.35753	3.71149	0	1	0	0	0	0	1	0	0.104209	0.298204	0.182261	0.149213	0.168023	0.0980907
MAL6P1.169	13	0	3.85095	2.70588	2.98704	3.45795	2.4478	3.62964	0	0	0	0	0	0	0	0	0.20184	0.141823	0.156559	0.181241	0.128297	0.19024
MAL8P1.21	13	0	3.85095	4.64906	5.00087	3.09191	4.28646	5.18439	0	0	0	0	0	0	0	0	0.147752	0.178373	0.191871	0.118629	0.164461	0.198913	SNARE protein, putative	0	0.0002888	0
MAL6P1.95	13	0	3.75484	6.08626	5.46319	6.84454	5.04486	4.63186	0	0	0	0	0	0	0	0	0.117982	0.191238	0.17166	0.215064	0.158516	0.145539
PFD0675w	13	0	3.75484	3.76117	4.58677	3.18626	3.64367	5.6902	0	0	0	0	0	0	0	0	0.152494	0.152751	0.186281	0.129402	0.147979	0.231094	apicoplast ribosomal protein L10 precursor, putative	1	0.0005773	0
PF14_0531	13	1	3.65861	2.62101	4.27267	3.00049	3.95916	3.56037	0	0	0	0	0	0	0	0	0.173622	0.124382	0.202762	0.14239	0.187884	0.16896	conserved Plasmodium protein, unknown function	12
MAL13P1.296	13	0	3.5593	2.70144	3.7504	0.864189	3.01807	2.81638	0	0	0	0	0	0	0	0	0.213007	0.161668	0.224443	0.0517176	0.180617	0.168547	conserved Plasmodium protein, unknown function	32
PF13_0021	13	0	3.5593	4.18378	6.15119	5.34769	5.86994	6.2877	0	0	0	0	0	0	0	0	0.113355	0.133243	0.1959	0.170311	0.186943	0.200248	small heat shock protein, putative	1
PF11_0443	13	1	3.44141	3.98749	5.70869	3.37795	3.71728	5.28278	0	0	0	0	0	0	0	0	0.134875	0.156277	0.223733	0.132388	0.145687	0.207041	DnaJ protein, putative	3	0.0005763	0
PF11_0357	13	0	3.3383	4.21627	4.0393	7.12934	4.43271	5.27192	0	0	0	1	0	0	1	0	0.117431	0.148315	0.14209	0.250787	0.155928	0.185449	zinc finger protein, putative	17	0.0004598	0
MAL13P1.85	13	1	3.3383	3.91916	3.42963	3.3465	4.99678	4.93019	0	0	0	0	0	0	0	0	0.139325	0.163567	0.143136	0.139667	0.208542	0.205763	conserved Plasmodium protein, unknown function	0
PFL1980c	13	1	3.3383	4.63452	4.45393	3.80293	3.91248	4.57569	0	0	0	0	0	0	0	0	0.135056	0.187497	0.180191	0.153853	0.158285	0.185117	conserved Plasmodium protein, unknown function	9
PF08_0137	13	1	3.17548	7.64857	6.07789	2.51352	5.43942	4.11609	0	0	0	0	0	0	0	0	0.109609	0.264008	0.209793	0.0867598	0.187754	0.142076	Plasmodium exported protein (PHISTc), unknown function	116	0.002514	0.001132
PFI0730w	13	0	3.17548	4.14423	3.32669	1.92975	3.45632	4.22336	0	0	0	0	0	0	0	0	0.156768	0.204594	0.164234	0.0952688	0.170633	0.208501	BSD domain, putative	3	0.0006081	0
MAL6P1.237	13	0	3.02923	5.55745	5.05949	0.685876	3.48992	5.31594	0	0	0	0	0	0	0	0	0.130921	0.240188	0.218667	0.029643	0.150831	0.22975
PF08_0017	13	0	2.85682	3.18576	2.99356	5.46958	6.98235	9.47211	0	0	0	0	0	1	1	0	0.092274	0.102899	0.0966906	0.176665	0.225527	0.305945	conserved Plasmodium protein, unknown function	21	0.001242	0
PF08_0062	13	0	2.48754	2.01543	2.49342	0.943438	2.43987	3.05493	0	0	0	0	0	0	0	0	0.185159	0.150017	0.185596	0.0702244	0.181611	0.227393	adenylate kinase 2	2	0.0009023	0
PFL1995c	13	0	2.48754	3.87387	3.87172	4.13664	3.72338	3.85431	0	0	0	0	0	0	0	0	0.113341	0.176507	0.176409	0.188479	0.16965	0.175615	conserved Plasmodium protein, unknown function	2
MAL13P1.114	13	1	2.21269	2.41173	2.57697	2.95699	2.2803	1.86055	0	0	0	0	0	0	0	0	0.154742	0.168661	0.180217	0.206794	0.15947	0.130115	conserved Plasmodium protein, unknown function	78
PF11_0308	13	0	1.97699	4.39457	4.71394	6.95014	5.69786	2.10059	0	0	0	0	0	0	0	0	0.0765263	0.170107	0.18247	0.26903	0.220556	0.0813107	conserved Plasmodium protein, unknown function	0	0.0001473	0
PFL2420w	13	0	0.991571	2.3981	1.97389	0.741022	3.03688	7.14004	0	0	0	0	0	1	1	0	0.0609017	0.14729	0.121235	0.0455131	0.186523	0.438537	conserved Plasmodium protein, unknown function	8
PFE0165w	12	1	11.9192	9.02904	11.4955	12.6192	10.9444	10.9492	0	0	0	0	0	0	0	0	0.178014	0.134849	0.171686	0.188469	0.163455	0.163527	actin-depolymerizing factor	4	0	0
PFE1425c	12	0	10.5744	10.2603	9.45397	10.9082	10.2057	10.6703	0	0	0	0	0	0	0	0	0.170355	0.165294	0.152305	0.175732	0.164415	0.1719	conserved Plasmodium protein, unknown function	1	0	0
MAL6P1.106	12	0	10.4932	7.34126	9.55619	9.38227	9.86726	9.70346	0	0	0	0	0	0	0	0	0.186236	0.130294	0.169605	0.166519	0.175126	0.172219
PFL1480w	12	0	10.142	10.3566	9.96862	11.0389	10.3635	8.92784	0	0	0	0	0	0	0	0	0.166817	0.170346	0.163965	0.181568	0.170459	0.146846	protein transport protein Sec13, putative	15	0.001122	0.0004092
PFL2245w	12	1	9.88332	6.75003	8.61867	8.61119	7.35504	7.15191	0	0	0	0	0	0	0	0	0.204327	0.139549	0.178182	0.178027	0.152057	0.147858	signal recognition particle receptor, beta subunit	2
PF14_0433	12	1	9.53411	7.85609	6.83017	6.38527	6.37646	5.1392	0	0	0	0	0	0	0	0	0.226349	0.186511	0.162155	0.151592	0.151383	0.122009	erythrocyte membrane-like protein	8
PF10_0268	12	1	9.38908	8.8661	9.58344	8.45983	7.40907	9.54107	0	0	0	0	0	0	0	0	0.176325	0.166504	0.179976	0.158874	0.139141	0.17918	merozoite capping protein 1	11	0.0003617	0
PFD0475c	12	0	9.30856	5.93542	8.46864	9.55075	8.00771	8.56862	0	0	0	0	0	0	0	0	0.18677	0.11909	0.169918	0.191629	0.160669	0.171924
chr5.rRNA-1-18s-A	12	0	9.19862	7.6742	6.19502	12.5285	7.30427	7.53434	0	0	0	1	0	0	1	0	0.182386	0.15216	0.122832	0.248409	0.144826	0.149387
PFC0150w	12	1	9.04221	5.72097	7.50419	8.57801	7.68671	6.38756	0	0	0	0	0	0	0	0	0.201297	0.12736	0.167058	0.190963	0.171121	0.1422	HAD superfamily protein, putative	18	0.0004186	0
PF11_0099	12	0	8.84616	8.07403	8.7236	6.8983	8.49302	7.59624	0	0	0	0	0	0	0	0	0.181902	0.166025	0.179382	0.141849	0.174641	0.1562	heat shock protein DnaJ homologue Pfj2	3	0.000191	0
PFI0590c	12	0	8.78019	6.45653	5.85836	7.23903	7.00423	5.94352	1	0	0	0	0	0	1	0	0.212689	0.156401	0.141911	0.175356	0.169668	0.143974	conserved Plasmodium protein, unknown function	7	0.0007273	0.000777
PF14_0155	12	0	8.61882	5.85232	5.31439	10.2322	10.3083	9.36508	0	0	0	0	0	0	0	0	0.173448	0.117774	0.106949	0.205915	0.207448	0.188466	serine C-palmitoyltransferase, putative	0
MAL8P1.26	12	0	8.56463	5.57816	6.06265	4.66483	6.16784	8.83829	0	0	0	0	0	0	0	0	0.21478	0.139886	0.152036	0.116982	0.154674	0.221642	conserved protein, unknown function	0	0.0005369	0
PF11_0333	12	0	8.48964	6.40404	7.30797	8.06251	7.41995	9.19135	0	0	0	0	0	0	0	0	0.18111	0.136618	0.155902	0.171999	0.158291	0.19608	conserved Plasmodium membrane protein, unknown function	9	0.0004336	0.0002325
MAL6P1.198	12	0	8.31665	9.75978	8.66169	9.16656	9.56908	7.97168	0	0	0	0	0	0	0	0	0.15561	0.182612	0.162066	0.171513	0.179044	0.149156
PFD0840w	12	0	8.26654	6.69621	5.92486	4.42449	4.61367	4.37409	0	0	0	0	0	0	0	0	0.241008	0.195226	0.172737	0.128994	0.13451	0.127525	conserved Plasmodium protein, unknown function	102	0.0009232	0.0002485
PFL1820w	12	1	8.20167	7.87878	6.57069	8.1739	7.81963	7.28317	0	0	0	0	0	0	0	0	0.178577	0.171547	0.143065	0.177973	0.170259	0.158579	rRNA processing WD-repeat protein, putative	2	0.0003214	0
PF10_0192	12	0	8.07813	5.1244	7.71965	10.3116	7.11694	6.53845	0	0	0	0	0	0	0	0	0.179957	0.114157	0.171971	0.229712	0.158545	0.145658
PF08_0039	12	1	8.02753	9.2974	8.96513	6.45032	6.84361	6.76808	0	0	0	0	0	0	0	0	0.173186	0.200582	0.193414	0.139159	0.147644	0.146015	60S ribosomal protein L22, putative	2	0	0
MAL7P1.77	12	1	7.95197	5.95939	9.07266	5.25643	6.04373	6.87368	0	0	0	0	0	0	0	0	0.193207	0.144794	0.220436	0.127714	0.146843	0.167008	conserved Plasmodium protein, unknown function	5	0.001615	0
PFE0810c	12	1	7.85797	9.76914	9.24299	12.1198	9.33927	8.46672	0	0	0	0	0	0	0	0	0.138354	0.172004	0.16274	0.213392	0.164436	0.149073	40S ribosomal protein S14, putative	4	0	0
PFI1690c	12	1	7.76729	6.80811	5.07374	6.84712	6.18527	6.56546	0	0	0	0	0	0	0	0	0.197908	0.173468	0.129277	0.174462	0.157599	0.167286	conserved Plasmodium protein, unknown function	2	4.98e-05	0.0006223
PFE0865c	12	1	7.65928	10.9151	9.84251	9.30605	9.8751	8.25381	0	0	0	0	0	0	0	0	0.137136	0.19543	0.176225	0.16662	0.176809	0.14778	splicing factor, putative	4	0	0
PF08_0001	12	1	7.62976	6.8001	5.89562	6.1347	6.57967	6.44208	0	0	0	0	0	0	0	0	0.193247	0.172233	0.149324	0.15538	0.16665	0.163165	Plasmodium exported protein, unknown function	6	0.001439	0.001742
PF08_0133	12	0	7.6051	5.43081	4.28282	8.33274	6.96491	6.27195	0	0	0	0	0	0	0	0	0.195563	0.139652	0.110131	0.214274	0.1791	0.161281
PFE1195w	12	0	7.49388	10.1068	9.88447	6.35781	7.86797	6.0484	0	0	0	0	0	0	0	0	0.156909	0.211619	0.206964	0.133122	0.164742	0.126643	karyopherin beta	2	0.0002531	0
PF11_0445	12	0	7.47764	9.79903	8.85218	8.95056	9.54172	8.21234	0	0	0	0	0	0	0	0	0.141532	0.18547	0.167549	0.169411	0.1806	0.155438	DNA-directed RNA polymerase I, putative	1	0.0003194	0
PF13_0213	12	0	7.43207	9.32	8.38107	7.94987	7.43683	5.12196	0	0	0	0	0	0	0	0	0.162835	0.204199	0.183627	0.17418	0.162939	0.112221	60S ribosomal protein L6-2, putative	0
PF14_0046	12	0	7.3696	6.98403	6.14116	2.92259	5.21573	4.51321	0	0	0	0	0	0	0	0	0.222335	0.210703	0.185274	0.0881725	0.157355	0.13616	conserved Plasmodium protein, unknown function	0
PF14_0753	12	1	7.244	8.47389	5.7633	6.5182	7.38401	7.69939	0	0	0	0	0	0	0	0	0.168141	0.196689	0.133773	0.151295	0.171391	0.178712	Plasmodium exported protein (hyp13), unknown function	1
PFD0020c	12	1	7.15107	6.96711	5.94091	2.14049	5.95585	6.39737	0	0	0	0	0	0	0	0	0.206961	0.201637	0.171937	0.0619483	0.17237	0.185148	erythrocyte membrane protein 1, PfEMP1	154	0.03326	0.006793
PFI0460w	12	0	7.12021	7.27267	6.55536	8.55522	9.39489	10.6479	0	0	0	0	0	1	1	0	0.143708	0.146785	0.132308	0.172671	0.189619	0.214908	conserved Plasmodium protein, unknown function	12	0.001359	0
PF14_0587	12	1	7.09485	8.92327	8.17251	8.17492	8.64313	7.06645	0	0	0	0	0	0	0	0	0.147578	0.185611	0.169995	0.170045	0.179784	0.146988	spliceosome associated protein, putative	9
PF07_0080	12	1	7.05333	9.3624	8.68946	9.38636	7.56711	6.7403	0	0	0	0	0	0	0	0	0.144539	0.191857	0.178066	0.192348	0.155067	0.138124	40S ribosomal protein S10, putative	5	0	0
chr8.rRNA-2-28s-pseudo	12	0	6.9931	6.10662	6.59786	11.3071	7.26942	7.86402	0	0	0	1	0	0	1	0	0.151569	0.132355	0.143002	0.24507	0.157558	0.170445
PFI0150c	12	1	6.79808	6.35864	5.32596	7.08531	5.54297	6.81632	0	0	0	0	0	0	0	0	0.17924	0.167653	0.140426	0.186813	0.146147	0.179721	retrieval receptor for endoplasmic reticulum membrane proteins, putative	1	0	0
PF13_0228	12	0	6.62725	8.40705	7.38344	5.27588	6.45468	5.57645	0	1	0	0	0	0	1	0	0.166829	0.211633	0.185865	0.132811	0.162485	0.140377	40S ribosomal protein S6, putative	1
MAL6P1.56	12	0	6.6054	5.89687	6.39842	10.4972	10.0173	8.72318	0	0	0	1	0	0	1	0	0.137217	0.122498	0.132917	0.218063	0.208094	0.18121
mitopl_tRNA-Met	12	0	6.58435	5.9658	8.50965	0.86982	4.77724	4.52202	0	0	0	0	0	0	0	0	0.210842	0.191035	0.272493	0.027853	0.152975	0.144803
MAL6P1.139	12	0	6.47074	4.8829	6.93258	9.9434	8.48047	7.75692	0	0	0	0	0	0	0	0	0.145518	0.10981	0.155904	0.223613	0.190714	0.174442
PF14_0283	12	0	6.44118	7.29802	6.53629	4.73117	6.40944	9.13185	0	0	0	0	0	0	0	0	0.158853	0.179985	0.161199	0.116681	0.158071	0.225211	conserved Plasmodium protein, unknown function	6
PF14_0234	12	0	6.41215	5.73949	6.27253	5.06457	6.02227	7.58237	0	0	0	0	0	0	0	0	0.172865	0.154731	0.169101	0.136536	0.162354	0.204413	DNA-directed DNA polymerase, putative	8
PFI0380c	12	1	6.39139	4.066	5.36391	6.03714	3.86667	5.3618	0	0	0	0	0	0	0	0	0.205597	0.130795	0.172546	0.194202	0.124383	0.172478	peptidyl deformylase	5	0.0001102	0
PFE0690c	12	0	6.33835	5.29174	7.56932	7.40999	7.20153	8.72705	0	0	0	0	0	0	0	0	0.149005	0.1244	0.177943	0.174197	0.169296	0.205159	Rab GTPase 1a	0	0.0002457	0
PF13_0320	12	0	6.24756	4.73869	4.42882	6.82052	6.45356	6.29979	0	0	0	0	0	0	0	0	0.178558	0.135434	0.126578	0.194933	0.184446	0.180051
PF14_0725	12	0	6.24756	5.07535	4.34439	6.02637	5.86363	7.21588	0	0	0	0	0	1	1	0	0.179666	0.145956	0.124935	0.173305	0.168625	0.207513	tubulin, putative	0
PF13_0211	12	0	6.10905	6.25652	5.39348	4.60669	5.46279	3.96993	0	0	0	0	0	0	0	0	0.192118	0.196755	0.169614	0.144872	0.171794	0.124847	calcium dependent protein kinase 5	3
PFI0455w	12	0	6.10905	8.5035	8.10106	7.67765	7.75318	8.7717	0	0	0	0	0	0	0	0	0.130212	0.181249	0.172671	0.163646	0.165256	0.186966	exoribonuclease, putative	4	0.0002389	0.0005097
PF14_0077	12	0	6.04586	7.32275	6.82828	7.05729	5.68986	4.99344	0	0	0	0	0	0	0	0	0.159364	0.193022	0.179988	0.186024	0.14998	0.131623	plasmepsin II	1
PF14_0612	12	1	5.95895	9.1635	8.39501	10.0713	7.47885	6.45617	0	0	0	0	0	0	0	0	0.125389	0.192819	0.176649	0.211921	0.157371	0.135851	conserved Plasmodium protein, unknown function	3
PFI1070c	12	1	5.80139	6.97675	5.62126	5.77692	6.60308	7.44584	0	0	0	0	0	0	0	0	0.151769	0.182517	0.147056	0.151128	0.172741	0.194789	nucleolar preribosomal assembly protein, putative	1	8.11e-05	0
MAL8P1.29	12	1	5.66929	3.29187	4.58572	3.07643	4.40666	6.73025	0	0	0	0	0	0	0	0	0.204223	0.118582	0.165191	0.110821	0.15874	0.242442	conserved Plasmodium protein, unknown function	10	0.0003351	0
PF14_0183	12	0	5.66929	7.54606	6.13765	5.78392	7.35911	6.17905	0	0	0	0	0	0	0	0	0.146588	0.195114	0.158698	0.149552	0.19028	0.159768	signal recognition particle, RNP, putative	1
PFC0250c	12	0	5.66929	4.02936	6.27269	6.70026	6.64603	9.86035	0	0	0	0	0	0	0	0	0.144706	0.102848	0.160108	0.171021	0.169637	0.251681	AP endonuclease (DNA-[apurinic or apyrimidinic site] lyase), putative	1	0.0002215	0.0005417
PFL2515c	12	1	5.59431	12.4937	11.5768	11.0984	11.0759	6.2522	0	0	0	0	0	0	0	0	0.0963021	0.215069	0.199286	0.19105	0.190664	0.107627	conserved Plasmodium protein, unknown function	1
PF13_0120	12	0	5.54787	4.95072	6.36608	3.77461	5.26044	6.8988	0	0	0	0	0	0	0	0	0.16915	0.150943	0.194096	0.115085	0.160386	0.210339	conserved Plasmodium protein, unknown function	16
PF13_0347	12	0	5.46439	6.77624	5.6447	8.2936	4.76121	3.79876	0	0	0	0	0	0	0	0	0.157299	0.195062	0.162489	0.238741	0.137057	0.109352	conserved Plasmodium protein, unknown function	0
PFL0280c	12	1	5.41421	6.16221	7.82812	7.30321	9.62431	8.49781	0	0	0	0	0	0	0	0	0.120772	0.137458	0.174618	0.162909	0.214685	0.189557	conserved Plasmodium protein, unknown function	3	0.0003593	0
PFD0640c	12	1	5.11918	5.17165	4.31696	2.01226	3.84466	4.21695	0	0	0	0	0	0	0	0	0.207408	0.209534	0.174905	0.0815287	0.15577	0.170853	rifin	83	0.02732	0.002433
PF14_0035	12	1	5.04967	3.85376	3.67437	2.77573	4.3929	5.29695	0	0	0	0	0	0	0	0	0.201637	0.153883	0.14672	0.110837	0.175412	0.211511	nuclear formin-like protein	11
PFL1845c	12	0	5.00983	6.77934	6.97847	7.28669	6.13348	5.26092	0	0	0	0	0	0	0	0	0.133778	0.18103	0.186347	0.194578	0.163783	0.140483	calcyclin binding protein, putative	2	0.0001165	0.001458
PF14_0455	12	0	4.8578	5.78895	6.20811	4.31968	4.85902	4.43161	0	0	1	0	0	0	1	0	0.159454	0.190019	0.203777	0.141791	0.159494	0.145465	multidrug resistance protein 2 (heavy metal transport family)	9
PF10_0312	12	1	4.8578	3.26046	5.1221	6.16811	3.59869	4.59299	0	0	0	0	0	0	0	0	0.176006	0.118132	0.185582	0.223481	0.130387	0.166412	conserved Plasmodium protein, unknown function	4	0.0001252	0.0007837
PFL2295w	12	0	4.80206	7.84119	6.08039	5.17563	6.41514	5.72496	0	0	0	0	0	0	0	0	0.133245	0.217573	0.168715	0.14361	0.178004	0.158853	nucleolar rRNA processing protein, putative	0
PF07_0089	12	0	4.74222	4.52326	3.87383	7.17963	8.89483	7.15368	0	0	0	0	1	0	1	0	0.130397	0.124377	0.106519	0.197419	0.244582	0.196706	secreted ookinete protein, putative	0	5.7e-05	0
PFC0570c	12	1	4.74222	5.39198	5.89248	5.99817	8.10827	7.11872	0	0	0	0	0	0	0	0	0.127302	0.144744	0.15818	0.161017	0.217661	0.191097	conserved Plasmodium protein, unknown function	49	0.002722	0.0005767
PFE1020w	12	1	4.63513	7.33597	7.08678	9.46836	6.83617	6.79381	0	0	0	0	0	0	0	0	0.109951	0.174019	0.168107	0.224602	0.162163	0.161158	U6 snRNA-associated sm-like protein lsm2, putative	1	0	0
PFI1505c	12	0	4.56988	6.23046	5.83807	3.71863	4.13654	4.2043	0	1	0	0	0	0	1	0	0.159241	0.217105	0.203432	0.129579	0.144141	0.146502	elongation factor Tu, putative	3	0.0002928	0
PFD0435c	12	0	4.56988	3.07688	2.57469	2.12469	4.29414	2.85344	0	0	0	0	0	0	0	0	0.234428	0.15784	0.132078	0.108994	0.220283	0.146378	conserved Plasmodium protein, unknown function	0	0	0
PF11_0141	12	0	4.43468	4.93349	7.85891	7.85651	6.56143	7.83402	0	0	0	0	0	0	0	0	0.11233	0.124965	0.199065	0.199005	0.1662	0.198435	UDP-galactose transporter, putative	0	0.0002326	0
PFI1525w	12	1	4.43468	6.42151	6.75918	4.7815	6.24585	6.83798	0	0	0	0	0	0	0	0	0.124989	0.180986	0.190503	0.134763	0.176035	0.192724	conserved Plasmodium protein, unknown function	2	0.0001715	0
PF14_0346	12	1	4.36972	4.7245	5.57455	7.29963	4.9853	5.04398	0	0	0	0	0	0	0	0	0.136564	0.147651	0.174217	0.22813	0.155802	0.157636	cGMP-dependent protein kinase	4
PFI1730w	12	1	4.30309	3.78234	4.92691	4.93038	3.06416	3.74139	0	0	0	0	0	0	0	0	0.173874	0.152832	0.199081	0.199221	0.123813	0.151178	cytoadherence linked asexual protein 9	17	0.001034	0
PFI1285w	12	1	4.22178	4.45275	3.17639	5.28838	5.10585	6.11888	0	0	0	0	0	0	0	0	0.148843	0.156986	0.111987	0.186447	0.180012	0.215727	protein kinase, putative	18	0.0001988	0.0002831
PF14_0470	12	1	4.01759	4.38841	5.94944	7.93794	4.42928	4.27915	0	0	0	0	0	0	0	0	0.129592	0.141553	0.191906	0.256048	0.142872	0.138029	DNA replication related protein, putative	21
PF10_0122	12	0	3.94298	6.11774	5.8183	7.46724	6.66579	7.44378	0	0	0	0	0	0	0	0	0.10527	0.163332	0.155338	0.199361	0.177964	0.198735	phosphoglucomutase, putative	2	0.0003779	0
PFI0560c	12	0	3.85095	2.54631	2.96254	1.85144	2.71988	4.17378	0	0	0	0	0	0	0	0	0.212702	0.140642	0.163632	0.102262	0.150229	0.230533
MAL7P1.119	12	0	3.65861	4.36236	5.8743	5.67362	4.29179	4.27494	0	0	0	0	0	0	0	0	0.130035	0.155048	0.208785	0.201652	0.152539	0.15194	rhoptry-associated leucine zipper-like protein 1	11	0.0005945	0.0004472
PF13_0312	12	0	3.65861	4.0482	4.88635	2.80952	3.94876	3.32404	0	0	0	0	0	0	0	0	0.161347	0.178528	0.215491	0.123901	0.174142	0.146592	rhomboid protease ROM7	0
PFB0625w	12	0	3.5593	3.3093	3.04077	0.895978	3.54264	5.1977	0	0	0	0	0	0	0	0	0.182102	0.169311	0.155572	0.0458401	0.181249	0.265926	conserved Plasmodium protein, unknown function	7	0.0003284	0.001496
MAL6P1.207	12	0	3.44141	2.94088	2.72311	2.40246	3.7742	4.41782	0	0	0	0	0	0	0	0	0.174692	0.149284	0.13823	0.121953	0.191585	0.224256
PFL2185w	12	1	3.3383	2.56701	3.65558	4.49304	3.27707	3.68948	0	0	0	0	0	0	0	0	0.158812	0.122119	0.173906	0.213746	0.155899	0.175518	conserved Plasmodium protein, unknown function	17
MAL8P1.136	12	1	3.17548	3.47703	2.95295	1.85862	4.12155	5.23932	0	0	0	0	0	0	0	0	0.152484	0.166964	0.141799	0.0892498	0.197914	0.251589	conserved Plasmodium protein, unknown function	3	0.0001067	0
MAL13P1.100	12	0	3.02923	4.06808	3.48663	3.79142	4.3295	3.91819	0	0	0	0	0	0	0	0	0.1339	0.17982	0.154118	0.167591	0.191375	0.173195	conserved Plasmodium protein, unknown function	0
PFI1380c	12	0	3.02923	4.26936	3.47522	7.29156	8.43995	8.46738	0	0	0	0	0	0	0	0	0.086617	0.122077	0.0993695	0.208493	0.24133	0.242114	conserved Plasmodium protein, unknown function	4	0.0004039	0
MAL13P1.33	12	1	2.85682	4.79783	4.75297	3.49526	5.17496	5.34882	0	0	0	0	0	0	0	0	0.108104	0.181553	0.179855	0.132262	0.195823	0.202402	conserved Plasmodium protein, unknown function	1
PF14_0371	12	1	2.85682	3.55077	2.56545	2.27066	3.33446	3.88787	0	0	0	0	0	0	0	0	0.154707	0.192287	0.138928	0.122964	0.180573	0.210542	conserved Plasmodium protein, unknown function	5
PF07_0042	12	0	2.66523	2.31187	3.23923	2.51032	2.02014	3.69161	0	0	0	0	0	0	0	0	0.162134	0.140638	0.197052	0.152711	0.122892	0.224572	conserved Plasmodium protein, unknown function	251	0.007479	0
PFE0100w	12	1	2.66523	6.32386	6.02596	4.49019	4.73337	4.86108	0	0	0	0	0	0	0	0	0.0915896	0.217317	0.20708	0.154304	0.16266	0.167049	conserved Plasmodium protein, unknown function	5	0.0004586	0.0005263
PFE1625c	12	0	2.66523	2.82884	2.22091	3.13288	1.63954	2.73721	0	0	0	0	0	0	0	0	0.175061	0.185807	0.145876	0.205777	0.10769	0.179789	erythrocyte membrane protein 1 (PfEMP1), pseudogene	11	0.01643	0
PFL0115w	12	0	2.48754	2.68239	2.56488	3.97046	3.06232	3.60423	0	0	0	1	0	0	1	0	0.1354	0.146006	0.139609	0.216117	0.166686	0.196183	dynein heavy chain, putative	40	0.0003135	5.84e-05
PF13_0302	12	0	2.21269	2.86608	3.30477	4.67843	3.24356	3.15882	0	0	0	0	0	0	0	0	0.113679	0.147248	0.169786	0.240359	0.166641	0.162287	phosphatase 2A regulatory subunit-related protein, putative	6
PFC1070c	12	0	1.58548	2.39517	2.45034	2.48453	1.62369	2.63039	0	0	0	0	0	0	0	0	0.12039	0.181871	0.18606	0.188657	0.123291	0.199732	erythrocyte membrane protein 1 (PfEMP1), exon2, pseudogene	9	0.00274	0.01156
PFB0256w	12	0	0.173288	3.34374	3.20749	-0.291079	1.89527	1.04243	0	0	0	0	0	0	0	0	0.0184917	0.356812	0.342273	-0.0310612	0.202245	0.111239
PFI1555w	11	1	12.0258	8.69626	10.1327	13.4047	12.5062	11.626	0	0	0	0	0	0	0	0	0.175838	0.127154	0.148156	0.195999	0.182862	0.169992	conserved Plasmodium protein, unknown function	1	0	0
PF11_0126	11	1	11.7615	11.0999	11.2121	11.7712	11.6303	11.0436	0	0	0	0	0	0	0	0	0.171655	0.161998	0.163635	0.171796	0.169739	0.161176	conserved Plasmodium protein, unknown function	1	0	0
PF13_0008	11	0	11.581	10.8121	10.8192	11.0289	11.5197	10.885	1	0	0	0	0	0	1	0	0.173769	0.162232	0.162338	0.165485	0.17285	0.163326
mitopl_tRNA-Asn	11	0	11.3708	10.6955	10.7114	11.0288	11.1379	10.5909	1	0	0	0	0	0	1	0	0.173507	0.163202	0.163444	0.168287	0.169953	0.161607
PF11_0523	11	0	11.242	10.6109	10.6481	10.9208	10.9673	10.5689	1	0	0	0	0	0	1	0	0.173066	0.163351	0.163922	0.168121	0.168837	0.162703	erythrocyte membrane protein 1 (PfEMP1), truncated, pseudogene	0
PFE0360c	11	0	10.9004	4.96982	5.10909	5.48337	5.45808	5.21875	1	0	0	0	0	0	1	0	0.293499	0.133815	0.137565	0.147642	0.146961	0.140518	conserved Plasmodium protein, unknown function	9	0.00046	0.0003748
PFL1200c	11	1	10.6501	9.47835	8.84096	10.9282	10.1408	10.1349	0	0	0	0	0	0	0	0	0.176991	0.157517	0.146925	0.181612	0.168526	0.168428	splicing factor 3b subunit, putative	0	0	0
PFI1230c	11	0	10.6402	5.16708	4.45561	8.37721	9.05145	11.3691	0	0	0	0	0	1	1	0	0.216878	0.10532	0.0908185	0.170752	0.184495	0.231736	conserved Plasmodium protein, unknown function	4	0.001711	0
PF11_0139	11	0	10.6138	10.3513	10.3013	10.6976	10.329	8.23021	0	0	0	0	0	0	0	0	0.175367	0.17103	0.170205	0.176752	0.170662	0.135984	protein tyrosine phosphatase	1	0.0001218	0
PFC0805w	11	0	10.3475	10.6038	9.7108	13.8653	10.8411	9.73426	0	0	0	1	0	0	1	0	0.158941	0.162878	0.149161	0.212976	0.166523	0.149521	DNA-directed RNA polymerase II, putative	22	0.0008486	0
PF11_0310	11	0	10.3129	8.36407	7.91901	7.96132	9.21622	7.97275	1	0	0	0	0	0	1	0	0.199297	0.161636	0.153036	0.153853	0.178104	0.154074	transporter, putative	8	0.0004991	0
PF08_0108	11	0	10.1938	5.83974	6.1746	8.36748	7.42257	7.4051	1	0	0	0	0	0	1	0	0.224517	0.128619	0.135994	0.184292	0.163481	0.163096	plasmepsin X	10	0.001589	0
PF13_0161	11	0	9.85518	5.78932	6.63234	9.27535	10.2431	7.66999	0	0	0	0	0	0	0	0	0.199234	0.117038	0.134081	0.187512	0.207077	0.155058	conserved Plasmodium protein, unknown function	20
PFC0725c	11	1	9.39867	8.57222	8.39471	8.5505	6.98462	6.56643	0	0	0	0	0	0	0	0	0.193918	0.176867	0.173204	0.176418	0.14411	0.135482	formate-nitrite transporter, putative	3	0.00109	0
PF14_0211	11	0	9.28895	7.37796	10.0616	13.6213	9.34081	9.14883	0	0	0	0	0	0	0	0	0.157869	0.125391	0.171	0.2315	0.158751	0.155488	Ctr copper transporter domain containing protein, putative	1
MAL6P1.17	11	0	8.93504	7.7009	7.66629	2.24991	6.20465	6.093	0	0	0	0	0	0	0	0	0.229989	0.198222	0.197331	0.0579131	0.159709	0.156835
PFB0290c	11	1	8.8379	9.24989	7.80313	9.83477	8.5045	7.70803	0	0	0	0	0	0	0	0	0.170162	0.178094	0.150239	0.189355	0.163743	0.148408	transcription factor, putative	0	0	0
MAL6P1.276	11	0	8.81157	8.17545	6.4835	8.4132	7.83797	9.88887	0	0	0	0	0	0	0	0	0.177615	0.164793	0.130688	0.169585	0.15799	0.19933
PF08_0071	11	0	8.78975	7.82897	8.48374	11.3108	9.36389	7.75522	0	0	0	1	0	0	1	0	0.164195	0.146247	0.158479	0.211289	0.17492	0.14487	Fe-superoxide dismutase	2	0.0003908	0
MAL8P1.51	11	1	8.77023	9.50243	9.56428	8.61123	9.66354	9.73891	0	0	0	0	0	0	0	0	0.15703	0.17014	0.171248	0.154183	0.173025	0.174374	secretory complex protein 61 beta subunit	1	0	0.004115
PF14_0334	11	0	8.69163	4.82986	6.09269	8.26849	6.68165	8.39966	0	0	0	0	0	0	0	0	0.2023	0.112416	0.141809	0.192452	0.155517	0.195505	ornithine aminotransferase	11
MAL13P1.182	11	1	8.47301	4.42655	5.42317	2.9555	6.38934	6.0306	0	0	0	0	0	0	0	0	0.251438	0.131359	0.160934	0.0877052	0.189605	0.178959	conserved Plasmodium protein, unknown function	3
PF14_0138	11	1	8.17505	4.37661	6.95918	8.89109	7.15449	7.39325	0	0	0	0	0	0	0	0	0.19034	0.101901	0.162031	0.207012	0.166578	0.172137	conserved protein, unknown function	5
PFD0850c	11	0	7.98893	6.22204	8.00402	10.8149	8.11059	6.07816	0	0	0	0	0	0	0	0	0.16919	0.131771	0.16951	0.22904	0.171767	0.128724
MAL13P1.164	11	0	7.89928	5.63071	7.11877	8.57411	8.20624	8.98977	0	0	0	0	0	0	0	0	0.170174	0.121302	0.153359	0.184712	0.176787	0.193666	elongation factor Tu, putative	2
PF08_0113	11	0	7.85797	7.47946	6.3652	4.83133	5.67395	5.57541	0	0	0	0	0	0	0	0	0.207974	0.197957	0.168466	0.127869	0.150171	0.147563	vacuolar proton translocating ATPase subunit A, putative	1	9.94e-05	0
PF14_0031	11	0	7.68784	4.05359	6.46538	8.54692	7.02015	7.43652	0	0	0	0	0	0	0	0	0.186551	0.0983633	0.156887	0.207397	0.170349	0.180452	conserved Plasmodium protein, unknown function	8
PFL1230w	11	1	7.65928	7.52953	6.06657	5.78051	7.93064	7.41223	0	0	0	0	0	0	0	0	0.180734	0.177672	0.143151	0.136401	0.187137	0.174904	small subunit rRNA processing factor, putative	2	0.0002259	0
PFD0565c	11	0	7.62976	6.21387	5.34324	4.69718	5.17399	4.34173	0	0	0	0	0	0	0	0	0.228437	0.186045	0.159978	0.140635	0.154911	0.129993	DEAD box ATP-dependent RNA helicase, putative	31	0.001379	0
PFL2280w	11	0	7.49388	3.6636	4.8541	3.51453	4.62224	5.99324	0	0	0	0	0	0	0	0	0.248623	0.121546	0.161043	0.116601	0.153351	0.198836	serine/threonine protein kinase, putative	18
PF14_0288	11	0	7.35617	4.84595	6.72495	11.5341	7.76149	7.86075	0	0	0	1	0	0	1	0	0.159627	0.105156	0.14593	0.250288	0.168423	0.170576	cytochrome c oxidase subunit II precursor, putative	0
PF11_0386	11	1	7.34191	4.25221	6.68403	9.81212	7.50584	7.39005	0	0	0	0	0	0	0	0	0.170797	0.0989204	0.155493	0.228262	0.174611	0.171917	apicoplast ribosomal protein S14p/S29e precursor, putative	0	0.0001541	0
PFE0145w	11	1	7.34191	5.94875	7.8328	8.60154	8.65686	9.93946	0	0	0	0	0	0	0	0	0.151939	0.123108	0.162098	0.178007	0.179152	0.205695	organelle ribosomal protein L28 precursor, putative	9	0.0002788	0
PF10_0267	11	0	7.10696	7.54772	6.925	8.75597	8.05168	6.81131	0	0	0	0	0	0	0	0	0.157238	0.16699	0.153213	0.193722	0.17814	0.150697	mitochondrial ribosomal protein S22 precursor, putative	2	0.0004223	0
PF13_0130	11	1	7.07912	6.54729	6.7087	4.49518	5.61484	5.78413	0	0	0	0	0	0	0	0	0.195398	0.180718	0.185173	0.124076	0.154981	0.159654	vacuolar ATP synthase subunit g, putative	1
PFL2240w	11	0	7.01059	5.37617	7.21519	7.19103	6.31899	7.03147	0	0	0	0	0	0	0	0	0.174638	0.133924	0.179735	0.179133	0.15741	0.175159	conserved Plasmodium protein, unknown function	3
PFB0435c	11	1	6.97039	6.12391	7.11419	8.98832	5.94072	5.4478	0	0	0	0	0	0	0	0	0.171747	0.15089	0.17529	0.221467	0.146376	0.134231	transporter, putative	12	0.000265	0
PF14_0172	11	0	6.93474	3.74524	4.76712	7.24275	5.71824	5.31829	0	0	0	0	0	0	0	0	0.205618	0.111048	0.141347	0.21475	0.169548	0.157689
PFD0665c	11	1	6.87823	6.67484	6.60569	8.24513	6.45054	5.59894	0	0	0	0	0	0	0	0	0.170029	0.165001	0.163291	0.203818	0.159456	0.138405	26S proteasome AAA-ATPase subunit RPT3, putative	1	0.000605	0
PF11_0065	11	1	6.8582	9.97684	9.62049	7.97463	9.0759	7.59084	0	0	0	0	0	0	0	0	0.13422	0.195253	0.188279	0.156069	0.177621	0.148558	40S ribosomal protein S4, putative	3	0.0002036	0
PF10_0374	11	1	6.84411	6.66322	5.52528	10.6272	10.8028	9.64344	0	0	0	0	0	0	0	0	0.136593	0.132982	0.110272	0.212094	0.215599	0.19246	Pf11-1 protein	324	0.00355	0.002472
PF13_0040	11	1	6.79808	5.28355	5.56825	5.88771	5.58315	4.0179	0	0	0	0	0	0	0	0	0.205141	0.159438	0.168029	0.177669	0.168478	0.121245	DNA-directed RNA polymerase alpha chain, putative	8
PFD0385w	11	0	6.6054	4.38462	7.04239	8.3133	6.83112	9.3673	0	0	0	0	0	0	0	0	0.15526	0.10306	0.165531	0.195404	0.160565	0.220179	conserved Plasmodium protein, unknown function	43	0.001319	0.000515
PFL0155c	11	1	6.6054	8.15598	7.373	5.73046	7.86972	8.60084	0	0	0	0	0	0	0	0	0.148987	0.183961	0.166301	0.129252	0.177504	0.193995	conserved Plasmodium protein, unknown function	0	0.000156	0
PF14_0335	11	0	6.56473	7.66205	7.33376	9.32324	7.83268	6.14588	0	0	0	0	0	0	0	0	0.146331	0.17079	0.163472	0.207819	0.174594	0.136994	conserved protein, unknown function	1
PFI0905w	11	1	6.48989	5.47173	5.84274	3.78994	4.43939	5.50732	0	0	0	0	0	0	0	0	0.20576	0.17348	0.185243	0.120159	0.14075	0.174608	probable protein, unknown function	0	0.0006244	0
PFC0775w	11	1	6.47074	7.9078	7.30598	4.38296	5.80369	5.94243	0	0	0	0	0	0	0	0	0.171122	0.209126	0.19321	0.11591	0.153481	0.157151	40S ribosomal protein S11, putative	3	0.0007819	0
PF11_0194	11	0	6.44118	2.86876	4.3343	6.10407	3.74572	6.85661	0	0	0	0	0	0	0	0	0.212226	0.0945207	0.142807	0.201118	0.123415	0.225913
PFL1920c	11	0	6.41215	5.79602	5.92711	5.97473	4.63046	4.65218	0	0	0	0	0	0	0	0	0.192023	0.173572	0.177497	0.178924	0.138667	0.139317	hydroxyethylthiazole kinase, putative	2
PFC0935c	11	1	6.36662	5.64464	6.83	8.97335	6.57981	7.00165	0	0	0	0	0	0	0	0	0.153798	0.136357	0.164991	0.216768	0.158948	0.169138	N-acetylglucosamine-1-phosphate transferase, putative	18	0.001714	0.001685
MAL6P1.284	11	0	6.33835	4.93079	6.42824	7.47509	6.89376	6.01566	0	0	0	0	0	0	0	0	0.16644	0.129479	0.168801	0.19629	0.181025	0.157966
PF07_0087	11	0	6.33835	5.38582	7.01153	2.5828	4.25213	5.70749	0	0	0	0	0	0	0	0	0.202645	0.172191	0.224167	0.0825751	0.135946	0.182476	conserved Plasmodium protein, unknown function	0	0	0
PFL1935c	11	0	6.31997	5.41474	4.69042	3.64311	5.52324	4.7169	0	0	0	0	0	0	0	0	0.208522	0.178655	0.154757	0.120201	0.182235	0.15563	vesicle fusion and protein sorting subunit 16, putative	7
PFD0595w	11	0	6.17331	4.28737	6.98934	7.20336	6.66441	5.39018	0	0	0	0	0	0	0	0	0.168174	0.116797	0.190404	0.196234	0.181552	0.146839	conserved Apicomplexan protein, unknown function	29	0.002496	0.0008677
MAL13P1.102	11	0	6.04586	2.87286	3.96157	0.684155	3.86672	6.87647	0	0	0	0	0	0	0	0	0.248723	0.118188	0.162976	0.0281457	0.159074	0.282893	conserved Plasmodium protein, unknown function	4
PFD0440w	11	1	5.95895	4.71411	6.09235	7.09662	5.17718	6.03424	0	0	0	0	0	0	0	0	0.169899	0.134407	0.173703	0.202336	0.14761	0.172046	peptidase, M22 family, putative	6	0.0004036	0
PFL2445c	11	0	5.82462	5.8041	6.30654	2.94193	4.18028	4.94968	0	0	0	0	0	0	0	0	0.194108	0.193424	0.210168	0.0980411	0.139309	0.16495	conserved Plasmodium protein, unknown function	0
PF14_0527	11	0	5.77177	5.96921	6.83907	8.26294	7.90639	9.21249	0	0	0	0	0	0	0	0	0.13129	0.135781	0.155568	0.187957	0.179847	0.209556	conserved Plasmodium protein, unknown function	9
PF14_0151	11	0	5.73445	4.68338	5.47507	8.54577	5.36645	5.96754	0	0	0	1	0	0	1	0	0.160303	0.130921	0.153052	0.238891	0.150016	0.166819	RNA-binding protein Nova-1, putative	1
PF08_0089	11	0	5.59431	6.42226	6.52984	7.66947	6.68958	5.24445	0	0	0	0	0	0	0	0	0.14664	0.168343	0.171163	0.201035	0.17535	0.13747	conserved Plasmodium protein, unknown function	16	0.0005198	0.0001262
PF13_0352	11	0	5.46439	6.46998	5.07736	3.55916	4.8336	4.37986	0	0	0	0	0	0	0	0	0.183465	0.217228	0.170471	0.119498	0.162287	0.147052	conserved Plasmodium protein, unknown function	2
PF11_0199	11	1	5.26076	9.61979	8.12894	8.50075	9.9449	10.8073	0	0	0	0	0	0	0	0	0.10066	0.184067	0.155541	0.162655	0.190288	0.206789	conserved Plasmodium protein, unknown function	3	0.001214	0.001923
MAL6P1.283	11	0	5.16621	8.55169	8.97085	8.41023	8.07212	6.20302	0	0	0	0	0	0	0	0	0.113858	0.188471	0.197709	0.185353	0.177901	0.136708
PFA0145c	11	0	5.09236	8.60888	8.3948	7.26618	6.95725	8.25336	0	0	0	0	0	0	0	0	0.114248	0.193142	0.188339	0.163018	0.156087	0.185166	aspartyl-tRNA synthetase	3	0.0003402	0.0005325
PF13_0224	11	1	5.00983	7.61781	6.64727	3.23162	5.9831	5.58595	0	0	0	0	0	0	0	0	0.147021	0.223556	0.195074	0.0948368	0.175583	0.163928	60S ribosomal protein L18, putative	1
PF13_0248	11	0	4.96458	5.00434	3.99055	9.72666	7.72772	8.31332	0	0	0	1	0	0	1	0	0.124967	0.125968	0.100449	0.244837	0.19452	0.20926	6-cysteine protein	14
MAL7P1.122	11	1	4.96458	6.88561	6.66621	5.39256	4.27815	3.23218	0	0	0	0	0	0	0	0	0.158011	0.219152	0.212169	0.171632	0.136163	0.102873	GTP binding protein, putative	5	6.77e-05	0
MAL13P1.135	11	1	4.8578	7.64686	7.38521	7.127	7.15488	7.37323	0	0	0	0	0	0	0	0	0.116929	0.184062	0.177764	0.171549	0.17222	0.177476	SNARE protein, putative	0
PF14_0644	11	1	4.74222	5.88634	4.96266	8.45348	6.44492	7.53828	0	0	0	0	0	0	0	0	0.124704	0.15479	0.130501	0.222297	0.169479	0.19823	conserved Plasmodium protein, unknown function	108
PFL0855c	11	0	4.74222	5.40049	5.23763	2.1502	4.58701	6.53727	0	0	0	0	0	0	0	0	0.165495	0.188467	0.182784	0.0750381	0.160078	0.228139	conserved Plasmodium protein, unknown function	6	0.0007347	0.0006468
PF13_0239	11	0	4.63513	5.97535	5.70191	3.50739	5.4782	4.92705	0	0	0	0	0	0	0	0	0.153354	0.197695	0.188649	0.116043	0.181247	0.163012	conserved Plasmodium protein, unknown function	12
PF14_0233	11	1	4.63513	3.3776	4.79775	5.84438	3.5419	4.92966	0	0	0	0	0	0	0	0	0.170872	0.124513	0.176866	0.21545	0.13057	0.181729	conserved Plasmodium protein, unknown function	13
PFB0695c	11	0	4.56988	6.83669	4.088	2.73504	3.00579	3.1759	0	0	0	0	0	0	0	0	0.187204	0.280063	0.167464	0.11204	0.123131	0.130099	acyl-CoA synthetase, PfACS8	13	0.002412	0.001511
PFB0194w	11	1	4.50229	7.3468	7.39114	4.61577	5.64461	6.59677	0	0	0	0	0	0	0	0	0.124726	0.203527	0.204756	0.12787	0.156372	0.182749	conserved Plasmodium protein, unknown function	1	0	0
PFB0615c	11	1	4.50229	4.37001	3.83881	5.67973	6.52262	6.51557	0	0	0	0	0	0	0	0	0.143253	0.139044	0.122142	0.180716	0.207535	0.207311	conserved Plasmodium protein, unknown function	32	0.0005441	0.0002759
PFD0920w	11	1	4.50229	3.79963	3.44974	2.6939	4.84974	5.96456	0	0	0	0	0	0	0	0	0.178239	0.150422	0.13657	0.106648	0.191994	0.236128	conserved Plasmodium protein, unknown function	7	0.0008323	0
PF10_0094	11	0	4.36972	3.78797	5.8235	8.24879	5.45739	8.76968	0	0	0	0	0	0	0	0	0.119859	0.103902	0.159736	0.226261	0.149694	0.240548	tubulin-tyrosine ligase, putative	0	0.0003931	0
PF11_0387	11	0	4.36972	4.4616	3.36593	3.84515	6.30733	7.23232	0	0	0	0	0	0	0	0	0.147715	0.150821	0.113783	0.129982	0.213215	0.244484
MAL7P1.174	11	1	4.30309	9.6528	8.29621	2.60258	5.79542	3.24605	0	0	0	0	0	0	0	0	0.126949	0.284776	0.244754	0.0767809	0.170976	0.0957647	Plasmodium exported protein (PHISTb), unknown function	1	0	0
PFI0615w	11	1	4.30309	4.0535	3.42502	2.93102	3.91779	5.62227	0	0	0	0	0	0	0	0	0.177427	0.167136	0.141222	0.120853	0.16154	0.23182	conserved Plasmodium protein, unknown function	11	0.0003115	0.0007375
PFE1010w	11	1	4.22178	7.01023	6.03994	7.94128	7.07541	5.83571	0	0	0	0	0	0	0	0	0.110737	0.183878	0.158427	0.208299	0.185588	0.15307	protein phosphatase, putative	6	0.0003584	0
PFA0620c	11	1	4.14966	9.18065	7.87628	6.51215	7.7306	4.39888	0	0	0	0	0	0	0	0	0.104137	0.23039	0.197657	0.163424	0.194001	0.110391	glutamic acid-rich protein	31	0.001411	0.002012
PF14_0595	11	0	4.08712	2.82967	1.82241	1.87077	3.81342	4.42594	0	0	0	0	0	0	0	0	0.216831	0.15012	0.096683	0.0992486	0.202311	0.234806	conserved Plasmodium protein, unknown function	5
PF11_0440	11	0	4.01759	4.52102	4.41855	3.45171	4.94435	5.4381	0	0	0	0	0	0	0	0	0.149959	0.168749	0.164925	0.128837	0.18455	0.20298	conserved Plasmodium protein, unknown function	2	0.0008817	0
MAL6P1.30	11	0	3.94298	3.77859	2.65369	3.70832	4.13184	7.27476	0	0	0	0	0	1	1	0	0.154686	0.148237	0.104106	0.14548	0.162096	0.285395
PF11_0464	11	0	3.94298	4.06734	5.39175	6.02918	5.77707	9.99455	0	0	0	0	0	1	1	0	0.112007	0.11554	0.153162	0.17127	0.164108	0.283913	serine/threonine protein kinase, putative	15	0.0005757	0
PF14_0129	11	0	3.94298	3.25921	2.55749	2.39127	3.75322	4.20028	0	0	0	0	0	0	0	0	0.196125	0.162114	0.12721	0.118942	0.186686	0.208923	conserved Plasmodium protein, unknown function	2
PFE1135w	11	1	3.94298	2.81213	3.66238	4.40344	2.13591	4.36674	0	0	0	0	0	0	0	0	0.184912	0.131879	0.171753	0.206506	0.100167	0.204784	iron-sulfur assembly protein, putative	1	0.0001498	0
PFI0680c	11	1	3.94298	4.92224	4.56719	1.47479	3.4236	5.1791	0	0	0	0	0	0	0	0	0.167716	0.209369	0.194267	0.0627307	0.145624	0.220295	arginyl-tRNA synthetase, putative	13	0.001412	0
MAL6P1.247	11	0	3.85095	3.91347	5.08218	3.84035	3.69896	4.42928	0	0	0	0	0	0	0	0	0.155185	0.157705	0.204801	0.154758	0.14906	0.17849
PFB0230c	11	1	3.75484	5.28432	4.97524	1.92349	5.26417	6.16575	0	0	0	0	0	0	0	0	0.137199	0.193085	0.181792	0.0702831	0.192349	0.225292	conserved Plasmodium protein, unknown function	3	0.0001354	0
PF11_0098	11	0	3.5593	5.99337	6.53828	8.20196	5.32914	6.91038	0	0	0	0	0	0	0	0	0.0974286	0.164056	0.178972	0.224512	0.145874	0.189157	endoplasmic reticulum-resident calcium binding protein	2	0.0005039	0.0009699
PFC0720w	11	0	3.5593	1.93271	4.43085	4.03884	3.99655	3.67456	0	0	0	0	0	0	0	0	0.164533	0.0893415	0.204821	0.1867	0.184745	0.16986	conserved Plasmodium protein, unknown function	1	5.77e-05	0
PFL2540w	11	1	3.5593	7.2172	7.21178	4.07103	4.64558	2.62743	0	0	0	0	0	0	0	0	0.121344	0.246049	0.245865	0.13879	0.158377	0.0895746	Plasmodium exported protein (PHISTb), unknown function	4
MAL13P1.258	11	0	3.44141	4.5667	4.43268	5.88926	3.96671	3.55744	0	0	0	0	0	0	0	0	0.133108	0.176633	0.171449	0.227787	0.153426	0.137596	conserved Plasmodium protein, unknown function	13
PFA0155c	11	0	3.44141	4.07328	4.61998	2.04192	3.92173	4.95753	0	0	0	0	0	0	0	0	0.149264	0.17667	0.200382	0.0885643	0.170097	0.215023	conserved Plasmodium protein, unknown function	40	0.0007297	0
PF14_0628	11	0	3.3383	2.60188	2.81627	9.40104	7.58974	10.451	0	0	0	0	0	1	1	0	0.092223	0.0718787	0.0778013	0.25971	0.209672	0.288715
MAL13P1.342	11	0	3.3383	4.14645	3.80595	1.974	3.3064	3.94517	0	0	0	0	0	0	0	0	0.162715	0.202105	0.185509	0.0962164	0.16116	0.192295	conserved Plasmodium protein, unknown function	5
PF11_0460	11	0	3.3383	3.88686	3.189	2.05113	3.64002	6.32793	0	0	0	0	0	0	0	0	0.148811	0.173264	0.142155	0.0914327	0.16226	0.282078	conserved Plasmodium protein, unknown function	16	0.0009506	0
PF14_0405	11	1	3.3383	2.23356	4.3094	4.95723	3.51587	3.47484	0	0	0	0	0	0	0	0	0.152928	0.10232	0.197414	0.227092	0.161063	0.159183	conserved Plasmodium protein, unknown function	25
PF10_0130	11	0	3.02923	5.16109	5.92122	3.76226	3.29727	3.28099	0	0	1	0	0	0	1	0	0.123885	0.21107	0.242156	0.153863	0.134846	0.13418	conserved Plasmodium protein, unknown function	2	0.0001698	0
PFC1025w	11	1	3.02923	6.1511	6.51723	6.38665	6.02285	7.44533	0	0	0	0	0	0	0	0	0.0852047	0.173015	0.183313	0.179641	0.169408	0.209418	conserved Plasmodium protein, unknown function	0	0	0
PF11_0041	11	1	2.85682	4.04436	3.41653	0.386672	2.35605	3.38097	0	0	0	0	0	0	0	0	0.173758	0.245986	0.207801	0.0235182	0.1433	0.205637	Plasmodium exported protein (hyp11), unknown function	3	0.001163	0
PFI1585c	11	1	2.66523	3.00704	3.44638	1.9621	2.59183	3.49931	0	0	0	0	0	0	0	0	0.155209	0.175114	0.200699	0.114263	0.150934	0.203781	mitochondrial ribosomal protein S6 precursor, putative	2	0.00072	0
PFL1040w	11	0	2.21269	2.5022	3.47082	3.54609	3.20315	2.5819	0	0	0	0	0	0	0	0	0.126318	0.142845	0.198142	0.202439	0.182861	0.147395	conserved Plasmodium protein, unknown function	1	0.0002572	0
MAL13P1.300	11	0	1.97699	3.6231	4.31562	6.38788	3.86148	4.38481	0	0	0	0	0	0	0	0	0.0805294	0.147581	0.17579	0.2602	0.157291	0.178608	conserved Plasmodium protein, unknown function	2
PF10_0136	11	0	1.97699	3.57684	3.08111	3.34059	2.59468	2.0957	0	0	0	0	0	0	0	0	0.118625	0.21462	0.184875	0.200445	0.155688	0.125748	initiation factor 2 subunit family, putative	3	0.0001966	0.0003109
PF11_0135	11	1	1.97699	3.51986	4.5923	4.19945	6.52334	7.26865	0	0	0	0	0	0	0	0	0.0704041	0.125348	0.16354	0.14955	0.232308	0.25885	conserved Plasmodium protein, unknown function	8	7.06e-05	0
PFB0960c	11	1	1.97699	1.74686	2.20454	4.45981	1.95649	0.927162	0	0	0	0	0	0	0	0	0.148961	0.131621	0.166106	0.336035	0.147417	0.0698593	Pfmc-2TM family pseudogene	25	0.009679	0
PF10_0008	11	0	1.58548	2.85664	1.74651	0.709348	2.66721	2.46883	0	0	0	0	0	0	0	0	0.13175	0.23738	0.145131	0.0589452	0.221639	0.205154
PF11_0390	11	1	1.58548	2.86245	2.62607	1.44029	1.77853	2.83115	0	0	0	0	0	0	0	0	0.120808	0.218109	0.200097	0.109745	0.135518	0.215724	conserved Plasmodium protein, unknown function	12	0.000453	0.0008783
PFC0055w	11	1	1.58548	2.23945	2.00306	2.22875	0.859279	0.700442	0	0	0	0	0	0	0	0	0.164872	0.232877	0.208295	0.231764	0.089355	0.0728378	Plasmodium exported protein (hyp13), unknown function	3	0.000882	0
PF10_0164	10	0	13.121	10.0885	10.9691	16.1037	13.6533	12.6676	0	0	0	1	0	0	1	0	0.171286	0.131698	0.143194	0.210222	0.178233	0.165367	early transcribed membrane protein 10.3	4	0.004926	0
MAL6P1.157	10	0	11.9505	11.3771	11.473	11.0693	11.8895	11.2528	0	0	0	0	0	0	0	0	0.173166	0.164856	0.166246	0.160396	0.172281	0.163055
PFD1125c	10	0	11.6663	10.7418	10.8546	11.6037	11.3368	10.6347	0	0	0	0	0	0	0	0	0.174546	0.160715	0.162402	0.173609	0.169616	0.159112
PF14_0571	10	1	10.799	9.11754	9.99991	11.2004	11.3677	11.0263	0	0	0	0	0	0	0	0	0.170034	0.143559	0.157452	0.176354	0.178989	0.173613	conserved Plasmodium membrane protein, unknown function	9
PFD0450c	10	1	10.6935	9.40034	9.10791	7.54614	8.99513	8.31713	0	0	0	0	0	0	0	0	0.197807	0.173887	0.168477	0.139588	0.166391	0.15385	pre-mRNA splicing factor, putative	3	0.0001954	0.0006242
PF10_0232	10	0	10.2778	8.65794	8.73435	6.2595	7.44798	7.00097	0	0	0	0	0	0	0	0	0.212446	0.178962	0.180542	0.129386	0.153952	0.144712	chromodomain-helicase-DNA-binding protein 1 homolog, putative	21	0.000275	0.0003017
PF14_0097	10	0	10.0881	8.35385	8.67388	10.3729	8.66416	8.59961	0	0	0	0	0	0	0	0	0.18425	0.152575	0.15842	0.189451	0.158242	0.157063	cytidine diphosphate-diacylglycerol synthase	5
PF14_0020	10	0	9.67213	6.40741	8.2066	9.81526	8.45069	6.65391	0	0	0	0	0	0	0	0	0.196564	0.130216	0.16678	0.199473	0.171741	0.135226	choline kinase	1
MAL7P1.155	10	1	9.50098	5.31836	6.89649	10.7099	9.77865	9.04303	0	0	0	0	0	0	0	0	0.185394	0.103778	0.134572	0.208985	0.190812	0.176458	zinc finger, C3HC4 type, putative	21	0.0006239	0.0003112
PFL1125w	10	1	9.43282	9.68303	9.39579	10.1472	9.35869	7.76286	0	0	0	0	0	0	0	0	0.169106	0.173592	0.168442	0.181914	0.167777	0.139168	phospholipid-transporting ATPase, putative	17	0.0004587	0.0002065
PFE0365c	10	0	9.42515	3.92078	4.67283	5.76814	3.41568	2.74506	0	0	0	0	0	0	0	0	0.314721	0.130921	0.156033	0.192607	0.114055	0.091662	conserved Plasmodium protein, unknown function	0	0.0001732	0
PFL0870w	10	0	9.36368	5.99613	6.00441	5.61874	5.96267	7.48949	1	0	0	0	0	0	1	0	0.231573	0.14829	0.148495	0.138957	0.147463	0.185222	thrombospondin-related apical membrane protein	2	7.55e-05	0.0009452
PF14_0338	10	0	9.21973	7.46925	8.21361	11.8061	10.2559	9.13918	0	0	0	1	0	0	1	0	0.164333	0.133133	0.1464	0.210434	0.182802	0.162898
PF14_0109	10	0	8.86215	9.60154	9.66184	10.2168	9.68059	8.75478	0	0	0	0	0	0	0	0	0.156085	0.169108	0.17017	0.179944	0.1705	0.154194
MAL8P1.72	10	0	8.81861	8.88534	9.85768	8.60129	10.0769	11.6249	0	0	0	0	0	0	0	0	0.152401	0.153554	0.170357	0.148645	0.174145	0.200898	high mobility group protein	1	0	0
MAL8P1.8	10	0	8.80117	4.39708	5.68414	7.78967	5.81075	6.06114	0	0	0	0	0	0	0	0	0.228341	0.11408	0.147472	0.202098	0.150757	0.157253	prolyl 4-hydroxylase alpha subunit 1, putative	1	0.0001207	0
PFB0260w	10	1	8.67671	7.90484	9.2444	10.4456	8.39521	9.50698	0	0	0	0	0	0	0	0	0.160165	0.145917	0.170644	0.192816	0.154968	0.175491	proteasome 26S regulatory subunit, putative	4	0.0001655	0
PFI0950w	10	1	8.59038	5.35229	8.2534	11.8631	9.04144	7.27964	0	0	0	0	0	0	0	0	0.170511	0.106238	0.163822	0.235472	0.179464	0.144494	protein disulfide isomerase	8	0.000155	0
PF13_0129	10	1	8.54076	10.7451	10.3172	10.3031	9.67858	9.37445	0	0	0	0	0	0	0	0	0.144859	0.182246	0.174988	0.17475	0.164157	0.158999	60S ribosomal protein L6, putative	1
PFE0930w	10	0	8.47692	5.23475	6.2538	10.5923	9.48139	9.03748	0	0	0	1	0	0	1	0	0.172728	0.106665	0.127429	0.215832	0.193196	0.18415	WD-repeat protein, putative	5	0.0001763	0
PF10_0242	10	0	8.34975	10.9624	10.0295	8.55217	11.5042	11.1766	0	0	0	0	0	0	0	0	0.137843	0.180973	0.165573	0.141184	0.189918	0.18451	conserved Plasmodium protein, unknown function	35	0.0008158	0.0004705
PF07_0007	10	1	8.31665	11.9471	10.6373	10.8443	10.4009	7.65105	0	0	0	0	0	0	0	0	0.13908	0.199793	0.17789	0.181351	0.173936	0.12795	conserved Plasmodium protein, unknown function	2	0.0004122	0
PFL1225c	10	0	8.30734	6.8144	5.48654	4.50757	5.35633	5.86889	0	0	0	0	0	0	0	0	0.228594	0.187512	0.150974	0.124035	0.14739	0.161495	conserved Plasmodium protein, unknown function	2	0	0.002699
PFC0735w	10	1	8.27674	10.143	9.79442	10.0125	9.37021	8.42266	0	0	0	0	0	0	0	0	0.147747	0.181062	0.174839	0.178733	0.167267	0.150352	40S ribosomal protein S15A, putative	3	0.0002036	0
PFL0820c	10	0	8.24658	8.0546	8.04107	10.3253	7.44612	6.90002	0	0	0	0	0	0	0	0	0.168251	0.164334	0.164058	0.210662	0.151919	0.140777	conserved Plasmodium protein, unknown function	1	0.0001865	0
PFI1720w	10	1	8.21902	9.71399	6.71374	6.7604	7.46617	4.74263	0	0	0	0	0	0	0	0	0.188441	0.222716	0.153929	0.154998	0.17118	0.108736	gametocytogenesis-implicated protein	28	0.00168	0.003958
MAL13P1.81	10	1	8.17505	8.26465	8.3074	8.94662	8.45852	7.32676	0	0	0	0	0	0	0	0	0.165223	0.167034	0.167897	0.180816	0.170952	0.148078	conserved Plasmodium protein, unknown function	1
PFI1340w	10	0	8.05898	5.47334	7.32688	11.2698	8.25406	7.13419	0	0	0	1	0	0	1	0	0.169601	0.115186	0.154194	0.237173	0.173707	0.150139	fumarate hydratase, putative	0	0.0001157	0
PF13_0023	10	1	8.00268	9.08653	8.60515	8.98477	7.76606	6.70187	0	0	0	0	0	0	0	0	0.162831	0.184884	0.17509	0.182814	0.158017	0.136364	DNA-directed RNA polymerase 2, putative	1
PFD0530c	10	0	7.96689	4.91462	6.88915	9.10365	8.19817	7.1307	0	0	0	0	0	0	0	0	0.180233	0.111182	0.155852	0.20595	0.185466	0.161317	GTPase, putative	9	0.001107	0
PFB0715w	10	1	7.95197	8.90397	8.20657	8.59389	8.18397	7.46672	0	0	0	0	0	0	0	0	0.161274	0.180582	0.166438	0.174293	0.165979	0.151433	DNA-directed RNA polymerase II second largest subunit, putative	2	0.0001575	0.0002491
MAL13P1.163	10	0	7.84973	9.44879	9.73016	9.09289	8.88126	8.81508	0	0	0	0	0	0	0	0	0.145857	0.17557	0.180798	0.168957	0.165024	0.163794
PF10_0100	10	1	7.6051	9.38055	9.46094	4.80877	7.01026	7.08569	0	0	0	0	0	0	0	0	0.167693	0.206842	0.208614	0.106034	0.154577	0.15624	conserved Plasmodium protein, unknown function	1	0.0009737	0
PFB0870w	10	0	7.55074	6.43866	6.72765	6.41971	5.65825	5.40508	0	0	0	0	0	0	0	0	0.197663	0.168551	0.176116	0.168055	0.148121	0.141494	conserved Plasmodium protein, unknown function	18	0.0005494	0.0001409
PFI0685w	10	0	7.55074	6.90241	6.21753	7.23657	6.94985	5.64253	0	0	0	0	0	0	0	0	0.18644	0.170431	0.153521	0.178682	0.171603	0.139323	pseudouridylate synthase, putative	39	0.002641	0.0003541
PFL2425w	10	1	7.4022	7.9144	8.40365	8.83758	7.4587	7.08119	0	0	0	0	0	0	0	0	0.157167	0.168042	0.17843	0.187643	0.158366	0.150351	adaptor-related protein complex 3, sigma 2 subunit, putative	5
PF13_0210	10	0	7.39449	6.08838	4.94004	6.4183	5.55516	5.85299	0	0	0	0	0	0	0	0	0.20399	0.167958	0.136279	0.17706	0.153248	0.161465	conserved Plasmodium protein, unknown function	47
MAL8P1.110	10	1	7.29414	5.46025	7.32463	9.61931	8.12641	8.18675	0	0	0	0	0	0	0	0	0.158529	0.118671	0.159191	0.209063	0.176617	0.177928	apicoplast ribosomal protein L33 precursor, putative	1	0.0002381	0
PFC0745c	10	1	7.29414	7.56055	8.71553	10.1361	8.47312	7.16131	0	0	0	0	0	0	0	0	0.147832	0.153231	0.176639	0.205431	0.171726	0.14514	proteasome component C8, putative	1	0.0002108	0
PFB1020w	10	1	7.25577	5.56072	4.60217	2.47296	5.24864	5.14025	0	0	0	0	0	0	0	0	0.239618	0.18364	0.151985	0.0816684	0.173334	0.169755	stevor	41	0.02565	0.004292
PFI1595c	10	0	7.22191	6.15213	4.21066	1.86278	5.15579	5.59064	0	0	0	0	0	0	0	0	0.239184	0.203754	0.139454	0.061694	0.170756	0.185158	conserved Plasmodium protein, unknown function	0	0.0003215	0
PF13_0134	10	0	7.18535	5.46592	7.37826	8.8641	7.6547	8.7991	0	0	0	0	0	0	0	0	0.158451	0.120534	0.162705	0.195471	0.168801	0.194038	conserved Plasmodium protein, unknown function	1
PFL2315c	10	0	7.10696	5.57676	6.57444	8.49073	5.99706	6.55533	0	0	0	0	0	0	0	0	0.176346	0.138377	0.163132	0.210682	0.148806	0.162658	conserved Plasmodium membrane protein, unknown function	2
PFC0385c	10	1	7.05333	5.80313	7.00043	6.73636	8.29462	7.56105	0	0	0	0	0	0	0	0	0.16616	0.136708	0.164914	0.158693	0.195402	0.178121	serine/threonine protein kinase, putative	38	0.00103	0.0002044
PF07_0110	10	0	6.8582	5.69617	5.75424	6.52412	5.56939	5.10113	0	0	0	0	0	0	0	0	0.193171	0.160441	0.162076	0.183761	0.15687	0.143681	protein phosphatase, putative	1	0.0003077	0
PF13_0091	10	0	6.8582	7.61078	7.08558	6.66367	7.11186	6.38744	0	0	0	0	0	0	0	0	0.164396	0.182436	0.169847	0.159733	0.170477	0.153112	conserved Plasmodium protein, unknown function	9
PFI1175c	10	1	6.8582	9.07608	8.70352	7.2433	8.26796	7.66218	0	0	0	0	0	0	0	0	0.143443	0.189831	0.182039	0.151498	0.172929	0.160259	RNA binding protein, putative	7	0.000263	0
PFA0300c	10	0	6.84411	6.87564	7.2147	5.71217	6.79876	5.62039	0	0	0	0	0	0	0	0	0.175195	0.176002	0.184681	0.146219	0.174034	0.14387	vacuolar ATP synthase subunit c, putative	1	0.0001389	0.0008696
PFL1330c	10	1	6.81231	5.11157	7.4075	6.19212	7.49913	7.76556	0	0	0	0	0	0	0	0	0.167017	0.12532	0.181609	0.151812	0.183856	0.190387	cyclin	24	0.0008438	0
PF14_0053	10	0	6.78768	6.03145	9.07549	11.4327	9.11149	8.20107	0	0	0	0	0	0	0	0	0.134038	0.119105	0.179216	0.225764	0.179927	0.161949	ribonucleotide reductase small subunit	1
PF08_0131	10	0	6.7729	8.40885	10.4021	11.6801	9.47474	7.14278	0	0	0	0	0	0	0	0	0.1257	0.156062	0.193055	0.216774	0.175844	0.132565	1-cys peroxiredoxin	0	0	0
PFL0745c	10	0	6.69766	5.30736	5.75089	4.03406	5.88479	6.10839	0	0	0	0	0	0	0	0	0.198255	0.157101	0.170229	0.119411	0.174193	0.180812	conserved Plasmodium protein, unknown function	4	0.0004528	0
PF14_0407	10	0	6.67833	7.47682	6.63977	5.2007	5.24107	5.3627	0	0	0	0	0	0	0	0	0.182471	0.204288	0.181418	0.142098	0.143201	0.146524	guanine nucleotide exchange factor, putative	44
MAL13P1.123	10	0	6.62725	5.07111	6.40906	7.60193	6.10292	6.61848	0	0	0	0	0	0	0	0	0.172446	0.131955	0.166769	0.197808	0.158803	0.172218
PF08_0064	10	0	6.62725	3.72148	4.2825	5.07992	4.43607	6.39611	0	0	0	0	0	0	0	0	0.216979	0.121843	0.140211	0.166319	0.145239	0.209411	vacuolar protein-sorting protein VPS2, putative	0	0.000381	0
PF11_0055	10	1	6.6054	8.46895	8.2507	9.57927	7.47042	6.32035	0	0	0	0	0	0	0	0	0.141458	0.181367	0.176693	0.205145	0.159983	0.135354	conserved protein, unknown function	4	0.0001885	0
PFL2635w	10	0	6.54193	4.44877	3.69513	1.41144	4.05409	4.97695	0	0	0	0	0	0	0	0	0.260341	0.177042	0.147051	0.0561693	0.161335	0.198062	stevor	25
PFC1050w	10	1	6.48989	5.8832	5.59461	4.47132	5.06213	4.16014	0	0	0	0	0	0	0	0	0.204979	0.185817	0.176702	0.141223	0.159884	0.131395	survival of motor neuron (SMN)-like protein	3	0.0004923	0
PFC0595c	10	0	6.44118	7.96563	6.50024	6.8488	6.51871	6.14128	0	1	0	0	0	0	1	0	0.159373	0.197092	0.160834	0.169458	0.161291	0.151952	serine/threonine protein phosphatase, putative	0	0	0
MAL6P1.242	10	0	6.44118	5.91073	6.7888	10.3241	8.81601	9.44772	0	0	0	0	0	0	0	0	0.134955	0.123841	0.142238	0.216308	0.184712	0.197947
PFB0350c	10	1	6.36662	5.83044	7.33147	8.76948	5.55328	4.77799	0	0	0	0	0	0	0	0	0.164813	0.150933	0.189791	0.227016	0.143758	0.123688	serine repeat antigen 3	8	0.0003963	0
PF13_0077	10	0	6.29572	4.76549	7.01004	7.10389	6.32906	5.08079	0	0	0	0	0	0	0	0	0.172085	0.130258	0.19161	0.194175	0.172996	0.138876	DEAD box helicase, putative	2
PF14_0493	10	1	6.29572	7.08452	8.74994	8.74748	9.21924	10.7477	0	0	0	0	0	0	0	0	0.123823	0.139337	0.172092	0.172044	0.181322	0.211383	sortilin, putative	3
MAL13P1.45	10	0	6.20608	8.61142	7.88602	5.52107	7.47491	7.77282	0	0	0	0	0	0	0	0	0.142759	0.19809	0.181403	0.127002	0.171946	0.178799	U4/U6 small nuclear ribonucleoprotein, putative	2
PF13_0186	10	0	6.17331	6.71718	6.32861	7.21077	5.67024	7.20895	0	0	0	0	0	0	0	0	0.157046	0.170881	0.160996	0.183438	0.144248	0.183392	conserved Plasmodium protein, unknown function	3
PF11_0195	10	1	6.14555	4.71657	5.61371	9.00713	9.19576	8.88948	0	0	0	0	0	0	0	0	0.141056	0.108257	0.128849	0.206736	0.211066	0.204036	conserved Plasmodium protein, unknown function	7	6.8e-05	0
PF13_0036	10	0	6.10905	5.52592	5.2154	4.5267	5.01487	6.97038	0	0	0	0	0	0	0	0	0.183112	0.165633	0.156326	0.135683	0.150315	0.20893	DnaJ protein, putative	0
PF14_0695	10	0	6.10905	4.56808	5.52555	2.37315	5.33076	7.50683	0	0	0	0	0	0	0	0	0.194473	0.145418	0.175898	0.0755456	0.169697	0.238969	DNA-directed RNA polymerase, alpha subunit, putative	4
PF10_0286	10	0	6.04586	5.33326	6.41144	8.44706	6.25164	4.94495	0	0	0	0	0	0	0	0	0.161506	0.14247	0.171272	0.225651	0.167003	0.132097	conserved Plasmodium protein, unknown function	1	0.0006777	0
PFA0490w	10	0	6.00983	6.59399	6.91993	11.5527	12.1392	11.07	0	0	0	0	0	0	0	0	0.110707	0.121468	0.127472	0.212812	0.223618	0.203922	conserved Plasmodium protein, unknown function	3	0.001182	0
PFC0245c	10	0	5.95895	6.38995	6.34277	5.46274	4.76328	4.37457	0	0	0	0	0	0	0	0	0.178989	0.191935	0.190518	0.164084	0.143075	0.131399	conserved Plasmodium protein, unknown function	23	0.0003412	0.0001704
PFL1710c	10	0	5.73445	4.40126	4.30178	6.7305	5.55383	4.35775	0	0	0	1	0	0	1	0	0.184509	0.141613	0.138412	0.216557	0.178697	0.140213	tetQ family GTPase, putative	9	0.0005186	0.002317
PF13_0097	10	0	5.73445	5.78227	5.62989	3.591	6.36431	6.01725	0	0	0	0	0	0	0	0	0.173146	0.17459	0.169989	0.108427	0.192164	0.181685	transcription factor with AP2 domain(s), putative	18
PF14_0586	10	1	5.73445	4.11929	5.20613	4.10921	5.05263	7.23081	0	0	0	0	0	0	0	0	0.182321	0.130968	0.165523	0.130648	0.160643	0.229896	conserved Plasmodium protein, unknown function	7
PF14_0010	10	1	5.6322	7.27078	6.32604	3.61644	4.9204	3.39128	0	0	0	0	0	0	0	0	0.180767	0.233358	0.203037	0.116071	0.157922	0.108844	glycophorin binding protein	23
MAL7P1.33	10	1	5.59431	4.77859	5.80508	7.53488	7.07165	7.05588	0	0	0	0	0	0	0	0	0.14784	0.126283	0.15341	0.199123	0.186881	0.186464	conserved Plasmodium protein, unknown function	8	0.001927	0
PF14_0274	10	0	5.59431	6.58811	5.37245	2.17617	5.14722	6.15462	0	0	0	0	0	0	0	0	0.18027	0.212294	0.173121	0.0701248	0.165863	0.198326	diphthamide synthesis protein, putative	1
PFB0860c	10	0	5.59431	8.48618	6.83469	5.36011	7.25025	6.5232	0	0	0	0	0	0	0	0	0.139688	0.211896	0.170659	0.13384	0.181036	0.162882	DEAD/DEAH box ATP-dependent RNA helicase, putative	3	0.0001895	0
PFB0340c	10	1	5.50797	5.73814	9.72081	11.6346	8.13512	3.81142	0	0	0	0	0	0	0	0	0.123641	0.128808	0.21821	0.261169	0.182615	0.0855577	serine repeat antigen 5	57	0.002244	0.00103
MAL6P1.27	10	0	5.46439	6.45443	7.4335	3.1205	5.07076	5.72284	0	0	0	0	0	0	0	0	0.164262	0.194022	0.223453	0.0938032	0.152429	0.172031
PFB0280w	10	0	5.30129	8.30866	6.91296	6.00813	6.53802	5.82834	0	1	0	0	0	0	1	0	0.136289	0.213604	0.177723	0.154461	0.168084	0.149839	conserved Plasmodium protein, unknown function	15	0.0004397	0.0003961
MAL7P1.175	10	1	5.26076	6.09256	6.44214	5.47965	4.59854	3.37699	0	0	0	0	0	0	0	0	0.168341	0.194958	0.206144	0.175345	0.14715	0.108061	serine/threonine protein kinase, FIKK family, pseudogene	0
MAL6P1.252	10	0	5.11918	5.86662	4.9779	3.86982	6.02861	5.26031	0	0	0	0	0	0	0	0	0.164485	0.188501	0.159946	0.124342	0.193706	0.16902
PF14_0213	10	0	5.04967	5.30814	4.89051	3.37775	4.80682	6.5608	0	0	0	0	0	0	0	0	0.168358	0.176975	0.163051	0.112616	0.160261	0.218739	conserved Plasmodium protein, unknown function	1
PFC0825c	10	0	5.00983	7.4032	6.03391	5.32991	6.02556	5.30005	0	1	0	0	0	0	1	0	0.14272	0.210903	0.171894	0.151839	0.171656	0.150988	cleavage and polyadenylation specifity factor, putative	3	0.000131	0
PFE1290w	10	1	4.96458	5.19619	3.95908	8.12261	8.5024	8.70075	0	0	0	0	0	0	0	0	0.125859	0.13173	0.100368	0.205919	0.215548	0.220576	NIMA related kinase 2	1	0.0004531	0
MAL13P1.172	10	0	4.9119	6.40758	5.19552	2.22145	4.74831	5.72873	0	0	0	0	0	0	0	0	0.168138	0.219336	0.177847	0.0760421	0.162538	0.196099	conserved protein, unknown function	3
PF07_0098	10	0	4.9119	5.11705	3.42778	5.79429	4.40248	4.12319	0	0	0	0	0	0	0	0	0.176835	0.184221	0.123405	0.208603	0.158495	0.148441	dynactin 4, putative	0	0.0003231	0
PF14_0197	10	0	4.8578	4.33563	4.32677	1.50876	3.57705	4.2213	0	0	0	0	0	0	0	0	0.212806	0.189931	0.189544	0.0660946	0.156701	0.184923	zinc finger protein, putative	0
PFD0460c	10	1	4.8578	6.19766	5.37419	6.98141	5.75903	4.87116	0	0	0	0	0	0	0	0	0.142703	0.182063	0.157873	0.205087	0.169178	0.143096	conserved Plasmodium protein, unknown function	9	0.0007441	0
PF10_0039	10	0	4.80206	6.01069	6.37663	9.27068	7.49823	9.7878	0	0	0	0	0	0	0	0	0.109771	0.1374	0.145765	0.21192	0.171403	0.223741	membrane skeletal protein IMC1-related	0	0.0004571	0
PF10_0150	10	0	4.80206	8.30294	6.95077	7.97829	7.33773	5.96335	0	0	0	0	0	0	0	0	0.116174	0.200869	0.168156	0.193015	0.177518	0.144268	methionine aminopeptidase 1b, putative	3	0.0002062	0
PF11_0089	10	0	4.80206	4.34085	3.49841	3.7404	4.02854	5.58836	0	0	0	0	0	0	0	0	0.184704	0.166965	0.134561	0.143869	0.154952	0.214948	conserved Plasmodium protein, unknown function	4	0.0007722	0.0002934
PFE0545c	10	0	4.69263	8.73605	8.7055	7.3558	7.53083	10.1054	0	0	0	0	0	0	0	0	0.0995759	0.185376	0.184727	0.156087	0.159801	0.214432	translationally controlled tumor protein homolog, putative	0	0	0
PF08_0038	10	1	4.63513	4.87571	5.19918	6.30452	6.35013	5.96526	0	0	0	0	0	0	0	0	0.139068	0.146286	0.155991	0.189155	0.190523	0.178976	mitochondrial ribosomal protein L4 precursor, putative	1	9.39e-05	0
PF11_0380	10	1	4.63513	5.37101	4.63507	2.53341	3.4526	3.36677	0	0	0	0	0	0	0	0	0.193179	0.223848	0.193176	0.105585	0.143894	0.140317	DnaJ protein, putative	4	0.0001442	0
PF14_0456	10	1	4.63513	6.90384	5.12532	2.531	5.40494	5.15558	0	0	0	0	0	0	0	0	0.155772	0.232017	0.172246	0.085059	0.181643	0.173263	U3 snoRNA-associated small subunit rRNA processing protein, putative	6
PFL1345c	10	0	4.56988	7.53671	5.59165	5.21158	5.56431	4.16882	0	1	0	0	0	0	1	0	0.139996	0.230883	0.171297	0.159654	0.17046	0.12771	histone S-adenosyl methyltransferase, putative	5	0.0003558	0
PF13_0016	10	1	4.56988	5.65039	6.28262	6.68961	5.84632	5.86096	0	0	0	0	0	0	0	0	0.130943	0.161903	0.180019	0.19168	0.167517	0.167937	methyltransferase-like protein, putative	6
PFD0170c	10	1	4.56988	4.00398	6.78236	4.75302	5.36045	6.3721	0	0	0	0	0	0	0	0	0.143518	0.125746	0.213002	0.14927	0.168347	0.200117	conserved Plasmodium protein, unknown function	48	0.0004225	0.0004357
PF07_0075	10	0	4.50229	4.02339	4.93875	7.3374	5.09427	4.60709	0	0	0	1	0	0	1	0	0.147601	0.1319	0.161909	0.240545	0.167008	0.151036	conserved Plasmodium membrane protein, unknown function	1	0.0001747	0
PF10_0230	10	0	4.50229	3.26105	2.39335	4.60347	5.76658	5.36578	0	0	0	0	0	0	0	0	0.173884	0.125946	0.0924341	0.177791	0.222712	0.207233	conserved Plasmodium protein, unknown function	6	0.0008593	0.000883
MAL13P1.13	10	1	4.43468	5.04907	4.59371	4.2886	5.48	4.39251	0	0	0	0	0	0	0	0	0.157043	0.1788	0.162675	0.15187	0.194061	0.15555	conserved Plasmodium protein, unknown function	28
PFE0980c	10	1	4.43468	3.48488	3.73096	5.20765	3.61675	3.09963	0	0	0	0	0	0	0	0	0.188113	0.147824	0.158262	0.220901	0.153418	0.131482	carbon catabolite repressor protein 4, putative	48	0.0008347	0
PF13_0034	10	1	4.30309	5.63555	5.16875	6.88548	5.28194	4.59169	0	0	0	0	0	0	0	0	0.135035	0.176849	0.1622	0.216073	0.165752	0.144091	vacuolar ATP synthase subunit h, putative	6
PF13_0247	10	0	4.01759	4.51147	4.26494	10.6697	11.4028	7.29084	0	0	0	0	1	0	1	0	0.0952998	0.107015	0.101167	0.253093	0.270482	0.172943	6-cysteine protein	5
PFC0565w	10	0	4.01759	6.22589	5.37032	5.33738	5.24389	5.3385	0	0	0	0	0	0	0	0	0.127407	0.197437	0.170305	0.16926	0.166296	0.169296	GTP-binding protein EngA, putative	7	0.0005489	0.0003679
PFB0170w	10	0	3.75484	3.69741	3.57788	5.30095	3.23599	3.10654	0	0	0	1	0	0	1	0	0.165604	0.163071	0.157799	0.233794	0.142721	0.137011	conserved Plasmodium protein, unknown function	4	0.00077	0
MAL13P1.246	10	1	3.75484	4.06869	3.30269	4.1996	5.30342	4.69604	0	0	0	0	0	0	0	0	0.148264	0.160657	0.130411	0.165827	0.209412	0.185429	conserved Plasmodium membrane protein, unknown function	15
PF11_0005	10	0	3.75484	3.13591	2.81522	1.61914	5.31626	3.62736	0	0	0	0	0	0	0	0	0.185253	0.154717	0.138895	0.0798835	0.262289	0.178964
PFD0730w	10	0	3.75484	6.07101	5.0887	3.317	4.05172	5.1206	0	0	0	0	0	0	0	0	0.137019	0.221538	0.185693	0.121041	0.147852	0.186857	conserved Plasmodium protein, unknown function	0	0.0003114	0
PFE0430w	10	0	3.75484	4.41216	4.4234	3.29746	3.30215	3.94055	0	0	0	0	0	0	0	0	0.162332	0.19075	0.191236	0.142559	0.142761	0.170361	ATP-dependent RNA helicase, putative	13	0.0004696	0.0002247
PFL1240c	10	0	3.65861	5.36557	4.04258	3.6587	3.08307	2.82572	0	1	0	0	0	0	1	0	0.16164	0.237055	0.178605	0.161644	0.136213	0.124843	conserved Plasmodium protein, unknown function	3	0.0002043	0.0002224
PF14_0101	10	1	3.65861	4.6706	4.37082	6.52507	4.54999	3.58605	0	0	0	0	0	0	0	0	0.133715	0.170702	0.159746	0.23848	0.166294	0.131064	conserved Plasmodium protein, unknown function	56
PFD0175c	10	0	3.65861	2.87242	6.75634	8.85605	5.63092	6.13872	0	0	0	0	0	0	0	0	0.107882	0.0846995	0.199225	0.26114	0.16604	0.181013
PFB0345c	10	1	3.5593	4.48478	6.73078	8.4841	4.43254	3.45381	0	0	0	0	0	0	0	0	0.114281	0.143995	0.216109	0.272404	0.142318	0.110893	serine repeat antigen 4	18	0.00221	0.0003499
PF07_0018	10	0	3.44141	5.08803	4.73172	3.87569	3.50228	3.92498	0	1	0	0	0	0	1	0	0.140099	0.207133	0.192627	0.157778	0.142577	0.159785	conserved Plasmodium membrane protein, unknown function	15	0.0006215	0
PF07_0059	10	0	3.44141	4.3277	4.35591	5.33263	2.83804	2.79975	0	0	0	0	0	0	0	0	0.149008	0.187383	0.188605	0.230895	0.122883	0.121225	4-nitrophenylphosphatase	3	0.0004266	0
PF10_0166	10	0	3.44141	3.45021	4.61583	5.13579	2.78894	2.39401	0	0	0	0	0	0	0	0	0.157674	0.158077	0.211481	0.235304	0.12778	0.109685	conserved Plasmodium protein, unknown function	0	0.0004216	0
PFB0395w	10	0	3.44141	4.36948	3.70793	5.17953	4.98716	4.10398	0	0	0	0	0	0	0	0	0.133442	0.169429	0.143777	0.200839	0.19338	0.159134	conserved Plasmodium protein, unknown function	0	0.0003298	0
MAL6P1.49	10	0	3.17548	3.2935	3.6063	2.06985	3.69999	3.87354	0	0	0	0	0	0	0	0	0.161039	0.167025	0.182888	0.104969	0.187639	0.19644
PFC0675c	10	0	3.02923	3.10413	4.03634	7.2959	4.14522	4.05655	0	0	0	1	0	0	1	0	0.118019	0.120937	0.157256	0.284248	0.161498	0.158043	mitochondrial ribosomal protein L29/L47 precursor, putative	1	0	0
PF08_0016	10	0	3.02923	4.16378	3.9544	1.52042	2.91385	3.13188	0	0	0	0	0	0	0	0	0.161874	0.2225	0.211312	0.0812472	0.155708	0.167359	conserved Plasmodium protein, unknown function	9	0.0007348	0
PF14_0208	10	1	3.02923	5.18988	4.6671	4.69211	3.21328	1.80519	0	0	0	0	0	0	0	0	0.134056	0.229673	0.206538	0.207645	0.142201	0.079887	mitochondrial protein import protein TIM13, putative	3
PF11_0504	10	1	2.85682	4.76087	3.37477	0.686066	3.02276	3.71131	0	0	0	0	0	0	0	0	0.155156	0.258566	0.183286	0.0372607	0.164168	0.201564	Plasmodium exported protein (hyp11), unknown function	4	0.001028	0
PFL0525w	10	0	2.85682	5.02168	4.35845	2.35575	3.45141	4.0476	0	0	0	0	0	0	0	0	0.129316	0.227311	0.197289	0.106635	0.156231	0.183218	conserved Plasmodium protein, unknown function	0	0.0001823	0
PF14_0061	10	0	2.66523	3.19577	3.6778	3.73565	2.52637	3.46641	0	0	0	0	0	0	0	0	0.13833	0.165866	0.190884	0.193886	0.131123	0.179912	PPR repeat protein	1
PF14_0243	10	0	2.66523	3.25481	2.89841	4.57756	5.85492	5.19976	0	0	0	0	0	0	0	0	0.109004	0.133117	0.118541	0.187216	0.239458	0.212663
MAL6P1.44	10	0	2.48754	2.6417	4.6937	5.05648	2.83405	2.01993	0	0	0	0	0	0	0	0	0.126057	0.133869	0.237856	0.25624	0.143617	0.102361
PFE0290c	10	1	2.48754	5.62316	6.53936	9.68083	6.39588	5.48163	0	0	0	0	0	0	0	0	0.0687006	0.1553	0.180603	0.267364	0.176641	0.151391	conserved Plasmodium protein, unknown function	9	0.0004025	0
MAL6P1.187	10	0	1.58548	3.23826	4.14307	4.50542	3.86754	5.51938	0	0	0	0	0	0	0	0	0.0693588	0.141662	0.181243	0.197095	0.16919	0.241452
PF13_0360	10	0	0.991571	2.73145	3.06091	1.29619	2.82674	2.75824	0	0	0	0	0	0	0	0	0.0725623	0.199885	0.223995	0.0948537	0.206859	0.201846	conserved Plasmodium protein, unknown function	1
PFE0550w	10	1	0.991571	2.00393	2.7796	0.928432	2.28996	2.73489	0	0	0	0	0	0	0	0	0.0845446	0.170862	0.236997	0.0791612	0.195249	0.233185	conserved Plasmodium protein, unknown function	2	0.0002222	0
chr8.rRNA-4-5.8s-pseudo	9	0	11.7956	11.0795	11.0021	12.5511	11.7534	10.8086	0	0	0	1	0	0	1	0	0.170975	0.160595	0.159473	0.181925	0.170363	0.156668
PFI1405c	9	0	11.6356	10.7104	10.9859	11.5772	11.5219	10.8445	0	0	0	0	0	0	0	0	0.172954	0.159202	0.163297	0.172087	0.171265	0.161195	conserved Plasmodium protein, unknown function	1	0.001735	0
PFB0570w	9	1	10.4068	5.84835	6.97103	7.92433	5.87276	4.04566	0	0	0	0	0	0	0	0	0.253399	0.142403	0.16974	0.192952	0.142998	0.098509	secreted protein altered thrombospondin repeat protein	7	0.0004781	0
PFD0985w	9	0	10.3898	7.48542	7.71631	6.4935	7.28967	6.97738	0	0	0	0	0	0	0	0	0.224149	0.161491	0.166472	0.140091	0.157268	0.15053	transcription factor with AP2 domain(s), putative	49	0.0009368	0.0003869
PF13_0116	9	0	10.2867	9.43005	8.67377	8.67549	7.65457	7.5414	0	0	0	0	0	0	0	0	0.196829	0.180438	0.165967	0.166	0.146465	0.1443	rhoptry protein 2, putative	7
PF14_0276	9	0	10.212	7.6451	7.96512	10.8947	9.20115	11.1311	0	0	0	0	0	1	1	0	0.179003	0.134009	0.139619	0.19097	0.161285	0.195115	mitochondrial ribosomal protein L15 precursor, putative	1
PF14_0614	9	1	9.98969	8.92687	8.79772	6.14457	7.70531	6.68212	0	0	0	0	0	0	0	0	0.207056	0.185027	0.18235	0.127358	0.159708	0.1385	phosphatase, putative	7
PF11_0508	9	1	9.92982	11.782	12.6779	12.7184	13.3058	11.7129	0	0	0	0	0	0	0	0	0.137672	0.163351	0.175773	0.176334	0.184477	0.162393	Plasmodium exported protein, unknown function	19	0.001802	0
MAL8P1.5	9	0	9.79189	8.03145	7.64168	13.809	9.93182	8.30788	0	0	0	1	0	0	1	0	0.170253	0.139644	0.132867	0.240099	0.172686	0.14445
PF14_0110	9	1	9.72288	8.99874	8.31505	9.66746	8.23787	7.54616	0	0	0	0	0	0	0	0	0.18524	0.171443	0.158418	0.184184	0.156947	0.143769	rhomboid protease ROM8	7
PF10_0095	9	1	9.60149	8.61829	7.66502	8.69471	8.3274	7.85645	0	0	0	0	0	0	0	0	0.189142	0.169774	0.150995	0.171279	0.164043	0.154766	conserved Plasmodium membrane protein, unknown function	11	0.0007002	0.0002506
PFA0310c	9	1	9.45094	9.012	9.70909	10.1583	9.18336	7.89927	0	0	0	0	0	0	0	0	0.170555	0.162633	0.175213	0.18332	0.165726	0.142553	calcium-transporting ATPase	13	0.0004394	0.0002718
PFE1400c	9	1	9.27945	8.64256	8.61842	7.40948	8.65654	8.20343	0	0	0	0	0	0	0	0	0.182631	0.170096	0.169621	0.145828	0.170371	0.161454	beta adaptin protein, putative	15	0.0003276	0.0007181
PF08_0129	9	1	9.05973	5.43165	6.53771	4.80576	6.81147	6.60213	0	0	0	0	0	0	0	0	0.23083	0.138391	0.166572	0.122445	0.173548	0.168214	serine/threonine protein phosphatase, putative	5	0.0004783	0
MAL6P1.258	9	0	9.03013	7.77635	8.83509	11.5151	9.5906	9.3569	0	0	0	1	0	0	1	0	0.160953	0.138605	0.157476	0.205245	0.170943	0.166777
PF14_0045	9	0	8.94287	10.0674	7.77619	7.30792	7.29235	5.85265	0	0	0	0	0	0	0	0	0.18931	0.213114	0.164613	0.1547	0.15437	0.123894	conserved Plasmodium protein, unknown function	6
PF14_0556	9	1	8.89351	5.14029	6.96526	4.7576	6.54082	6.93865	0	0	0	0	0	0	0	0	0.226666	0.131009	0.177522	0.121256	0.166704	0.176843	conserved Plasmodium protein, unknown function	11
PFE1250w	9	0	8.89351	10.0975	10.3373	10.1008	9.62163	9.95562	0	0	0	0	0	0	0	0	0.150721	0.171125	0.17519	0.171181	0.163061	0.168721	acyl-CoA synthetase, PfACS10	12	0.001767	0.000995
PF07_0126	9	0	8.77023	9.44536	8.57028	6.10033	5.99631	4.36915	0	0	0	0	0	0	0	0	0.202772	0.218381	0.198149	0.141043	0.138638	0.101017	transcription factor with AP2 domain(s), putative	15	0.0003492	0.0002511
PF10_0104	9	1	8.68583	8.27579	8.14268	6.3413	8.14392	8.20168	0	0	0	0	0	0	0	0	0.181745	0.173166	0.17038	0.132688	0.170406	0.171615	dolichyl-phosphate-mannose protein mannosyltransferase, putative	2	0.0001191	0
PF11_0449	9	0	8.60627	4.06413	3.09204	6.19899	8.44128	8.08226	0	0	0	0	0	0	0	0	0.223627	0.105603	0.0803442	0.161076	0.21934	0.210011	conserved Plasmodium protein, unknown function	5	0.001329	0
PF10_0282	9	1	8.50191	6.46175	8.8339	12.0656	10.264	9.03288	0	0	0	0	0	0	0	0	0.154132	0.117145	0.16015	0.218738	0.186077	0.163758	conserved Plasmodium protein, unknown function	4	0.000226	0
PFA0295c	9	0	8.39631	5.03372	7.21415	9.08329	6.74236	7.29417	0	0	0	0	0	0	0	0	0.191854	0.11502	0.164842	0.207552	0.154062	0.166671	conserved Plasmodium protein, unknown function	21	0.001109	0
PFL2375c	9	1	8.26075	4.56257	5.79999	7.04271	5.19341	4.92044	0	0	0	0	0	0	0	0	0.230877	0.127518	0.162102	0.196834	0.145149	0.13752	cutA, putative	0
PFL2180w	9	0	8.23288	6.49466	7.48239	9.84874	8.5602	8.43576	0	0	0	1	0	0	1	0	0.167831	0.132396	0.152532	0.200771	0.174503	0.171967	mitochondrial ribosomal protein L3 precursor, putative	0
PF11_0265	9	1	8.21317	7.57259	7.36779	6.45211	6.53225	6.09908	0	0	0	0	0	0	0	0	0.194454	0.179288	0.174439	0.15276	0.154657	0.144401	mitochondrial inner membrane translocase subunit tim44, putative	3	0.0002619	0.0007092
PF14_0278	9	0	8.16818	3.51727	4.46179	5.11073	4.01939	6.38505	1	0	0	0	0	0	1	0	0.257977	0.111087	0.140918	0.161413	0.126945	0.20166	ATP-dependent DNA helicase, putative	10
PFA0225w	9	0	8.15796	6.90338	8.01441	7.90522	8.99492	9.31315	0	0	0	0	0	0	0	0	0.165513	0.140059	0.1626	0.160385	0.182493	0.18895	4-hydroxy-3-methylbut-2-enyl diphosphate reductase	1	9.95e-05	0
PF10_0085	9	0	8.13343	8.65604	7.66541	6.43304	7.58184	7.40318	0	0	0	0	0	0	0	0	0.177303	0.188696	0.167101	0.140236	0.165279	0.161384	small subunit rRNA processing protein, putative	0	0.0001135	0
MAL8P1.154	9	0	8.10432	6.02069	4.82114	8.48591	6.9633	7.30486	0	0	0	0	0	0	0	0	0.194347	0.14438	0.115614	0.203498	0.166985	0.175176	conserved Plasmodium protein, unknown function	92	0.0009985	0.0003613
PF13_0173	9	1	8.09657	5.40688	5.84878	3.15053	4.14279	4.33834	0	0	0	0	0	0	0	0	0.261316	0.174506	0.188768	0.101683	0.133708	0.140019	conserved Plasmodium protein, unknown function	13
PF14_0231	9	1	8.09657	9.18865	8.82452	5.65641	7.03009	6.01384	0	0	0	0	0	0	0	0	0.180686	0.205058	0.196932	0.126231	0.156886	0.134207	60S ribosomal protein L7-3, putative	1
PF13_0234	9	0	8.03256	7.00961	7.09116	10.0592	8.41123	10.6545	0	0	0	0	0	1	1	0	0.156708	0.136751	0.138342	0.196245	0.164095	0.20786	phosphoenolpyruvate carboxykinase	1
PFC1005c	9	0	8.03256	3.3195	5.72758	5.742	4.89493	5.60544	0	0	0	0	0	0	0	0	0.241059	0.099619	0.171886	0.172319	0.146898	0.16822	iron-sulfur cluster assembly accessory protein, putative	12	0.00212	0.003333
PFI1475w	9	0	7.98893	6.96145	8.61727	8.66876	6.84925	5.75903	0	0	0	0	0	0	0	0	0.178147	0.155235	0.192158	0.193306	0.152733	0.128422	merozoite surface protein 1	216	0.004823	0.0006209
PFI0920c	9	0	7.87246	6.75056	5.45208	5.13877	5.64812	4.6993	0	0	0	0	0	0	0	0	0.221377	0.189829	0.153315	0.144505	0.158828	0.132147	dihydrouridine synthase, putative	2	0.0003004	0
PFL2460w	9	1	7.82958	6.03408	6.47207	6.21064	5.44307	4.25916	0	0	0	0	0	0	0	0	0.215997	0.166464	0.178547	0.171335	0.15016	0.117499	coronin	7
PF14_0732	9	1	7.75177	4.61829	6.48335	7.04102	5.26034	6.46368	0	0	0	0	0	0	0	0	0.206063	0.122767	0.172345	0.187169	0.139834	0.171822	Plasmodium exported protein (PHISTb), unknown function	8
PF14_0517	9	0	7.69818	9.46017	9.49688	9.51666	8.5	7.90347	0	0	0	0	0	0	0	0	0.146422	0.179935	0.180634	0.18101	0.161673	0.150327	aminopeptidase P	6
PF13_0272	9	1	7.61811	9.16338	10.3943	10.4529	8.60321	8.51816	0	0	0	0	0	0	0	0	0.139143	0.167367	0.189849	0.190921	0.157136	0.155583	thioredoxin-related protein, putative	3
PF13_0136	9	0	7.56169	7.86687	6.56235	5.86715	6.57636	6.35695	0	0	0	0	0	0	0	0	0.185375	0.192856	0.160876	0.143833	0.161219	0.155841	conserved Plasmodium protein, unknown function	1
PFL1650w	9	1	7.3696	3.91369	5.42641	7.78835	5.01191	4.52216	0	0	0	0	0	0	0	0	0.216548	0.115	0.15945	0.228853	0.14727	0.132879	conserved Plasmodium protein, unknown function	23	0.0005815	0
PFI1135c	9	0	7.30993	6.25401	5.60937	4.77879	6.7353	6.47768	0	0	0	0	0	0	0	0	0.196688	0.168277	0.150931	0.128583	0.181227	0.174295	OTU-like cysteine protease, putative	0	0.0004484	0
PF08_0072	9	0	7.29414	5.97192	3.80992	5.51057	5.38823	5.1669	0	0	0	0	0	0	0	0	0.22009	0.180194	0.114959	0.166273	0.162582	0.155903	conserved Plasmodium protein, unknown function	6	0.002016	0
PF11_0175	9	1	7.15107	9.2279	7.15124	4.78667	5.84364	4.75088	0	0	0	0	0	0	0	0	0.183778	0.237152	0.183783	0.123015	0.150178	0.122095	heat shock protein 101	11	0.0001446	0
PF11_0068	9	0	7.13741	8.35372	7.82008	9.54399	8.10055	6.98761	0	0	0	0	0	0	0	0	0.148872	0.174241	0.163111	0.199068	0.168961	0.145747	conserved protein, unknown function	4	0.0003726	0.0006588
PFD0420c	9	0	7.12021	4.9195	6.3815	4.98294	5.47798	5.99436	0	0	0	0	0	0	0	0	0.204155	0.141055	0.182974	0.142874	0.157068	0.171874	flap endonuclease 1	1	0.0009785	0
PFE1115c	9	1	7.01059	8.24798	7.14697	7.51248	7.02717	5.91179	0	0	0	0	0	0	0	0	0.163581	0.192454	0.166763	0.175292	0.163968	0.137942	S-adenosylmethionine-dependent methyltransferase, putative	1	0.0005917	0
PF11_0172	9	0	6.91355	6.15726	8.04744	7.82157	8.08689	10.056	0	0	0	0	0	0	0	0	0.146838	0.130776	0.170922	0.166124	0.171759	0.213581	folate/biopterin transporter, putative	4	0.0002339	0
PF10_0121	9	1	6.87823	11.1015	11.7563	12.204	10.4465	10.23	0	0	0	0	0	0	0	0	0.109847	0.177293	0.18775	0.1949	0.166833	0.163376	hypoxanthine phosphoribosyltransferase	1	0.0002299	0
PFI0475w	9	1	6.81231	8.35101	7.53967	8.41479	6.94988	7.07294	0	0	0	0	0	0	0	0	0.150913	0.185	0.167026	0.186413	0.153961	0.156687	small nuclear ribonucleoprotein (snRNP), putative	3	0	0
PFA0315w	9	1	6.7729	7.80358	6.57333	5.27037	5.42979	5.72698	0	0	0	0	0	0	0	0	0.180241	0.207669	0.17493	0.140255	0.144498	0.152407	conserved Plasmodium protein, unknown function	1	0.0001699	0
PFI1545c	9	0	6.7365	6.74931	7.84926	9.19763	7.00218	5.57884	0	0	0	0	0	0	0	0	0.15625	0.156547	0.182059	0.213334	0.162412	0.129398	proteasome precursor, putative	3	0.0004556	0.001182
PFL0975w	9	1	6.6444	4.75603	5.92763	4.49123	4.41653	5.02172	0	0	0	0	0	0	0	0	0.212569	0.152156	0.189638	0.143685	0.141295	0.160656	Cell cycle associated protein, putative	8	0.0004449	0
PFL1680w	9	1	6.6444	6.92105	6.47846	8.15785	6.77392	6.18	0	0	0	0	0	0	0	0	0.161445	0.168167	0.157414	0.198219	0.164593	0.150162	splicing factor 3b, subunit 3, 130kD, putative	6	0.0001203	0
PF14_0360	9	0	6.6054	9.65326	9.08716	9.84345	9.54689	8.23294	0	0	0	0	0	0	0	0	0.124703	0.182243	0.171556	0.185834	0.180235	0.155429	eukaryotic translation initiation factor eIF2A, putative	2
PF07_0016	9	0	6.56473	6.00066	8.52002	5.7987	6.78282	6.96794	0	0	1	0	0	0	1	0	0.161554	0.147673	0.209673	0.142703	0.166921	0.171477	conserved Plasmodium membrane protein, unknown function	19	0.001435	0
PF14_0494	9	0	6.56473	8.11153	7.08297	6.46631	6.87636	6.07505	0	1	0	0	0	0	1	0	0.159427	0.196992	0.172013	0.157037	0.166995	0.147535	small subunit rRNA processing factor, putative	7
PF11_0245	9	1	6.56473	9.10785	8.81968	8.35777	8.34161	7.77061	0	0	0	0	0	0	0	0	0.134077	0.186018	0.180132	0.170698	0.170368	0.158706	translation elongation factor EF-1, subunit alpha, putative	2	9.59e-05	0
PF14_0655	9	1	6.54193	7.70664	6.57988	6.04258	5.29757	4.06832	0	0	0	0	0	0	0	0	0.180532	0.212674	0.181579	0.166752	0.146193	0.11227	helicase 45	3
PF10_0350	9	0	6.44118	11.8686	9.12746	9.13094	9.58074	5.66012	0	0	0	0	0	0	0	0	0.124326	0.229083	0.176175	0.176242	0.184924	0.10925	probable protein, unknown function	15	0.001148	0
PFI0235w	9	1	6.44118	5.07236	7.54544	9.19873	7.81532	7.43598	0	0	0	0	0	0	0	0	0.148043	0.116582	0.173423	0.211421	0.179625	0.170907	replication factor A-related protein, putative	3	0.0002153	0
PF14_0416	9	0	6.39139	6.38838	6.16231	4.10401	5.23452	6.07436	0	0	0	0	0	0	0	0	0.18604	0.185952	0.179372	0.119459	0.152366	0.176812	zinc finger protein, putative	1
PFD0280w	9	0	6.39139	8.36596	8.46114	11.9665	10.0862	8.4652	0	0	0	0	0	0	0	0	0.11894	0.155685	0.157456	0.22269	0.187698	0.157532
PF11_0092	9	0	6.36662	4.17879	3.64901	6.3436	6.44713	9.4126	0	0	0	0	0	1	1	0	0.174918	0.114809	0.100254	0.174286	0.17713	0.258604	mechanosensitive ion channel protein	7	0.0002026	0
PFE1390w	9	0	6.33835	7.98556	6.54247	7.54704	6.89462	5.84429	0	0	0	0	0	0	0	0	0.154022	0.194049	0.158982	0.183393	0.167539	0.142016	RNA helicase 1	4	0.0001972	0.000502
MAL6P1.264	9	0	6.29572	5.04569	7.14996	8.36319	7.25573	6.41973	0	0	0	0	0	0	0	0	0.155335	0.124493	0.176411	0.206346	0.179021	0.158395
PFL0390c	9	0	6.29572	5.72051	5.2326	4.75455	7.55671	8.03809	0	0	0	0	0	0	0	0	0.167447	0.152149	0.139172	0.126457	0.200986	0.213789	conserved Plasmodium protein, unknown function	0	0.0005984	0
PF14_0251	9	1	6.22947	4.67561	5.05424	4.29088	3.91064	5.05323	0	0	0	0	0	0	0	0	0.213235	0.160047	0.173007	0.146877	0.133862	0.172972	conserved Plasmodium protein, unknown function	1
PF11_0146	9	0	6.17331	6.05744	7.58305	7.87128	7.56243	6.3129	0	0	0	0	0	0	0	0	0.148538	0.14575	0.182458	0.189394	0.181962	0.151897	conserved Plasmodium membrane protein, unknown function	4	7.59e-05	0.0004751
MAL13P1.200	9	1	6.14555	5.92275	6.71827	7.73073	7.87614	4.87903	0	0	0	0	0	0	0	0	0.156485	0.150812	0.171068	0.196849	0.200551	0.124235	mitochondrial ribosomal protein L49 precursor, putative	0
PF14_0579	9	1	5.95895	8.37567	7.62639	2.90783	5.33587	4.71044	0	0	0	0	0	0	0	0	0.17067	0.239886	0.218426	0.0832827	0.152824	0.134911	60S ribosomal protein L27, putative	0
PFC0080c	9	1	5.92241	10.139	8.19738	7.38735	8.68273	7.43694	0	0	0	0	0	0	0	0	0.123989	0.212264	0.171616	0.154658	0.181777	0.155696	Plasmodium exported protein (hyp1), unknown function	16	0.0007654	0.0009132
PFL0255c	9	1	5.92241	5.73766	5.81569	4.57479	5.58337	6.06299	0	0	0	0	0	0	0	0	0.175755	0.170273	0.172588	0.135763	0.165694	0.179927	UGA suppressor tRNA-associated antigenic protein, putative	5	0.0001382	0.0005767
PF10_0143	9	0	5.85452	5.25888	5.2726	1.45755	3.13069	3.30999	0	0	0	0	0	0	0	0	0.241083	0.216555	0.21712	0.0600205	0.128919	0.136302	transcriptional coactivator ADA2	8	0.0002916	0.0001297
PF11_0303	9	1	5.85452	6.39752	6.834	6.43501	5.34457	5.81261	0	0	0	0	0	0	0	0	0.159618	0.174423	0.186323	0.175445	0.145715	0.158476	26S proteasome regulatory subunit, putative	7	6.77e-05	0
PFD0755c	9	0	5.85452	5.86881	6.06769	5.9009	5.1795	7.01754	0	0	0	0	0	0	0	0	0.163129	0.163527	0.169068	0.164421	0.14432	0.195535	adenylate kinase	0	0.0001159	0
PF14_0717	9	0	5.80139	5.39841	5.17396	10.2662	7.62394	6.17469	0	0	0	1	0	0	1	0	0.143462	0.133496	0.127946	0.253872	0.188531	0.152693	trailer hitch, putative	0
PFL0060w	9	1	5.77177	10.4117	7.49887	7.08268	5.72585	3.62523	0	0	0	0	0	0	0	0	0.143877	0.25954	0.186929	0.176554	0.142732	0.0903683	Plasmodium exported protein, unknown function	3	0.001111	0
MAL6P1.195	9	0	5.73445	5.29181	4.78132	6.41481	6.17936	6.63024	0	0	0	0	0	0	0	0	0.163692	0.151056	0.136484	0.183113	0.176392	0.189263
MAL8P1.7	9	0	5.70489	1.78409	1.9569	3.0331	2.03297	2.30116	1	0	0	0	0	0	1	0	0.339312	0.106113	0.116391	0.180401	0.120916	0.136867	conserved Plasmodium protein, unknown function	15	0.0007964	0.0001519
PFL1450c	9	0	5.66929	3.97893	3.49037	1.94526	3.8989	5.8759	0	0	0	0	0	0	0	0	0.228061	0.160062	0.140409	0.0782528	0.156843	0.236373	conserved Plasmodium protein, unknown function	3	0.0006985	0
PFD1165w	9	1	5.54787	7.6408	5.37071	3.58501	4.10983	3.68968	0	0	0	0	0	0	0	0	0.185275	0.255171	0.179359	0.119724	0.137251	0.12322	serine/threonine protein kinase, FIKK family	9	0.0003425	0
PFL0660w	9	0	5.54787	5.49254	7.34252	12.6679	9.9807	9.26557	0	0	0	0	0	0	0	0	0.110302	0.109202	0.145983	0.251861	0.198435	0.184217	dynein light chain 1, putative	0	0	0
PF13_0098	9	1	5.46439	7.24206	7.44325	4.04003	6.11386	6.43495	0	0	0	0	0	0	0	0	0.148737	0.197124	0.202601	0.109967	0.166415	0.175155	conserved Plasmodium protein, unknown function	1
PF14_0577	9	0	5.46439	3.85733	6.39774	9.92267	6.68588	4.15826	0	0	0	0	0	0	0	0	0.149766	0.10572	0.175347	0.271956	0.183244	0.113968	conserved Plasmodium protein, unknown function	38
PF13_0226	9	0	5.41421	4.71432	4.3589	6.27122	6.79752	8.42847	0	0	0	0	0	1	1	0	0.150459	0.131009	0.121132	0.174275	0.188901	0.234224	conserved Plasmodium protein, unknown function	1
PFL2050w	9	1	5.21188	6.19016	5.33754	3.58051	4.90433	5.11102	0	0	0	0	0	0	0	0	0.171808	0.204057	0.175951	0.118031	0.16167	0.168483	protein geranylgeranyltransferase type II, alpha subunit, putative	2
PFL1740w	9	0	5.16621	5.39245	5.98582	4.00823	6.17946	6.18118	0	0	0	0	0	0	0	0	0.156964	0.163838	0.181866	0.121781	0.187749	0.187802	conserved Plasmodium protein, unknown function	1	0.0003244	0.0008143
PF07_0099	9	1	5.11918	6.59707	4.84124	5.89523	5.00417	4.72362	0	0	0	0	0	0	0	0	0.159077	0.205002	0.15044	0.183193	0.155503	0.146785	conserved Plasmodium protein, unknown function	7	0	0.002222
PFE1315w	9	0	5.09236	4.33327	4.52642	1.75425	4.66464	5.90764	0	0	0	0	0	0	0	0	0.193784	0.164897	0.172248	0.066756	0.177507	0.224808	conserved Plasmodium protein, unknown function	0	0.0007466	0
PFL2350c	9	0	5.09236	7.08267	6.14094	6.31087	7.14883	5.21717	0	0	0	0	0	0	0	0	0.137658	0.19146	0.166004	0.170597	0.193249	0.141032	conserved Plasmodium membrane protein, unknown function	5
PF14_0111	9	1	5.04967	4.44988	4.56913	4.43416	3.24795	3.16609	0	0	0	0	0	0	0	0	0.20266	0.178589	0.183375	0.177958	0.130351	0.127066	conserved Plasmodium protein, unknown function	7
PFD0550c	9	0	5.00983	4.59446	4.10468	5.9676	4.33979	4.59736	0	0	0	1	0	0	1	0	0.175085	0.160568	0.143451	0.208557	0.151668	0.16067	conserved Plasmodium protein, unknown function	0	0.0001294	0
PFL1385c	9	0	5.00983	4.69599	8.18574	9.33906	6.03523	6.66486	0	0	0	0	0	0	0	0	0.125463	0.117603	0.204999	0.233882	0.151143	0.166911	merozoite surface protein 9	24	0.0004352	0.001359
PF14_0412	9	1	4.96458	6.25551	8.10857	9.30414	7.13128	4.97744	0	0	0	0	0	0	0	0	0.121856	0.153541	0.199025	0.22837	0.175037	0.122171	conserved Plasmodium protein, unknown function	1
PFE1320w	9	0	4.9119	7.30069	6.10091	3.80235	5.22394	4.77273	0	1	0	0	0	0	1	0	0.152959	0.227347	0.189986	0.118407	0.162676	0.148625	conserved Plasmodium protein, unknown function	29	0.000759	0.0002421
PF13_0157	9	0	4.8578	8.13661	7.36099	8.47479	6.92437	5.59136	0	0	0	0	0	0	0	0	0.117492	0.196794	0.178034	0.204973	0.167474	0.135234	ribose-phosphate pyrophosphokinase, putative	7
PFE0935c	9	1	4.8578	4.42088	3.69528	0.89879	4.54473	5.6724	0	0	0	0	0	0	0	0	0.201653	0.183516	0.153395	0.0373098	0.188657	0.235468	RNA binding protein Puf1	29	0.0003635	0
PFL2070w	9	0	4.8578	5.01257	5.68946	6.42949	5.31719	6.68604	0	0	0	0	0	0	0	0	0.142908	0.147461	0.167374	0.189144	0.156422	0.196691	syntaxin, Qa-SNARE family	1
PF07_0119	9	0	4.80206	5.16537	6.0184	8.12744	8.72702	7.70337	0	0	0	0	0	0	0	0	0.118442	0.127403	0.148443	0.200461	0.21525	0.190002	conserved Plasmodium protein, unknown function	0	0	0
PF14_0102	9	0	4.69263	5.70356	8.01869	10.4343	6.96014	3.22309	0	0	0	0	0	0	0	0	0.120224	0.146124	0.205437	0.267324	0.178317	0.0825747	rhoptry-associated protein 1	14
PFL1195w	9	0	4.63513	4.58398	4.70671	1.84005	3.50918	5.14551	0	0	0	0	0	0	0	0	0.189805	0.18771	0.192735	0.0753485	0.143698	0.210704	conserved Plasmodium protein, unknown function	1	0	0
PF07_0104	9	0	4.50229	3.43407	3.51191	3.95806	5.45296	7.50011	0	0	0	0	0	1	1	0	0.158758	0.121091	0.123836	0.139568	0.192281	0.264466	kinesin-like protein, putative	12	0.0004065	0.0001762
PFI0775w	9	0	4.43468	4.8273	4.65531	7.43508	7.71269	9.87809	0	0	0	0	0	1	1	0	0.113876	0.123958	0.119541	0.190921	0.19805	0.253654	glycolipid transfer protein, putative	1	0.000581	0
MAL8P1.25	9	0	4.36972	4.62168	3.99541	4.05205	6.94934	7.99739	0	0	0	0	0	0	0	0	0.136615	0.144493	0.124913	0.126684	0.217265	0.250031	conserved Plasmodium protein, unknown function	8	0.001427	0
PF13_0109	9	0	4.36972	6.91726	5.60033	2.8519	4.61158	4.36548	0	1	0	0	0	0	1	0	0.152169	0.240883	0.195023	0.0993129	0.160591	0.152021	N2,N2-dimethylguanosine tRNA methyltransferase, putative	3
PFB0460c	9	1	4.36972	4.65648	6.55784	6.16473	6.28888	7.30401	0	0	0	0	0	0	0	0	0.123642	0.131756	0.185556	0.174432	0.177945	0.206669	conserved Plasmodium protein, unknown function	52	0.001174	0.0002602
PFD1025w	9	0	4.36972	3.85545	3.51691	1.60842	2.95396	3.40626	0	0	0	0	0	0	0	0	0.221693	0.195602	0.178426	0.0816012	0.149866	0.172812	erythrocyte membrane protein 1 (PfEMP1)-like pseudogene	34	0.008841	0.0008319
PF10_0011	9	0	4.30309	4.03556	3.3526	2.21946	2.29264	2.60966	0	0	0	0	0	0	0	0	0.228729	0.214509	0.178207	0.117975	0.121864	0.138716
PF13_0348	9	0	4.22178	6.22055	6.45039	7.07536	6.43804	6.52637	0	0	0	0	0	0	0	0	0.114311	0.16843	0.174653	0.191576	0.174319	0.176711	rhoptry protein	34
PF11_0319	9	1	4.14966	3.98767	4.81297	6.15727	4.58345	4.23345	0	0	0	0	0	0	0	0	0.148603	0.142802	0.172357	0.220497	0.164137	0.151604	mitochondrial rpoD precursor, putative	7	0.0005163	0.0002477
PFE0455w	9	1	4.14966	4.31877	3.69353	2.31822	4.88522	5.33883	0	0	0	0	0	0	0	0	0.167974	0.174819	0.14951	0.0938391	0.197748	0.21611	leucine-rich repeat protein	5	0.0003147	0.003949
PFL0915c	9	1	4.14966	5.05908	4.34742	7.8536	8.38673	8.2172	0	0	0	0	0	0	0	0	0.109162	0.133086	0.114365	0.206599	0.220624	0.216164	conserved Plasmodium protein, unknown function	4	0.0004699	0
PF11_0130	9	0	4.08712	4.78796	4.33292	2.25463	3.57361	4.59195	0	0	0	0	0	0	0	0	0.172976	0.202638	0.183379	0.0954211	0.151243	0.194342	conserved Plasmodium protein, unknown function	0	0.0004861	0
MAL8P1.12	9	0	4.01759	2.66846	4.08113	4.88378	5.73114	6.68456	0	0	0	0	0	0	0	0	0.143145	0.095076	0.145408	0.174006	0.204197	0.238167	conserved Plasmodium protein, unknown function	7	0.0004536	0.0006477
PFA0610c	9	1	4.01759	3.99411	2.94445	3.0259	3.23572	4.24182	0	0	0	0	0	0	0	0	0.187216	0.186123	0.137209	0.141004	0.150782	0.197665	Plasmodium exported protein (hyp11), unknown function	13	0.001778	0
MAL13P1.348	9	1	3.94298	3.85747	4.94671	6.0529	5.4972	4.19553	0	0	0	0	0	0	0	0	0.138385	0.135384	0.173613	0.212436	0.192933	0.147249	glycosylphosphatidylinositol anchor attachment 1 protein, putative	7
MAL8P1.84	9	1	3.94298	3.26037	5.16358	5.20403	3.95357	3.2339	0	0	0	0	0	0	0	0	0.159258	0.131687	0.208558	0.210192	0.159686	0.130618	conserved Plasmodium protein, unknown function	5	0.000251	0
PF10_0249	9	0	3.85095	3.45432	3.75733	2.53961	4.3982	4.58612	0	0	0	0	0	0	0	0	0.170498	0.152937	0.166353	0.112439	0.194727	0.203047
PFI0170w	9	0	3.75484	6.18271	4.65142	3.21249	3.84973	3.65724	0	1	0	0	0	0	1	0	0.148363	0.244295	0.183789	0.126934	0.152113	0.144507	conserved Plasmodium protein, unknown function	16	0.0009611	0
MAL13P1.192	9	0	3.75484	4.49383	3.51098	2.4447	3.06964	4.08277	0	0	0	0	0	0	0	0	0.175815	0.210417	0.164397	0.114469	0.143732	0.19117	conserved Plasmodium protein, unknown function	2
PFL1495w	9	1	3.75484	3.30621	3.126	1.77304	3.47521	5.67095	0	0	0	0	0	0	0	0	0.177902	0.156646	0.148108	0.0840055	0.164653	0.268686	conserved Plasmodium protein, unknown function	10	0.0001062	0.000338
PF11_0432	9	0	3.5593	3.02577	4.20849	2.64447	4.72708	4.70794	0	0	0	0	0	0	0	0	0.155611	0.132285	0.183993	0.115615	0.206666	0.205829	conserved Plasmodium protein, unknown function	3	3.85e-05	0.0004812
PF14_0095	9	0	3.44141	4.29753	4.81966	1.11683	4.60176	4.81595	0	0	0	0	0	0	0	0	0.149023	0.186096	0.208705	0.0483619	0.19927	0.208545	conserved Plasmodium protein, unknown function	6
PF14_0120	9	0	3.44141	4.21941	6.73527	6.39407	4.94885	3.85994	0	0	0	0	0	0	0	0	0.116268	0.142553	0.227551	0.216024	0.167197	0.130408	conserved Plasmodium protein, unknown function	4
PFL1530w	9	0	3.44141	5.27471	4.2879	1.61935	3.44374	4.16965	0	0	0	0	0	0	0	0	0.154762	0.237207	0.192829	0.0728233	0.154867	0.187511	asparagine-rich protein, putative	27	0.000561	0.0009242
MAL13P1.349	9	0	3.3383	5.44094	4.00003	5.40399	4.9129	5.29575	0	0	0	0	0	0	0	0	0.117579	0.191637	0.140886	0.190336	0.173039	0.186523	conserved Plasmodium protein, unknown function	18
MAL6P1.96	9	0	3.3383	3.41783	3.90113	3.67528	3.14772	4.2674	0	0	0	0	0	0	0	0	0.153502	0.157158	0.179382	0.168997	0.144738	0.196223
PFC0520w	9	0	3.02923	5.18428	5.24292	3.02721	4.70632	5.26036	0	0	0	0	0	0	0	0	0.114525	0.196001	0.198218	0.114449	0.177931	0.198877	26S proteasome regulatory subunit S14, putative	0	0	0
PF07_0056	9	0	2.85682	3.78476	3.68652	1.43683	2.36158	2.10263	0	0	0	0	0	0	0	0	0.17603	0.233208	0.227154	0.0885338	0.145515	0.129559	conserved Plasmodium protein, unknown function	14	0.0006728	0
PF07_0120	9	0	2.48754	3.83454	3.764	4.0856	3.20173	3.41309	0	0	0	0	0	0	0	0	0.119671	0.184473	0.181079	0.196551	0.154029	0.164197	conserved Plasmodium protein, unknown function	24	0.001012	0
PFE1560c	9	0	2.48754	3.56483	4.32588	7.76936	5.53804	5.98158	0	0	0	0	0	0	0	0	0.083848	0.120161	0.145813	0.261884	0.186672	0.201623	mitochondrial ribosomal protein S16 precursor, putative	1	0.0001246	0
PF13_0074	9	0	1.97699	3.52923	2.43674	0.489703	1.72499	1.9753	0	1	0	0	0	0	1	0	0.162944	0.29088	0.200836	0.0403614	0.142174	0.162805
PF14_0588	9	1	1.97699	2.91876	2.5083	6.80575	6.90146	4.53794	0	0	0	0	0	0	0	0	0.077078	0.113795	0.0977924	0.26534	0.269071	0.176923	conserved Plasmodium protein, unknown function	96
PF14_0730	9	1	1.97699	2.92386	2.38557	3.73049	1.61865	1.08621	0	0	0	0	0	0	0	0	0.144077	0.213082	0.173853	0.271867	0.117962	0.0791594	Plasmodium exported protein (PHISTb), unknown function	5
PFL1035w	9	0	1.58548	2.88921	4.0244	3.86073	3.1047	3.20237	0	0	0	0	0	0	0	0	0.0849356	0.154777	0.21559	0.206822	0.166321	0.171554	conserved Plasmodium protein, unknown function	4	0.0003961	0
PFB0976w	8	0	11.4245	10.5918	10.723	11.356	11.2281	10.6657	0	0	0	0	0	0	0	0	0.173127	0.160509	0.162497	0.172089	0.170151	0.161628	hypothetical protein	2	0	0
PF14_0763	8	1	11.0751	10.4766	10.6427	10.9639	10.9872	10.5127	0	0	0	0	0	0	0	0	0.171286	0.162031	0.1646	0.169567	0.169927	0.162589	Plasmodium exported protein (PHISTa), unknown function	0
PF11_0344	8	0	10.5859	6.09362	6.88169	7.18569	5.41586	4.72544	0	0	0	0	0	0	0	0	0.258899	0.149031	0.168305	0.17574	0.132455	0.11557	apical membrane antigen 1	65	0.01293	0.000558
PF14_0598	8	1	10.3772	12.5762	12.9891	13.0172	12.3759	8.85599	0	0	0	0	0	0	0	0	0.147842	0.179169	0.185052	0.185452	0.176316	0.126169	glyceraldehyde-3-phosphate dehydrogenase	8
PF11_0377	8	0	9.655	9.76101	10.1186	9.71168	10.7073	9.2111	0	0	0	0	0	0	0	0	0.163189	0.16498	0.171024	0.164147	0.180974	0.155686
PF10_0084	8	1	9.49006	7.93155	10.708	13.5077	12.2145	10.6626	0	0	0	0	0	0	0	0	0.1471	0.122942	0.165979	0.209375	0.18933	0.165274	tubulin beta chain	8	0.0004934	0
PFC0915w	8	1	9.31609	5.39135	8.69577	10.488	10.8547	10.5115	0	0	0	0	0	0	0	0	0.168595	0.0975681	0.157369	0.189802	0.196439	0.190228	ATP-dependent RNA helicase, putative	5	0.0001229	0
mitopl_coI	8	0	9.13946	8.02461	8.09208	8.81855	8.61106	7.74566	0	0	0	0	0	0	0	0	0.181226	0.159119	0.160457	0.174862	0.170748	0.153588
MAL6P1.64	8	0	9.05973	8.58514	7.97313	5.48747	8.13132	6.76469	0	0	0	0	0	0	0	0	0.196944	0.186628	0.173323	0.119289	0.176762	0.147054
PFD0310w	8	0	8.86215	10.8341	10.4534	14.9457	13.5271	13.4372	0	0	0	0	0	0	0	0	0.122983	0.150349	0.145066	0.207407	0.187721	0.186473	sexual stage-specific protein precursor	4	0.0003169	0.002119
PF10_0097	8	1	8.80534	6.87694	7.26176	5.6847	7.63415	6.829	0	0	0	0	0	0	0	0	0.204339	0.159588	0.168518	0.13192	0.17716	0.158475	mitochondrial ribosomal protein L22/L43, putative	2	0.0001246	0
PFB0640c	8	1	8.74377	7.83246	7.02019	8.44558	7.57392	6.01353	0	0	0	0	0	0	0	0	0.191626	0.171654	0.153852	0.185091	0.165988	0.13179	sec31p	3	0.0002871	0
MAL6P1.100	8	0	8.66492	8.3422	6.79522	5.26687	6.73625	7.29448	0	0	0	0	0	0	0	0	0.201043	0.193555	0.157662	0.122201	0.156294	0.169246
MAL6P1.48	8	0	8.65544	8.91568	8.33736	7.34102	7.69837	7.00519	0	0	0	0	0	0	0	0	0.180498	0.185925	0.173865	0.153088	0.16054	0.146084
PFB0705w	8	0	8.40411	7.63908	7.06293	7.84625	7.30033	6.8915	0	0	0	0	0	0	0	0	0.186161	0.169215	0.156453	0.173804	0.161711	0.152655	conserved Plasmodium protein, unknown function	7	0.0008788	0
PF14_0323	8	1	8.38991	7.8757	9.1058	10.0868	9.19884	8.1558	0	0	0	0	0	0	0	0	0.158861	0.149125	0.172416	0.190991	0.174178	0.154428	calmodulin	3
PFI0005w	8	1	8.37359	7.70364	6.9226	3.31846	6.3222	6.93526	0	0	0	0	0	0	0	0	0.211584	0.194656	0.17492	0.0838507	0.159749	0.17524	erythrocyte membrane protein 1, PfEMP1	86	0.02583	0.01195
PFL2625w	8	0	8.11107	6.45427	6.07231	4.87338	5.76386	5.98371	0	0	0	0	0	0	0	0	0.217697	0.173229	0.162977	0.130799	0.154699	0.160599	rifin	7
PFI0530c	8	1	8.05898	5.13676	7.1488	8.82386	7.34785	7.5433	0	0	0	0	0	0	0	0	0.182911	0.116587	0.162253	0.200271	0.166771	0.171207	DNA primase large subunit, putative	0	0.0002428	0
MAL6P1.55	8	0	7.97525	5.45751	6.84585	6.80249	7.68624	7.54885	0	0	0	0	0	0	0	0	0.188468	0.12897	0.161778	0.160754	0.181638	0.178392
PFA0075w	8	0	7.91498	6.26017	5.69439	2.54096	5.31842	5.88718	0	0	0	0	0	0	0	0	0.235452	0.186225	0.169395	0.0755876	0.15821	0.17513	erythrocyte membrane protein 1 (PfEMP1), exon2, pseudogene	0	0.009622	0.007874
PF14_0272	8	1	7.89928	7.24699	6.43064	11.1681	11.3954	11.3986	0	0	0	0	0	0	0	0	0.142229	0.130485	0.115786	0.201085	0.205178	0.205237	CPW-WPC family protein	12
MAL6P1.182	8	0	7.84973	6.46082	7.39966	8.06424	6.02994	6.56276	0	0	0	0	0	0	0	0	0.185279	0.152496	0.174656	0.190342	0.142326	0.154902
PFC0900w	8	0	7.84973	8.01924	7.81171	9.02895	7.61087	6.54598	0	0	0	0	0	0	0	0	0.167491	0.171108	0.16668	0.192653	0.162395	0.139673	T-complex protein 1 epsilon subunit, putative	2	0	0
PF14_0444	8	1	7.77764	5.59529	7.55818	9.25693	8.00543	8.86302	0	0	0	0	0	0	0	0	0.165283	0.118906	0.160619	0.19672	0.170124	0.188348	conserved Plasmodium protein, unknown function	5
PF14_0533	8	1	7.75177	3.74508	5.94411	7.12852	5.08981	4.10185	0	0	0	0	0	0	0	0	0.229606	0.110929	0.176064	0.211146	0.150759	0.121496	transcription factor with AP2 domain(s), putative	23
PFL1915w	8	0	7.66813	5.13222	6.71985	7.84186	6.6954	6.35903	0	0	0	0	0	0	0	0	0.189728	0.126983	0.166265	0.194026	0.16566	0.157337	DNA gyrase subunit B	5
PFL0005w	8	1	7.64622	6.72221	6.43784	2.35291	6.3249	7.09167	0	0	0	0	0	0	0	0	0.209052	0.183789	0.176014	0.0643298	0.172926	0.19389	erythrocyte membrane protein 1, PfEMP1	19	0.02539	0.004129
PF11_0282	8	0	7.57364	6.86455	9.62474	11.5216	9.46997	9.58582	0	0	0	0	0	0	0	0	0.138609	0.125632	0.176147	0.210862	0.173315	0.175435	deoxyuridine 5'-triphosphate nucleotidohydrolase	0	0.0001533	0
PF11_0094	8	1	7.56169	7.88867	9.05107	7.13103	11.3977	10.9701	0	0	0	0	0	0	0	0	0.140031	0.146086	0.167612	0.132055	0.211067	0.203149	conserved Plasmodium protein, unknown function	43	0.0008728	0.0002586
PF14_0714	8	1	7.53596	8.10176	7.88374	6.59817	7.59426	7.84285	0	0	0	0	0	0	0	0	0.165419	0.177839	0.173053	0.144834	0.166699	0.172156	conserved Plasmodium membrane protein, unknown function	4
PF07_0035	8	0	7.39449	6.76249	9.10795	11.1564	9.19365	8.78897	0	0	0	0	0	0	0	0	0.141106	0.129045	0.173803	0.212893	0.175438	0.167716	Cg1 protein	41	0.003217	0
PF14_0681	8	1	7.35617	4.67182	6.97362	9.02785	6.78014	6.4992	0	0	0	0	0	0	0	0	0.178078	0.113095	0.168817	0.218545	0.164133	0.157332	diacylglycerol kinase, putative	4
PFL0505c	8	0	7.34191	4.68335	7.04689	4.78003	6.39141	6.36548	0	0	0	0	0	0	0	0	0.200549	0.127929	0.19249	0.13057	0.174585	0.173877	syntaxin, Qa-SNARE family	0	0	0
chr1.rRNA-1-ITS2	8	0	7.27732	6.09117	5.84256	7.41337	9.44744	5.80499	0	0	0	0	1	0	1	0	0.173779	0.145454	0.139518	0.177028	0.225601	0.13862
PFC0420w	8	1	7.01059	6.11902	4.97541	5.03584	6.11814	5.24178	0	0	0	0	0	0	0	0	0.203201	0.177359	0.144211	0.145963	0.177333	0.151932	calcium dependent protein kinase 3	13	0.0002807	0
PF11_0171	8	0	6.97039	7.36997	7.38275	6.14058	7.77443	8.33745	0	0	0	0	0	0	0	0	0.158506	0.167592	0.167883	0.139636	0.17679	0.189593	ER membrane protein Sec12	2	0.0007225	0
PF14_0079	8	0	6.95085	8.19832	6.44291	5.6482	6.54165	5.13668	0	0	0	0	0	0	0	0	0.1786	0.210653	0.165548	0.145128	0.168085	0.131985	transcription factor with AP2 domain(s), putative	11
PF13_0189	8	0	6.89246	5.14894	6.88182	8.55119	7.04252	7.36698	0	0	0	0	0	0	0	0	0.164561	0.122934	0.164307	0.204164	0.168144	0.175891	conserved Plasmodium protein, unknown function	4
PFC0205c	8	1	6.8582	4.20183	5.42811	6.62837	3.67445	3.93868	0	0	0	0	0	0	0	0	0.223179	0.136735	0.176641	0.215699	0.119573	0.128172	1-cys-glutaredoxin-like protein-1	0	0.0001551	0
PFC0810c	8	1	6.79808	7.73909	7.0994	2.96336	7.26529	7.31741	0	0	0	0	0	0	0	0	0.173497	0.197513	0.181187	0.0756294	0.185421	0.186751	conserved Plasmodium protein, unknown function	22	0.001574	0
PFL2010c	8	0	6.75321	8.44776	7.43359	4.67487	6.87588	6.25367	0	0	0	0	0	0	0	0	0.166998	0.208901	0.183822	0.115603	0.170031	0.154645	DEAD/DEAH box ATP-dependent RNA helicase, putative	13
PF14_0170	8	1	6.58435	5.76099	5.08637	7.08017	4.75834	4.26541	0	0	0	0	0	0	0	0	0.196339	0.171787	0.151671	0.211124	0.141889	0.12719	NOT family protein, putative	28
PF10_0196	8	0	6.56473	5.17509	4.75209	8.39566	9.21416	9.11824	0	0	0	0	1	0	1	0	0.151891	0.119738	0.109951	0.194254	0.213192	0.210973	cytoplasmic dynein intermediate chain, putative	1	0.0005455	0
PFL2430c	8	0	6.56473	8.86379	7.87014	8.97992	9.7194	8.27111	0	0	0	0	0	0	0	0	0.130592	0.176327	0.15656	0.178637	0.193347	0.164537	eukaryotic translation initiation factor 2b, subunit 2, putative	1
MAL13P1.165	8	1	6.54193	5.26947	7.14288	8.69669	8.10109	6.92159	0	0	0	0	0	0	0	0	0.153301	0.123483	0.167384	0.203795	0.189838	0.162198	GPI transamidase subunit PIG-U, putative	9
MAL6P1.94	8	0	6.54193	9.00476	8.50516	8.5261	8.87387	11.3764	0	0	0	0	0	0	0	0	0.123834	0.170454	0.160997	0.161393	0.167976	0.215347
PFI0360c	8	1	6.51773	5.87971	6.82629	9.85929	9.11646	9.228	0	0	0	0	0	0	0	0	0.137425	0.123973	0.143931	0.207881	0.192219	0.194571	conserved Plasmodium protein, unknown function	1	0.0001606	0
PF14_0005	8	1	6.48989	5.81374	4.85858	3.25772	4.89547	5.15052	0	0	0	0	0	0	0	0	0.213021	0.190828	0.159476	0.10693	0.160687	0.169058	rifin	0
PFA0440w	8	0	6.44118	4.85798	5.26918	12.0582	10.7081	10.5605	0	0	0	1	0	0	1	0	0.129094	0.0973639	0.105605	0.241671	0.214613	0.211653	photosensitized INA-labeled protein 1, PhIL1, putative	0	0	0
PF07_0078	8	1	6.39139	3.26702	5.18679	6.33456	4.83055	5.24386	0	0	0	0	0	0	0	0	0.204497	0.104531	0.165955	0.202679	0.154557	0.167781	conserved membrane protein, unknown function	7	5.76e-05	0
MAL13P1.193	8	1	6.36662	5.79916	7.99686	9.90688	7.96763	6.91686	0	0	0	0	0	0	0	0	0.141625	0.129002	0.17789	0.220378	0.17724	0.153865	conserved Plasmodium protein, unknown function	6
MAL7P1.75	8	1	6.20608	5.69152	8.12228	11.4486	9.31515	8.05301	0	0	0	0	0	0	0	0	0.127078	0.116542	0.166315	0.234426	0.190741	0.164897	mitochondrial ATP synthase F1, epsilon subunit, putative	0	0	0
PF07_0105	8	0	6.17331	2.98252	4.89392	4.78219	3.84438	3.84485	0	0	0	0	0	0	0	0	0.232769	0.112458	0.184529	0.180316	0.144955	0.144973	exonuclease I, putative	24	0.0002824	0
PF14_0423	8	1	6.08042	6.26014	4.39901	5.21759	4.19018	3.89889	0	0	0	0	0	0	0	0	0.202369	0.20835	0.146408	0.173652	0.139458	0.129763	eukaryotic initiation factor 2alpha kinase 1	10
PFE0320w	8	1	5.98858	4.38504	3.72225	3.66105	4.83085	6.21261	0	0	0	0	0	0	0	0	0.207934	0.152256	0.129243	0.127118	0.167736	0.215713	conserved Plasmodium protein, unknown function	93	0.00092	0.0004232
PF11_0529	8	1	5.92241	5.04502	4.20648	5.52502	4.26579	4.21515	0	0	0	0	0	0	0	0	0.202962	0.172894	0.144157	0.189344	0.146189	0.144454	rifin	0	0.01737	0.01026
PF14_0565	8	0	5.92241	7.01931	6.48219	4.30358	5.80621	4.56131	0	0	0	0	0	0	0	0	0.173703	0.205875	0.190121	0.126223	0.170295	0.133782	conserved Plasmodium protein, unknown function	4
PFB0055c	8	1	5.92241	4.94752	3.90385	2.61069	4.14281	3.52771	0	0	0	0	0	0	0	0	0.236377	0.197466	0.155811	0.104198	0.165349	0.140799	rifin	40	0.02026	0.001706
PFL1015w	8	0	5.82462	6.00705	5.51306	5.47478	8.15905	10.9546	0	0	0	0	0	1	1	0	0.138902	0.143253	0.131473	0.13056	0.194573	0.261239
MAL6P1.164	8	0	5.82462	3.66369	4.28096	3.63036	4.21415	4.9845	0	0	0	0	0	0	0	0	0.218985	0.137742	0.160949	0.136489	0.158437	0.187399
PFD0940w	8	1	5.82462	5.33804	6.4095	4.84424	5.72954	6.14576	0	0	0	0	0	0	0	0	0.169855	0.155666	0.186911	0.141266	0.167083	0.17922	conserved Plasmodium protein, unknown function	33	0.0007371	0
PFI0400c	8	1	5.80139	5.31984	7.56861	11.291	7.90141	9.44713	0	0	0	0	0	0	0	0	0.122575	0.1124	0.159913	0.238563	0.166945	0.199604	conserved Plasmodium membrane protein, unknown function	2	0.0002614	0
PF10_0338	8	1	5.73445	5.13707	5.93818	4.48618	4.87368	5.17138	0	0	0	0	0	0	0	0	0.18297	0.163909	0.18947	0.143141	0.155505	0.165004	conserved Plasmodium protein, unknown function	11	0.002543	0
PF11_0467	8	1	5.70489	4.71096	6.2886	9.2329	8.18268	7.25315	0	0	0	0	0	0	0	0	0.137889	0.113865	0.151997	0.223161	0.197777	0.17531	conserved Plasmodium protein, unknown function	4	0.0002968	0
PFI1440w	8	0	5.66929	4.36153	5.32868	6.34151	6.76555	6.3308	0	0	0	0	0	0	0	0	0.162923	0.125341	0.153135	0.182241	0.194427	0.181933	conserved Plasmodium protein, unknown function	4	0.0004998	0
PF11_0215	8	0	5.6322	4.85039	7.50079	8.50312	9.7109	8.73188	0	0	0	0	0	0	0	0	0.125357	0.107956	0.166947	0.189256	0.216137	0.194347	conserved Plasmodium protein, unknown function	1	0	0.003968
PFB0255w	8	0	5.6322	8.47532	6.29723	5.76328	6.68671	7.36334	0	0	0	0	0	0	0	0	0.140041	0.210734	0.156577	0.143301	0.166261	0.183085
PF14_0669	8	1	5.59431	5.88805	3.8043	1.06593	4.70876	4.05438	0	0	0	0	0	0	0	0	0.222741	0.234437	0.151471	0.0424405	0.187483	0.161428	conserved Plasmodium protein, unknown function	3
PFA0095c	8	1	5.59431	5.21961	3.99621	2.0944	3.71161	4.33643	0	0	0	0	0	0	0	0	0.224198	0.209181	0.160152	0.0839351	0.148747	0.173787	rifin	34	0.02597	0.006211
MAL6P1.108	8	0	5.50797	5.92857	6.9686	7.08592	6.62103	6.28275	0	0	0	0	0	0	0	0	0.143456	0.154411	0.181498	0.184554	0.172446	0.163635
MAL7P1.117	8	1	5.50797	6.53607	5.96028	4.16058	4.31047	4.43155	0	0	0	0	0	0	0	0	0.178212	0.211476	0.192846	0.134616	0.139466	0.143384	conserved Plasmodium protein, unknown function	1	0.0002492	0
PF11_0407	8	0	5.50797	3.8468	4.50205	3.26108	3.86151	2.89652	0	0	0	0	0	0	0	0	0.230691	0.161116	0.18856	0.136584	0.161732	0.121315	adrenodoxin reductase, putative	1	0.0002064	0
PF14_0545	8	1	5.50797	5.65796	6.40307	5.86096	4.95743	6.36778	0	0	0	0	0	0	0	0	0.158479	0.162795	0.184234	0.168636	0.142639	0.183218	thioredoxin, putative	3
MAL6P1.196	8	0	5.41421	4.90693	6.96164	8.95034	5.95463	5.83346	0	0	0	0	0	0	0	0	0.1424	0.129058	0.183099	0.235404	0.156613	0.153427
PF14_0340	8	0	5.37069	4.33936	5.24709	7.61271	6.64713	6.76588	0	0	0	0	0	0	0	0	0.149257	0.120595	0.145822	0.211565	0.18473	0.188031	conserved Plasmodium protein, unknown function	2
MAL7P1.177	8	1	5.30129	5.01237	5.08703	4.74832	3.27153	3.14219	0	0	0	0	0	0	0	0	0.199576	0.188699	0.19151	0.178759	0.123162	0.118293	Plasmodium exported protein (hyp9), unknown function	3	0.0004007	0
MAL6P1.123	8	0	5.16621	5.71095	4.83226	5.60252	4.48398	4.57426	0	0	0	0	0	0	0	0	0.170108	0.188045	0.159112	0.184474	0.147644	0.150617
PF13_0286	8	1	5.09236	6.45963	4.93959	1.75281	4.47785	4.73642	0	0	0	0	0	0	0	0	0.185456	0.235249	0.179892	0.0638346	0.163076	0.172493	large subunit rRNA methyltransferase, putative	4
PFI0395w	8	1	5.09236	2.98439	4.36402	6.25539	4.6383	4.35481	0	0	0	0	0	0	0	0	0.183911	0.107781	0.157607	0.225914	0.167512	0.157274	conserved Plasmodium protein, unknown function	13	0.0003451	0.0002209
PFB0635w	8	1	5.04967	7.23818	6.26071	7.65333	6.21998	5.1616	0	0	0	0	0	0	0	0	0.134359	0.192589	0.166582	0.203635	0.165498	0.137337	T-complex protein 1, putative	1	9.41e-05	0
PFL2205w	8	1	5.04967	4.05413	3.34483	4.14444	5.87949	5.39265	0	0	0	0	0	0	0	0	0.181218	0.145491	0.120036	0.148732	0.210997	0.193526	conserved Plasmodium protein, unknown function	4
PFE0440w	8	0	4.96458	5.25974	5.46276	6.35729	6.73036	6.60577	0	0	0	0	0	0	0	0	0.14032	0.148662	0.1544	0.179683	0.190228	0.186707	conserved Plasmodium protein, unknown function	118	0.001649	0.000324
PF10_0259	8	0	4.9119	5.1879	6.11089	6.3642	6.2782	5.37219	0	0	0	0	0	0	0	0	0.143517	0.151581	0.178549	0.18595	0.183437	0.156966	conserved Plasmodium protein, unknown function	4	0.0006129	0
PF13_0327	8	1	4.9119	5.41693	7.19409	7.15732	7.75862	7.3226	0	0	0	0	0	0	0	0	0.123534	0.136236	0.180931	0.180006	0.195129	0.184163	cytochrome c oxidase subunit 2, putative	0
PF13_0349	8	0	4.9119	5.10223	8.49242	8.45479	8.28188	9.09195	0	0	0	0	0	0	0	0	0.11079	0.115083	0.19155	0.190702	0.186802	0.205073	nucleoside diphosphate kinase	0
PFI0570w	8	0	4.8578	5.44676	6.23071	4.31233	4.16886	3.80186	0	0	1	0	0	0	1	0	0.168566	0.189004	0.216206	0.149638	0.14466	0.131925	GTP binding protein, putative	3	0.000241	0
PF14_0483	8	0	4.8578	5.0688	5.42172	3.89341	5.22752	4.63315	0	0	0	0	0	0	0	0	0.166921	0.174171	0.186298	0.133783	0.179625	0.159202	conserved Plasmodium protein, unknown function	1
PFI1645c	8	0	4.80206	5.25155	4.87575	2.19795	3.531	3.74106	0	0	0	0	0	0	0	0	0.196811	0.215233	0.199831	0.0900821	0.144717	0.153326	histidyl-tRNA synthetase, putative	2	0.0003008	0
PFL0430w	8	0	4.80206	7.30202	6.86411	10.0273	7.09217	5.81574	0	0	0	0	0	0	0	0	0.114598	0.174258	0.163808	0.239296	0.16925	0.138789	tim10 homologue, putative	0	0	0
PF10_0070	8	1	4.74222	6.71416	6.36739	7.44189	6.79271	7.79785	0	0	0	0	0	0	0	0	0.118983	0.168459	0.159759	0.186719	0.17043	0.195649	conserved Plasmodium membrane protein, unknown function	3	0.0002044	0
PFI1170c	8	0	4.69263	5.20297	7.38501	9.06896	6.23557	8.35074	0	0	0	0	0	0	0	0	0.114634	0.127101	0.180404	0.22154	0.152325	0.203996	thioredoxin reductase	4	0.0004783	0.0005408
PF08_0091	8	1	4.63513	4.78776	5.08404	6.42859	4.38714	3.48475	0	0	0	0	0	0	0	0	0.160901	0.166199	0.176484	0.223158	0.152292	0.120967	conserved Plasmodium protein, unknown function	8	0.0002202	0.0005513
PF11_0371	8	1	4.63513	2.6662	3.48456	4.2634	2.88493	3.80243	0	0	0	0	0	0	0	0	0.21324	0.122659	0.160308	0.196139	0.132722	0.174932	conserved Plasmodium protein, unknown function	48	0.0009924	0.0001944
PF11_0379	8	1	4.63513	3.52447	4.38022	5.05653	3.88318	2.70107	0	0	0	0	0	0	0	0	0.191688	0.145756	0.181146	0.209115	0.160591	0.111704	conserved Plasmodium protein, unknown function	3	0.0003107	0
PF13_0082	8	1	4.63513	5.97314	6.35261	5.43207	4.78284	6.57407	0	0	0	0	0	0	0	0	0.137338	0.176983	0.188226	0.160951	0.141714	0.194788	cop-coated vesicle membrane protein p24 precursor, putative	3
PFL0325w	8	0	4.56988	3.58634	3.87021	6.41639	7.51041	7.866	0	0	0	0	0	1	1	0	0.135127	0.106044	0.114438	0.189726	0.222075	0.23259	Tat binding protein 1(TBP-1)-interacting protein, putative	11	0.0006797	0
MAL8P1.157	8	1	4.56988	5.74562	5.66911	6.467	6.57866	6.31219	0	0	0	0	0	0	0	0	0.129303	0.16257	0.160405	0.182981	0.18614	0.178601	ubiquitin-like protease 1 homolog, Ulp1 homolog, putative	22	0.0004692	0.000188
PF14_0688	8	1	4.56988	7.26444	5.92969	6.19084	6.85665	5.91951	0	0	0	0	0	0	0	0	0.124415	0.197774	0.161435	0.168545	0.186672	0.161158	pre-mRNA-splicing factor ISY1 homolog, putative	2
PFE0155w	8	0	4.56988	3.82708	4.27097	2.97754	3.55191	6.57324	0	0	0	0	0	0	0	0	0.177329	0.148505	0.16573	0.11554	0.137828	0.255067	conserved Plasmodium protein, unknown function	14	0.00152	0
PFE0135w	8	0	4.50229	6.98138	5.67237	7.28367	5.50787	6.09615	0	0	0	0	0	0	0	0	0.124912	0.193692	0.157375	0.202079	0.152811	0.169132	DnaJ protein, putative	2	0.0001932	0
PF14_0461	8	0	4.36972	3.75526	4.64584	3.89437	4.1531	3.8534	0	0	0	0	0	0	0	0	0.177115	0.152209	0.188306	0.157848	0.168335	0.156187	conserved Plasmodium protein, unknown function	7
PFD1145c	8	1	4.36972	3.51227	3.89379	3.012	2.7199	3.00485	0	0	0	0	0	0	0	0	0.213027	0.171226	0.189825	0.146837	0.132597	0.146489	reticulocyte binding protein homologue 5	8	0.0004175	0.0006341
PFE0055c	8	1	4.36972	7.17907	5.49797	5.45141	4.53124	3.93196	0	0	0	0	0	0	0	0	0.141134	0.231872	0.177575	0.176071	0.146352	0.126996	heat shock protein 40, type II	3	0.0005238	0
MAL8P1.106	8	0	4.30309	4.31245	5.49763	6.46794	4.60448	5.29414	0	0	0	0	0	0	0	0	0.141179	0.141486	0.18037	0.212205	0.151067	0.173694
PF14_0496	8	0	4.30309	5.14627	3.85533	0.751507	3.04066	3.80857	0	0	0	0	0	0	0	0	0.205836	0.246169	0.184418	0.035948	0.145448	0.182181	leucine-rich repeat protein	0
PF14_0747	8	1	4.30309	4.31952	3.95695	1.74249	3.48007	4.14181	0	0	0	0	0	0	0	0	0.196095	0.196844	0.180321	0.0794064	0.158589	0.188745	surface -associated intersprsed gene 14.1 (SURFIN 14.1)	126
PFL0775w	8	0	4.30309	3.67359	5.23117	5.60148	4.59342	5.05127	0	0	0	0	0	0	0	0	0.15123	0.129106	0.183846	0.196861	0.161433	0.177524	conserved Plasmodium membrane protein, unknown function	1	0.0001815	0
PFA0110w	8	1	4.14966	9.96277	7.49537	2.91019	6.56884	3.18989	0	0	0	0	0	0	0	0	0.121063	0.290657	0.218672	0.0849029	0.191641	0.0930629	ring-infected erythrocyte surface antigen	17	0.001312	0
MAL7P1.62	8	0	4.08712	6.4595	3.87315	5.59446	4.23129	3.81626	0	0	0	0	0	0	0	0	0.145647	0.230189	0.138022	0.199362	0.150785	0.135995
PFL1535w	8	0	4.01759	5.24873	5.44859	3.54735	4.84767	5.50812	0	0	0	0	0	0	0	0	0.140387	0.183406	0.19039	0.123955	0.169392	0.19247	conserved Plasmodium protein, unknown function	5	0.0002353	0
MAL8P1.33	8	0	3.94298	3.87181	4.99033	5.81637	5.58963	5.39712	0	0	0	0	0	0	0	0	0.133172	0.130768	0.168545	0.196444	0.188786	0.182284	GTP binding protein, putative	6	0.0005358	0.0004323
PFD0790c	8	0	3.94298	3.61937	4.75692	3.94831	4.02421	5.05544	0	0	0	0	0	0	0	0	0.155559	0.142792	0.18767	0.155769	0.158763	0.199448	DNA replication licensing factor, putative	14	0.0002658	0
PFL1775c	8	0	3.94298	4.96859	6.17408	7.84507	5.19616	4.96254	0	0	0	0	0	0	0	0	0.119161	0.150157	0.186588	0.237087	0.157034	0.149974	s-adenosyl-methyltransferase, putative	1	0.0002074	0
PFD0585c	8	0	3.85095	3.15017	4.05063	1.33288	3.35742	3.94813	0	0	0	0	0	0	0	0	0.195577	0.159987	0.205718	0.0676928	0.170512	0.200513	conserved Plasmodium protein, unknown function	31	0.001164	0.0003568
MAL6P1.214	8	0	3.75484	8.38071	6.44888	6.32301	6.12471	5.50301	0	0	0	0	0	0	0	0	0.102773	0.229387	0.176512	0.173067	0.167639	0.150622
PFC0160w	8	1	3.75484	3.14423	4.79696	7.86166	4.79316	4.33246	0	0	0	0	0	0	0	0	0.130907	0.109619	0.167239	0.274085	0.167106	0.151045	palmitoyl transferase	8	0.0001729	0.0005414
PF13_0056	8	0	3.65861	5.65096	5.2952	4.01549	4.27578	2.64278	0	0	0	0	0	0	0	0	0.143257	0.22127	0.207339	0.157231	0.167423	0.103481	conserved Plasmodium protein, unknown function	4
PF13_0066	8	0	3.5593	3.65066	3.80133	5.02754	5.13617	5.82622	0	0	0	0	0	1	1	0	0.13182	0.135203	0.140784	0.186197	0.19022	0.215776	malonyl CoA-acyl carrier protein transacylase precursor	1
PF10_0270	8	1	3.5593	4.91929	3.67801	3.23475	4.01792	4.13708	0	0	0	0	0	0	0	0	0.151162	0.208919	0.156203	0.137378	0.170639	0.175699	conserved Plasmodium protein, unknown function	0	0.0003653	0
PF13_0024	8	0	3.44141	3.12844	5.16079	3.85661	3.62581	3.63415	0	0	1	0	0	0	1	0	0.150627	0.136929	0.225883	0.1688	0.158698	0.159063	conserved Plasmodium protein, unknown function	7
PF14_0481	8	0	3.44141	5.34013	4.40219	2.76935	3.70462	3.94152	0	1	0	0	0	0	1	0	0.145827	0.226284	0.18654	0.117349	0.15698	0.167019	conserved Plasmodium protein, unknown function	1
PFI0480w	8	0	3.44141	4.5469	3.43529	3.37258	2.7349	3.0333	0	1	0	0	0	0	1	0	0.167348	0.221106	0.16705	0.164001	0.132992	0.147503	helicase with Zn-finger motif, putative	5	0.0002427	0.0004864
PF07_0039	8	1	3.44141	3.56619	3.47411	2.98594	2.87409	4.16582	0	0	0	0	0	0	0	0	0.167812	0.173896	0.169406	0.145602	0.140148	0.203136	conserved Plasmodium protein, unknown function	0	0.0001961	0
PFE0160c	8	0	3.3383	6.28974	5.77084	1.51335	4.20562	4.1619	0	0	0	0	0	0	0	0	0.132055	0.248806	0.228279	0.059864	0.166363	0.164634	Ser/Arg-rich splicing factor, putative	1	0.0001726	0
PFE1595c	8	1	3.3383	5.21844	5.09259	3.66351	4.06356	5.58937	0	0	0	0	0	0	0	0	0.123798	0.193521	0.188854	0.135858	0.150693	0.207277	Plasmodium exported protein (PHISTc), unknown function	6	0.001948	0.001488
PF10_0176	8	0	3.17548	3.0146	2.99367	3.45951	3.7713	5.49585	0	0	0	0	0	1	1	0	0.14493	0.137588	0.136633	0.157893	0.172124	0.250833	conserved Plasmodium protein, unknown function	1	0.0009973	0
PF10_0031	8	0	3.17548	4.39129	4.07961	1.58581	2.81365	3.9045	0	0	0	0	0	0	0	0	0.159169	0.220111	0.204488	0.0794877	0.141033	0.195711	conserved Plasmodium protein, unknown function	7	0.0007821	0
PF08_0032	8	0	3.02923	4.55357	5.1453	2.36289	3.14211	2.9039	0	0	1	0	0	0	1	0	0.143314	0.215431	0.243426	0.111789	0.148654	0.137385	DnaJ protein, putative	6	0.0009841	0.0005112
MAL6P1.282	8	0	3.02923	7.9317	6.45517	5.2785	6.07864	6.5181	0	0	0	0	0	0	0	0	0.085835	0.224749	0.182911	0.149569	0.172242	0.184694
PF11_0506	8	1	3.02923	5.03854	5.3082	2.76536	3.3139	2.92874	0	1	1	0	0	0	0	0	0.13533	0.225096	0.237143	0.123542	0.148048	0.130841	antigen 332, DBL-like protein	113	0.001525	0.000334
PF14_0637	8	1	3.02923	5.4067	4.68144	2.6539	3.56192	3.91913	0	0	0	0	0	0	0	0	0.130277	0.232523	0.201332	0.114135	0.153186	0.168548	rhoptry protein, putative	15
PFD0610w	8	0	3.02923	2.76398	3.11578	3.1132	2.56107	3.70381	0	0	0	0	0	0	0	0	0.165649	0.151144	0.170381	0.17024	0.140048	0.202537	phosphopantothenoylcysteine synthetase, putative	11	0.002566	0
PFD1185w	8	1	3.02923	5.21495	3.1606	4.73611	3.11726	3.11956	0	0	0	0	0	0	0	0	0.135368	0.233042	0.141239	0.211644	0.139302	0.139405	Plasmodium exported protein (PHISTa), unknown function	12	0.00325	0.001186
PFE0530w	8	0	2.66523	2.24133	1.89947	2.86095	3.2275	6.51303	0	0	0	0	0	1	1	0	0.13733	0.115488	0.097873	0.147414	0.166302	0.335593	conserved Plasmodium protein, unknown function	0	0.0003002	0
MAL6P1.143	8	0	2.66523	3.36691	3.28065	4.15422	3.04675	3.70547	0	0	0	0	0	0	0	0	0.131817	0.16652	0.162254	0.205459	0.150686	0.183264
PF14_0351	8	1	2.66523	2.77029	3.41964	5.01112	3.40224	4.76077	0	0	0	0	0	0	0	0	0.120986	0.125755	0.155232	0.227475	0.154442	0.216111	conserved Plasmodium protein, unknown function	0
PF07_0044	8	0	2.48754	5.23497	3.76319	0.823899	3.12905	3.88983	0	0	0	0	0	0	0	0	0.128698	0.270842	0.194697	0.0426262	0.161888	0.201249	conserved Plasmodium protein, unknown function	5	0.002658	0
PF11_0118	8	1	2.48754	3.95673	2.97967	2.30947	3.03397	3.19541	0	0	0	0	0	0	0	0	0.138483	0.220274	0.16588	0.12857	0.168903	0.177891	conserved Plasmodium protein, unknown function	1	0.0001755	0
PF14_0526	8	0	2.48754	3.07687	5.77095	7.43213	5.71647	5.40152	0	0	0	0	0	0	0	0	0.0832357	0.102955	0.193102	0.248687	0.191279	0.180741
PF14_0354	8	0	2.21269	3.39789	4.062	2.86315	3.06948	2.60938	0	0	1	0	0	0	1	0	0.121479	0.186548	0.223008	0.15719	0.168517	0.143257	pantothenate kinase, putative	5
PFC0115c	8	0	2.21269	4.77329	2.67786	1.08288	2.59315	2.90906	0	1	0	0	0	0	1	0	0.136175	0.29376	0.164802	0.0666433	0.159589	0.179031	erythrocyte membrane protein 1 (PfEMP1), pseudogene	0
MAL8P1.141	8	0	2.21269	4.88322	3.84391	2.76166	3.43368	5.12796	0	0	0	0	0	0	0	0	0.0993882	0.219341	0.172658	0.124047	0.154232	0.230334	conserved Plasmodium protein, unknown function	15	0.001368	0
PF11_0125	8	1	2.21269	2.35181	3.17986	4.33615	2.77246	3.95745	0	0	0	0	0	0	0	0	0.117631	0.125027	0.169048	0.230519	0.14739	0.210386	conserved Plasmodium protein, unknown function	1	0.0005532	0
PFD0650w	8	0	2.21269	3.5298	3.00711	-1.49619	2.4541	3.29651	0	0	0	0	0	0	0	0	0.170154	0.271439	0.231244	-0.115056	0.188719	0.253499
PFE1015c	8	0	2.21269	3.73443	3.61428	2.67796	2.61485	2.39638	0	1	0	0	0	0	1	0	0.128268	0.216481	0.209516	0.155239	0.15158	0.138916	conserved Plasmodium protein, unknown function	4	0.0007005	0
MAL13P1.56	8	0	1.58548	5.17946	4.41454	0.280189	2.17217	1.91547	0	1	0	0	0	0	1	0	0.101978	0.333142	0.283942	0.0180217	0.139714	0.123202	M1-family alanyl aminopeptidase	0
MAL8P1.93	8	1	0.991571	2.6376	2.35092	1.44188	1.86412	1.04851	0	0	0	0	0	0	0	0	0.0959467	0.255221	0.227481	0.13952	0.180376	0.101456	conserved Plasmodium protein, unknown function	1	0	0
PF13_0266	8	0	0.991571	2.80293	2.66551	3.02183	2.64943	3.62371	0	0	0	0	0	0	0	0	0.062937	0.177907	0.169185	0.191801	0.168165	0.230004	conserved Plasmodium protein, unknown function	0
PF10_0218	7	0	12.3661	6.73662	8.08957	9.81271	8.69568	7.57667	1	0	0	0	0	0	1	0	0.232108	0.126444	0.151839	0.184182	0.163215	0.142212	citrate synthase, mitochondrial precursor, putative	3	0.000134	0
PF13_0195	7	0	11.242	10.492	10.6184	11.076	10.9713	10.4295	0	0	0	0	0	0	0	0	0.17341	0.16184	0.16379	0.170849	0.169234	0.160877
chr8.rRNA-1-5.8s-pseudo	7	0	11.0108	10.548	10.5904	11.1923	10.8869	10.4099	0	0	0	0	0	0	0	0	0.170344	0.163185	0.16384	0.173153	0.168428	0.161049
PFE0385w	7	0	10.806	7.65441	7.06437	9.96567	7.30183	6.34225	0	0	0	0	0	0	0	0	0.219926	0.155785	0.143776	0.202824	0.148609	0.129079	conserved Plasmodium protein, unknown function	55	0.0009146	0.0004418
PF07_0029	7	1	10.7833	10.6386	10.8418	9.6577	11.3001	9.76615	0	0	0	0	0	0	0	0	0.171197	0.1689	0.172125	0.153327	0.179402	0.155049	heat shock protein 90	22	0.000476	0
MAL8P1.6	7	0	10.7247	5.43319	5.49447	6.49204	8.10347	7.49724	1	0	0	0	0	0	1	0	0.245164	0.124201	0.125602	0.148406	0.185243	0.171385	early transcribed membrane protein 8	6	0.004588	0
MAL13P1.237	7	1	10.4841	11.3472	11.0016	8.55606	10.9661	9.61484	0	0	0	0	0	0	0	0	0.16918	0.183108	0.177531	0.138068	0.176959	0.155154	conserved Plasmodium protein, unknown function	3
PFI0675w	7	1	10.4331	7.38978	8.19652	10.5566	9.94531	10.5121	0	0	0	0	0	0	0	0	0.182929	0.129569	0.143715	0.185094	0.174377	0.184315	conserved Plasmodium protein, unknown function	1	0.0001825	0
PF11_0399	7	0	10.1835	7.279	6.77689	7.60028	7.44076	6.25635	1	0	0	0	0	0	1	0	0.223633	0.159849	0.148822	0.166904	0.163401	0.137391
MAL13P1.183	7	1	9.95109	6.97277	8.30907	9.27177	8.20285	8.41146	0	0	0	0	0	0	0	0	0.194665	0.136403	0.162544	0.181376	0.160466	0.164547	conserved Plasmodium protein, unknown function	6
PF14_0366	7	1	9.24768	5.62439	7.27539	6.09606	6.57045	6.9895	0	0	0	0	0	0	0	0	0.221218	0.134544	0.174038	0.145827	0.157175	0.167199	small subunit DNA primase	10
PF14_0543	7	1	9.09173	10.0091	10.4015	10.6021	10.2677	11.3148	0	0	0	0	0	0	0	0	0.147385	0.162256	0.168618	0.171869	0.166449	0.183423	signal peptide peptidase	13
PFC0281w	7	0	8.99172	7.9182	9.23716	11.6436	10.2951	8.86524	0	0	0	0	0	0	0	0	0.157885	0.139035	0.162195	0.20445	0.180771	0.155664	conserved Plasmodium protein, unknown function	1	0.001628	0
PFI0325c	7	0	8.9859	8.99948	7.71836	5.51236	6.31292	5.17461	0	0	0	0	0	0	0	0	0.210425	0.210743	0.180742	0.129084	0.147831	0.121175	conserved Plasmodium protein, unknown function	6	0.0005313	0
PFL1620w	7	1	8.90048	7.14931	6.88031	8.31792	7.28112	5.93813	0	0	0	0	0	0	0	0	0.200158	0.160777	0.154728	0.187057	0.163741	0.133539	asparagine and aspartate rich protein 1	65	0.0005531	6.16e-05
PFA0185w	7	1	8.88005	7.8046	7.54855	6.24218	7.24389	7.5241	0	0	0	0	0	0	0	0	0.196273	0.172503	0.166843	0.137969	0.160109	0.166303	conserved Plasmodium protein, unknown function	9	0.0007804	0
PF14_0462	7	1	8.86215	6.52183	8.96929	9.19153	9.5097	8.69597	0	0	0	0	0	0	0	0	0.171248	0.126025	0.173318	0.177612	0.183761	0.168037	ubiquitin-protein ligase, putative	3
PF07_0063	7	0	8.83013	7.20518	8.07797	7.98551	8.62341	9.73147	0	0	0	0	0	0	0	0	0.175015	0.142808	0.160107	0.158274	0.170917	0.192879	conserved Plasmodium protein, unknown function	0	0	0
PF11_0328	7	0	8.66492	5.03215	4.19677	5.66961	5.01162	5.44891	1	0	0	0	0	0	1	0	0.254671	0.1479	0.123347	0.166636	0.147297	0.160149	conserved Plasmodium protein, unknown function	11	0.0007691	0
PF13_0232	7	1	8.58099	8.97172	9.27205	9.11598	8.42644	7.59461	0	0	0	0	0	0	0	0	0.16514	0.17266	0.17844	0.175436	0.162166	0.146158	casein kinase II beta chain	4
PF00_0003	7	0	8.5278	4.88403	7.39589	7.09734	5.85244	6.22049	0	0	0	0	0	0	0	0	0.213312	0.122168	0.184999	0.177531	0.146392	0.155598
PFC0525c	7	1	8.48964	6.51124	8.94477	14.0085	10.7399	10.5962	0	0	0	0	0	0	0	0	0.143188	0.10982	0.150864	0.236269	0.181142	0.178718	glycogen synthase kinase 3	20	0.0002422	0.0007582
PFB0972w	7	0	8.4647	4.33224	2.44709	-0.769692	1.48701	1.93264	0	0	0	0	0	0	0	0	0.473047	0.242106	0.136755	-0.043014	0.0831013	0.108005	hypothetical protein	7	0.01446	0
PF14_0450	7	1	8.43682	8.64916	8.02004	9.70937	9.05002	9.77311	0	0	0	0	0	0	0	0	0.15729	0.161249	0.14952	0.181015	0.168722	0.182203	conserved Plasmodium protein, unknown function	11
PFI1550c	7	1	8.38419	5.66637	6.33565	10.0121	9.80993	10.2081	0	0	0	0	0	0	0	0	0.166299	0.112391	0.125666	0.198589	0.194578	0.202476	conserved Plasmodium protein, unknown function	1	0.000101	0
PF14_0054	7	0	8.35634	5.27564	5.64746	4.57643	5.60557	5.03899	1	0	0	0	0	0	1	0	0.24221	0.152915	0.163693	0.132648	0.162478	0.146056	conserved protein, unknown function	3
PF11_0426	7	1	8.21902	7.17213	6.89751	3.5945	7.53092	7.74408	0	0	0	0	0	0	0	0	0.199694	0.174258	0.167586	0.0873338	0.182975	0.188154	conserved Plasmodium protein, unknown function	6	0.0001755	0
MAL13P1.337	7	1	8.09657	7.94691	8.9862	8.98151	7.97892	7.68032	0	0	0	0	0	0	0	0	0.163006	0.159993	0.180917	0.180822	0.160637	0.154626	Skp1 family protein, putative	1
PF14_0196	7	0	8.02753	4.808	6.69637	8.10664	6.17808	6.20235	0	0	0	0	0	0	0	0	0.200593	0.120143	0.16733	0.20257	0.154379	0.154985	tetratricopeptide repeat family protein, putative	3
PF14_0368	7	0	8.0184	10.2263	9.83005	10.5036	10.6308	9.04527	0	0	0	0	0	0	0	0	0.137644	0.175546	0.168743	0.180306	0.182488	0.155272	thioredoxin peroxidase 1	0
PFL1090w	7	0	7.96228	7.84863	9.37849	10.7615	10.8685	8.86787	0	0	0	0	0	0	0	0	0.142982	0.140941	0.168413	0.193249	0.195171	0.159244	glideosome-associated protein 45	1	0.0001301	0
PFB0923c	7	1	7.90697	6.80194	6.98765	5.01775	4.72667	3.60962	0	0	0	0	0	0	0	0	0.225587	0.194061	0.199359	0.143157	0.134853	0.102983	Plasmodium exported protein, unknown function	2	0.000971	0
PFL0625c	7	0	7.87246	8.90176	7.71445	7.12728	8.09319	7.65976	0	0	0	0	0	0	0	0	0.166195	0.187924	0.162859	0.150463	0.170854	0.161704	eukaryotic translation initiation factor 3 subunit 10, putative	9	0.0001347	0
PFI0465c	7	1	7.65928	3.87549	5.98374	5.71719	5.57736	5.31357	0	0	0	0	0	0	0	0	0.224437	0.113562	0.175339	0.167529	0.163431	0.155702	conserved Plasmodium protein, unknown function	2	0.0003821	0.0005522
PFI0165c	7	1	7.53596	6.82467	5.72964	5.63487	4.62707	4.08619	0	0	0	0	0	0	0	0	0.218824	0.19817	0.166374	0.163622	0.134358	0.118652	DEAD/DEAH box helicase, putative	32	0.001202	0.0001323
PF11_0035	7	1	7.51737	6.45532	6.33054	1.97997	4.63504	5.51835	0	0	0	0	0	0	0	0	0.231756	0.199014	0.195167	0.0610412	0.142895	0.170127	Plasmodium exported protein, unknown function	40	0.001419	0
PFL2655w	7	0	7.47764	6.33164	6.00907	4.02592	5.31929	6.12523	0	0	0	0	0	0	0	0	0.211898	0.179424	0.170283	0.114085	0.150736	0.173574	rifin	0
PF10_0098	7	0	7.44283	7.35241	6.44824	8.14432	8.2106	7.25839	0	0	0	0	0	0	0	0	0.165924	0.163908	0.143752	0.181563	0.18304	0.161813	conserved Plasmodium protein, unknown function	1	0.0001784	0.001117
PFE0205w	7	1	7.44283	5.25563	6.81487	4.586	4.84851	4.86864	0	0	0	0	0	0	0	0	0.220095	0.155416	0.201525	0.135614	0.143377	0.143972	ATP-dependent helicase, putative	4	0.0004598	0.0006649
PF08_0004	7	1	7.41654	10.8828	10.2275	10.3277	8.84598	9.90176	0	0	0	0	0	0	0	0	0.128754	0.188929	0.177554	0.179293	0.15357	0.171899	conserved Plasmodium protein, unknown function	0	0	0
PFI0720w	7	0	7.39449	10.3563	9.88057	10.0362	9.4489	9.22566	0	0	0	0	0	0	0	0	0.131243	0.183811	0.175367	0.17813	0.167706	0.163743	transporter, putative	4	0.0003528	0
PFL0170w	7	0	7.3696	6.36625	8.38594	9.72603	7.93474	7.41816	0	0	0	0	0	0	0	0	0.156133	0.134876	0.177666	0.206057	0.168106	0.157162	transporter, putative	14	0.001683	0.0002706
PFC0860w	7	0	7.34191	5.03085	7.66879	9.42971	9.28702	9.08864	0	0	0	0	0	0	0	0	0.153446	0.105145	0.160278	0.197081	0.194099	0.189952	kinesin, putative	7	0.0009103	0.0005618
PF08_0122	7	0	7.21223	5.5047	4.54361	4.77241	7.01265	8.55679	0	0	0	0	0	0	0	0	0.191803	0.146392	0.120833	0.126918	0.186495	0.22756	conserved Plasmodium protein, unknown function	19	0.0003848	0
PFL2660w	7	0	7.19835	6.40052	5.166	4.76062	4.87599	5.04628	0	0	0	0	0	0	0	0	0.215212	0.191359	0.15445	0.14233	0.145779	0.15087	rifin	1
PF07_0083	7	0	7.12021	6.32074	5.28894	4.08173	4.53277	5.94123	0	0	0	0	0	0	0	0	0.213913	0.189894	0.158896	0.122627	0.136178	0.178492	small subunit rRNA processing protein, putative	1	0.0004949	0
PFE0300c	7	1	7.12021	7.16958	6.12901	4.62222	5.82531	8.1404	0	0	0	0	0	0	0	0	0.182538	0.183804	0.157127	0.118498	0.149341	0.208692	60S ribosomal subunit protein L24-2, putative	4	0.0001303	0
PFI1260c	7	0	7.07912	9.32312	9.14356	8.98563	10.0501	7.79969	0	0	0	0	0	0	0	0	0.135146	0.177986	0.174558	0.171543	0.191864	0.148903	histone deacetylase	0	0.0001778	0
PF14_0363	7	1	7.02831	6.81333	7.93443	7.12496	6.45273	7.48088	0	0	0	0	0	0	0	0	0.16408	0.159061	0.185234	0.166336	0.150643	0.174646	metacaspase-like protein	44
PF14_0499	7	0	6.93474	7.01928	6.69516	4.82843	6.5146	8.17512	0	0	0	0	0	0	0	0	0.172646	0.174751	0.166682	0.120208	0.162187	0.203527	conserved Plasmodium protein, unknown function	8
PFB0535w	7	1	6.91355	5.73752	8.05163	10.585	9.05195	8.15627	0	0	0	0	0	0	0	0	0.142559	0.118309	0.166027	0.218265	0.186654	0.168185	GDP-fructose:GMP antiporter, putative	4	0.0006909	0.001071
PFC0040w	7	1	6.91355	4.63387	3.41597	2.87443	3.85752	3.1677	0	0	0	0	0	0	0	0	0.278065	0.186376	0.137392	0.115611	0.155151	0.127406	rifin	13	0.03288	0
PFC0555c	7	0	6.91355	5.12094	6.25904	8.39612	6.73156	8.10722	0	0	0	0	0	0	0	0	0.166477	0.123312	0.150717	0.202178	0.162095	0.195221	conserved Plasmodium protein, unknown function	1	0	0
PF07_0084	7	1	6.87823	7.09479	6.39303	8.29884	6.2482	6.38803	0	0	0	0	0	0	0	0	0.166539	0.171782	0.154791	0.200935	0.151284	0.15467	conserved Plasmodium protein, unknown function	1	0.0002186	0
PFB0385w	7	1	6.79808	5.72782	6.27454	7.46566	5.2205	5.49272	0	0	0	0	0	0	0	0	0.183835	0.154893	0.169677	0.201887	0.141173	0.148535	acyl carrier protein	0	0.0003865	0
PF11_0405	7	0	6.7365	4.04911	3.33867	2.55367	4.77825	6.04345	0	0	0	0	0	0	0	0	0.244967	0.147242	0.121408	0.092862	0.173757	0.219765
PF14_0694	7	1	6.7365	4.73312	5.84307	6.7262	6.11753	6.48893	0	0	0	0	0	0	0	0	0.18383	0.12916	0.159449	0.183548	0.166939	0.177074	protein disulfide isomerase	3
MAL7P1.1	7	0	6.62725	6.76216	5.19108	4.16277	5.66118	6.17958	0	0	0	0	0	0	0	0	0.191627	0.195529	0.150101	0.120367	0.163694	0.178683
PFI0060c	7	0	6.58435	5.87782	5.71701	0.460199	3.45273	4.2238	0	0	0	0	0	0	0	0	0.250204	0.223356	0.217245	0.0174875	0.131203	0.160504	hypothetical protein, pseudogene	0	0.02481	0
PFE0170c	7	0	6.48989	6.1328	5.70048	7.05445	5.93955	6.20821	0	0	0	0	0	0	0	0	0.172947	0.163431	0.15191	0.187991	0.158281	0.16544	protein kinase, putative	7	0.0008124	0
PF13_0216	7	1	6.39139	3.50753	5.73268	5.66685	6.66905	6.02103	0	0	0	0	0	0	0	0	0.188046	0.103198	0.168665	0.166728	0.196215	0.177149	conserved Plasmodium protein, unknown function	1
PFB1050w	7	1	6.36662	5.93856	5.23131	2.84089	4.05826	5.02749	0	0	0	0	0	0	0	0	0.216088	0.201559	0.177555	0.0964218	0.13774	0.170637	rifin	0	0.02024	0
PF08_0140	7	1	6.31997	6.54885	5.74536	2.40556	5.15234	5.8422	0	0	0	0	0	0	0	0	0.197411	0.20456	0.179462	0.0751402	0.160939	0.182487	erythrocyte membrane protein 1, PfEMP1	47	0.02834	0.002569
PF11_0173	7	1	6.26877	4.73042	6.42648	8.79005	7.27017	5.17663	0	0	0	0	0	0	0	0	0.162141	0.122352	0.16622	0.227353	0.188042	0.133893	oligosaccharyl transferase STT3 subunit, putative	7	0.000117	0
PFL0560c	7	1	6.26877	3.85697	4.91726	7.07791	5.78584	5.35484	0	0	0	0	0	0	0	0	0.188469	0.115959	0.147836	0.212795	0.17395	0.160992	minichromosome maintenance protein, putative	9	0.0005919	0
mitopl_tufA	7	0	6.24756	6.3908	7.21655	3.22053	6.45088	6.50106	0	0	0	0	0	0	0	0	0.173411	0.177387	0.200307	0.0893911	0.179055	0.180448
PF11_0257	7	0	6.17331	5.82507	8.00256	9.2578	6.37194	6.45782	0	0	0	0	0	0	0	0	0.146675	0.138401	0.190136	0.21996	0.151394	0.153434	ethanolamine kinase, putative	1	0.0003564	0
PFL1520w	7	0	6.14555	7.66414	7.01948	6.5578	6.27757	7.36561	0	0	0	0	0	0	0	0	0.149781	0.186793	0.171081	0.159829	0.152999	0.179517	DIM1 protein homolog, putative	0	0	0
PFC0995c	7	0	6.08042	5.79046	7.61124	8.09801	6.37034	6.22907	0	0	0	0	0	0	0	0	0.151331	0.144115	0.189431	0.201546	0.158547	0.155031	acyl CoA:diacylglycerol acyltransferase, putative	2	0.0006302	0.0005136
PFI0620w	7	0	6.08042	6.58386	5.64012	8.15372	8.77981	9.82295	0	0	0	0	0	0	0	0	0.134938	0.14611	0.125167	0.180949	0.194843	0.217993	conserved Plasmodium protein, unknown function	0	0.0003101	0
PF14_0548	7	0	6.04586	4.90928	5.63182	6.84009	5.53463	7.02819	0	0	0	0	0	0	0	0	0.167988	0.136407	0.156484	0.190056	0.153783	0.195282	ATPase Vps4, putative	1
PF14_0166	7	0	6.00983	5.44585	6.17879	6.34896	7.52092	6.8564	0	0	0	0	0	0	0	0	0.156666	0.141964	0.161071	0.165507	0.196058	0.178735	lysine-tRNA ligase, putative	1
PFA0765c	7	1	5.95895	5.97556	4.44621	2.24045	4.83711	5.1653	0	0	0	0	0	0	0	0	0.208183	0.208764	0.155334	0.0782729	0.16899	0.180456	erythrocyte membrane protein 1, PfEMP1	53	0.02683	0.009413
PFA0485w	7	0	5.88747	6.8126	8.02215	10.0706	7.81513	7.99435	0	0	0	0	0	0	0	0	0.126334	0.146186	0.172141	0.216097	0.167698	0.171544
PF11_0093	7	0	5.85452	6.36884	5.36931	2.26994	5.66621	4.33773	0	0	0	0	0	0	0	0	0.196023	0.213243	0.179777	0.0760027	0.189718	0.145237	IWS1-like protein, putative	8	0.001093	0.001184
PF11_0105	7	1	5.85452	8.2368	7.35016	5.24195	8.11505	6.91636	0	0	0	0	0	0	0	0	0.140346	0.197455	0.1762	0.125661	0.194536	0.165801	U3/U14 snoRNA-associated small subunit rRNA processing protein, putative	21	0.0001831	0.0007651
PFC0350c	7	1	5.85452	8.45102	8.2127	8.27064	8.41844	6.60891	0	0	0	0	0	0	0	0	0.127783	0.184455	0.179253	0.180518	0.183744	0.144248	TCP-1/cpn60 chaperonin family, putative	7	0.00137	0
PFE1460w	7	1	5.85452	3.82232	4.69225	3.38211	4.44217	5.05661	0	0	0	0	0	0	0	0	0.214845	0.140269	0.172193	0.124114	0.163016	0.185564	apicoplast TIC22 precursor	3	0.00169	0.0012
PF10_0360	7	1	5.82462	5.51533	7.39509	6.62821	6.94036	6.27011	0	0	0	0	0	0	0	0	0.151	0.142981	0.191713	0.171832	0.179925	0.162549	acetyl-CoA transporter, putative	6	0.0005603	0
PF14_0177	7	1	5.77177	4.82373	8.62275	10.3379	8.94347	9.49695	0	0	0	0	0	0	0	0	0.120254	0.100502	0.179653	0.215389	0.186336	0.197867	minchromosome maintenance (MCM) complex subunit	9
PF14_0631	7	0	5.73445	5.60287	5.32873	9.34909	8.16184	6.44223	0	0	0	1	0	0	1	0	0.141176	0.137936	0.131187	0.230164	0.200936	0.158601	conserved Plasmodium protein, unknown function	50
PFC0912w	7	1	5.73445	3.68381	7.63158	10.0464	7.22709	7.56211	0	0	0	0	0	0	0	0	0.136908	0.0879497	0.182201	0.239853	0.172544	0.180543	signal peptidase protein	1	0.0002963	0
PF14_0195	7	0	5.70489	4.38189	4.50137	5.73082	7.03915	6.08943	0	0	0	0	1	0	1	0	0.170562	0.131008	0.13458	0.171337	0.210453	0.182059	conserved Plasmodium protein, unknown function	12
[truncated: 3,160 more rows]
