# Supplementary material for: Inferring Developmental Stage Composition from Gene Expression in Human Malaria
Source: PLoS Comput Biol. 2013 Dec 12;9(12):e1003392. doi: 10.1371/journal.pcbi.1003392 (PMC3861035; doi:10.1371/journal.pcbi.1003392)
Supplement: Table S2 — Complete GSEA results per stage. Results for each stage in our microarray model, wherein the per gene z-scored contributions of expression to that stage were ranked and were characterized for enrichment in functional pathways. (XLSX) [file pcbi.1003392.s004.xlsx]

## Sheet: gseaAllStages
NAME	Category	SIZE	ES	NES	NOM p-val	FDR q-val	FWER p-val	RANK AT MAX	LEADING EDGE	SIZE	ES	NES	NOM p-val	FDR q-val	FWER p-val	RANK AT MAX	LEADING EDGE	SIZE	ES	NES	NOM p-val	FDR q-val	FWER p-val	RANK AT MAX	LEADING EDGE	SIZE	ES	NES	NOM p-val	FDR q-val	FWER p-val	RANK AT MAX	LEADING EDGE	SIZE	ES	NES	NOM p-val	FDR q-val	FWER p-val	RANK AT MAX	LEADING EDGE
ION_TRANSPORT	Cation transport									7	0.632225	1.44235	0.0874525	0.20667	1	1776	tags=86%, list=34%, signal=131%	7	0.575755	1.50511	0.0524194	0.189893	1	1069	tags=43%, list=21%, signal=54%
CATION_TRANSPORT	Cation transport	5	0.341536	0.749765	0.777778	0.935097	1	1120	tags=40%, list=22%, signal=51%	5	0.79674	1.64215	0.0218182	0.0831888	0.882	455	tags=60%, list=9%, signal=66%	5	0.644141	1.44293	0.092	0.201711	1	745	tags=40%, list=14%, signal=47%
PROTON_TRANSPORTING_TWO_SECTOR_ATPASE_COMPLEX__CATALYTIC_DOMAIN	Cation transport	2	0.603537	0.96265	0.551282	0.801966	1	1120	tags=50%, list=22%, signal=64%	2	0.969228	1.46491	0.00425532	0.187416	1	118	tags=50%, list=2%, signal=51%	2	0.670648	1.0707	0.4	0.594158	1	353	tags=50%, list=7%, signal=54%
CELLULAR_MONOVALENT_INORGANIC_CATION_HOMEOSTASIS%INTRACELLULAR_PH_REDUCTION%PH_REDUCTION%REGULATION_OF_CELLULAR_PH%REGULATION_OF_INTRACELLULAR_PH%VACUOLAR_ACIDIFICATION	Cation transport	5	0.385259	0.85238	0.655172	0.879589	1	2171	tags=80%, list=42%, signal=138%	5	0.743014	1.53677	0.0484429	0.142194	1	853	tags=60%, list=17%, signal=72%	5	0.281912	0.643124	0.897436	0.953065	1	298	tags=20%, list=6%, signal=21%
MONOVALENT_INORGANIC_CATION_HOMEOSTASIS%REGULATION_OF_PH	Cation transport	6	0.453542	1.08934	0.341818	0.648421	1	2171	tags=83%, list=42%, signal=144%	6	0.731373	1.62669	0.0204082	0.0829239	0.914	991	tags=67%, list=19%, signal=82%	6	0.225638	0.552034	0.963855	0.987881	1	298	tags=17%, list=6%, signal=18%
CATION_HOMEOSTASIS%CHEMICAL_HOMEOSTASIS%HOMEOSTATIC_PROCESS%ION_HOMEOSTASIS	Cation transport	7	0.394144	0.953926	0.51145	0.803721	1	2171	tags=71%, list=42%, signal=123%	7	0.676934	1.53706	0.0471015	0.14507	1	991	tags=57%, list=19%, signal=71%	7	0.182394	0.485275	0.987124	0.994719	1	298	tags=14%, list=6%, signal=15%	7	0.468123	1.09444	0.340426	0.808343	1	201	tags=14%, list=4%, signal=15%
CELLULAR_MACROMOLECULE_LOCALIZATION%CELLULAR_PROTEIN_LOCALIZATION%ESTABLISHMENT_OF_PROTEIN_LOCALIZATION%INTRACELLULAR_PROTEIN_TRANSPORT%PROTEIN_LOCALIZATION%PROTEIN_TRANSPORT	Cell Cycle	23	0.172563	0.637621	0.923077	0.975209	1	2108	tags=48%, list=41%, signal=81%	23	0.449632	1.45625	0.0653061	0.194013	1	1942	tags=65%, list=38%, signal=104%	23	0.421617	1.60647	0.0466102	0.134821	0.988	1371	tags=52%, list=27%, signal=71%
REGULATION_OF_CELL_CYCLE	Cell Cycle	10	0.483092	1.34137	0.147059	0.266245	1	1585	tags=70%, list=31%, signal=101%	10	0.543408	1.4133	0.0734694	0.22664	1	934	tags=40%, list=18%, signal=49%	10	0.307953	0.901445	0.583673	0.765097	1	1696	tags=50%, list=33%, signal=74%
00270_CYSTEINEANDMETHIONINEMETABOLISM	Cysteine/Methionine metabolism	6	0.385167	0.897026	0.589844	0.828828	1	1906	tags=67%, list=37%, signal=106%	6	0.753817	1.65351	0.0137931	0.0768464	0.856	863	tags=67%, list=17%, signal=80%	6	0.289853	0.698138	0.835294	0.931055	1	1612	tags=50%, list=31%, signal=73%
MICROTUBULE_ORGANIZING_CENTER	Cytoskeleton									4	0.523181	0.971849	0.509728	0.751193	1	2461	tags=100%, list=48%, signal=191%	4	0.757955	1.56121	0.0382979	0.169799	1	1018	tags=75%, list=20%, signal=93%	4	0.560329	1.0561	0.432653	0.811292	1	615	tags=50%, list=12%, signal=57%	4	0.624444	1.20587	0.233871	0.926887	1	392	tags=25%, list=8%, signal=27%
MICROTUBULE_BASED_PROCESS	Cytoskeleton																	8	0.547572	1.50982	0.0675105	0.192435	1	2212	tags=88%, list=43%, signal=153%	8	0.450494	1.10026	0.331754	0.798899	1	615	tags=50%, list=12%, signal=57%	8	0.406286	1.01736	0.441176	0.986298	1	943	tags=38%, list=18%, signal=46%
ESTABLISHMENT_OF_PROTEIN_LOCALIZATION_TO_ORGANELLE	Cytoskeleton									10	0.281797	0.719665	0.809322	0.972529	1	1732	tags=50%, list=34%, signal=75%	10	0.530628	1.52615	0.0677966	0.192736	1	1252	tags=70%, list=24%, signal=92%
ACTIN_FILAMENT_BASED_PROCESS	Cytoskeleton																	4	0.70801	1.47456	0.0694981	0.194022	1	1500	tags=75%, list=29%, signal=106%	4	0.414743	0.815791	0.670886	0.926644	1	3020	tags=100%, list=59%, signal=241%	4	0.588132	1.19128	0.292181	0.91815	1	116	tags=25%, list=2%, signal=26%
ACTIN_FILAMENT_BASED_MOVEMENT	Cytoskeleton																	2	0.918489	1.44733	0.0350195	0.20075	1	404	tags=50%, list=8%, signal=54%	2	0.414582	0.631726	0.943723	0.990977	1	3020	tags=100%, list=59%, signal=241%	2	0.737964	1.16409	0.286822	0.962136	1	116	tags=50%, list=2%, signal=51%
CYTOSKELETAL_PART	Cytoskeleton																	20	0.403485	1.45007	0.0752212	0.201483	1	1921	tags=55%, list=37%, signal=87%	20	0.398754	1.28372	0.149123	0.607322	1	1104	tags=50%, list=21%, signal=63%	20	0.570354	1.81583	0.00826446	0.109073	0.412	1171	tags=55%, list=23%, signal=71%
MICROTUBULE_CYTOSKELETON	Cytoskeleton																	15	0.393419	1.33268	0.128205	0.302026	1	1018	tags=33%, list=20%, signal=41%	15	0.358579	1.03392	0.414226	0.7829	1	1022	tags=47%, list=20%, signal=58%	15	0.599187	1.78702	0	0.110957	0.512	804	tags=47%, list=16%, signal=55%
CYTOSKELETON	Cytoskeleton																	24	0.313207	1.20532	0.214286	0.460667	1	2212	tags=67%, list=43%, signal=116%	24	0.429013	1.44315	0.0701754	0.391351	1	1104	tags=50%, list=21%, signal=63%	24	0.559135	1.94055	0	0.0798813	0.122	1171	tags=54%, list=23%, signal=70%
CELLULAR_LOCALIZATION%ESTABLISHMENT_OF_LOCALIZATION_IN_CELL%INTRACELLULAR_TRANSPORT	Endocytosis									34	0.456123	1.6647	0.00364964	0.071957	0.834	1732	tags=59%, list=34%, signal=88%	34	0.393633	1.67537	0.00851064	0.0993423	0.926	1371	tags=50%, list=27%, signal=68%
MACROMOLECULE_LOCALIZATION	Endocytosis	29	0.234328	0.894165	0.622837	0.829382	1	2108	tags=55%, list=41%, signal=93%	29	0.45895	1.6029	0.0223881	0.0907318	0.952	524	tags=28%, list=10%, signal=31%	29	0.354933	1.48128	0.0206612	0.203918	1	1371	tags=48%, list=27%, signal=65%
ESTABLISHMENT_OF_LOCALIZATION%LOCALIZATION%TRANSPORT	Endocytosis	73	0.145292	0.698536	0.972509	0.955551	1	1709	tags=36%, list=33%, signal=53%	73	0.460047	1.99639	0	0.00568795	0.042	1311	tags=47%, list=25%, signal=62%	73	0.223195	1.15948	0.181416	0.504754	1	1658	tags=42%, list=32%, signal=62%
ENDOMEMBRANE_SYSTEM	Endocytosis									9	0.620935	1.53136	0.032	0.138304	1	1461	tags=67%, list=28%, signal=93%	9	0.378179	1.07634	0.392562	0.596527	1	853	tags=44%, list=17%, signal=53%	9	0.32307	0.828854	0.65	0.917187	1	841	tags=22%, list=16%, signal=27%
LYSOSOME%LYTIC_VACUOLE	Endocytosis	7	0.667025	1.65822	0.028777	0.0563547	0.934	1179	tags=71%, list=23%, signal=92%	7	0.617585	1.41114	0.0888031	0.226928	1	1859	tags=86%, list=36%, signal=134%	7	0.407974	1.03062	0.41453	0.612885	1	2150	tags=71%, list=42%, signal=122%
ENDOCYTIC_VESICLE	Endocytosis	7	0.667025	1.63607	0.0179856	0.0620161	0.954	1179	tags=71%, list=23%, signal=92%	7	0.617585	1.43813	0.0981132	0.209407	1	1859	tags=86%, list=36%, signal=134%	7	0.407974	1.03357	0.396552	0.615389	1	2150	tags=71%, list=42%, signal=122%
COATED_MEMBRANE%MEMBRANE_COAT	Endocytosis	9	0.5649	1.53775	0.0289855	0.106961	1	562	tags=33%, list=11%, signal=37%	9	0.332837	0.817147	0.695971	0.905591	1	1531	tags=56%, list=30%, signal=79%	9	0.351071	1.00059	0.413502	0.644631	1	701	tags=33%, list=14%, signal=39%
FOOD_VACUOLE%PHAGOCYTIC_VESICLE%PHAGOLYSOSOME%SECONDARY_LYSOSOME	Endocytosis	6	0.709418	1.63659	0.016129	0.0631424	0.954	878	tags=67%, list=17%, signal=80%	6	0.613551	1.32571	0.150198	0.326721	1	1859	tags=83%, list=36%, signal=130%	6	0.386571	0.928456	0.568465	0.738232	1	3166	tags=100%, list=61%, signal=259%
04145_PHAGOSOME	Endocytosis									22	0.309601	1.01153	0.452555	0.722289	1	853	tags=27%, list=17%, signal=33%	22	0.230106	0.873801	0.644628	0.800267	1	1280	tags=32%, list=25%, signal=42%	22	0.587128	1.92849	0.00403226	0.0590894	0.098	640	tags=41%, list=12%, signal=47%
04144_ENDOCYTOSIS	Endocytosis																	8	0.297224	0.816015	0.692641	0.868026	1	3627	tags=100%, list=70%, signal=336%									8	0.754296	1.85829	0	0.0986887	0.28	662	tags=63%, list=13%, signal=72%
CLATHRIN_COAT	Endocytosis	7	0.675175	1.57553	0.0285714	0.0871964	0.998	562	tags=43%, list=11%, signal=48%	7	0.427847	0.972169	0.485477	0.754117	1	1531	tags=71%, list=30%, signal=101%	7	0.294476	0.756801	0.751004	0.906818	1	701	tags=29%, list=14%, signal=33%
AP_TYPE_MEMBRANE_COAT_ADAPTOR_COMPLEX%CLATHRIN_ADAPTOR_COMPLEX	Endocytosis	5	0.620064	1.40791	0.0798479	0.207145	1	562	tags=40%, list=11%, signal=45%									5	0.298494	0.666925	0.877193	0.946425	1	309	tags=20%, list=6%, signal=21%									5	0.408643	0.865572	0.621849	0.989374	1	213	tags=20%, list=4%, signal=21%
RESPONSE_TO_DRUG	Endocytosis	3	0.437045	0.777393	0.745098	0.932015	1	1393	tags=67%, list=27%, signal=91%	3	0.863986	1.5121	0.0162602	0.152338	1	154	tags=67%, list=3%, signal=69%	3	0.28239	0.527099	0.983806	0.989525	1	3702	tags=100%, list=72%, signal=354%
VACUOLAR_MEMBRANE%VACUOLAR_PART	Endocytosis	5	0.388911	0.84676	0.628906	0.875513	1	2167	tags=80%, list=42%, signal=138%	5	0.700736	1.47069	0.0557621	0.185857	1	1332	tags=80%, list=26%, signal=108%
COATED_VESICLE_MEMBRANE%CYTOPLASMIC_VESICLE_MEMBRANE%CYTOPLASMIC_VESICLE_PART%VESICLE_COAT%VESICLE_MEMBRANE	Endocytosis	3	0.842216	1.47471	0.0193798	0.155121	1	407	tags=33%, list=8%, signal=36%	3	0.608263	1.01844	0.517241	0.714766	1	1404	tags=67%, list=27%, signal=92%
PROTEIN_LOCALIZATION_TO_ORGANELLE%PROTEIN_TARGETING	Exocytosis									13	0.346484	0.983383	0.496241	0.740857	1	1942	tags=54%, list=38%, signal=86%	13	0.554116	1.79294	0.0114068	0.0681612	0.658	1252	tags=69%, list=24%, signal=91%
CHAPERONIN_CONTAINING_T_COMPLEX	Exocytosis	5	0.610285	1.34496	0.12549	0.267176	1	1544	tags=60%, list=30%, signal=86%	5	0.673375	1.39159	0.0961538	0.241004	1	1496	tags=60%, list=29%, signal=84%	5	0.428174	0.979801	0.479675	0.669184	1	2130	tags=80%, list=41%, signal=136%	5	0.218482	0.477514	0.995763	0.997844	1	612	tags=20%, list=12%, signal=23%
04130_SNAREINTERACTIONSINVESICULARTRANSPORT	Exocytosis									8	0.569066	1.40616	0.103053	0.228931	1	612	tags=25%, list=12%, signal=28%																	8	0.606432	1.53172	0.0505837	0.374416	0.998	1079	tags=63%, list=21%, signal=79%
VESICLE_MEDIATED_TRANSPORT	Exocytosis	22	0.27325	0.947977	0.554007	0.800581	1	1973	tags=55%, list=38%, signal=88%	22	0.516718	1.6674	0.00358423	0.0725871	0.83	1404	tags=59%, list=27%, signal=81%																	22	0.259848	0.878957	0.630435	0.978868	1	343	tags=18%, list=7%, signal=19%
ESTABLISHMENT_OF_PROTEIN_LOCALIZATION_IN_ENDOPLASMIC_RETICULUM%PROTEIN_LOCALIZATION_IN_ENDOPLASMIC_RETICULUM%PROTEIN_TARGETING_TO_ER	Exocytosis	4	0.571412	1.19492	0.270161	0.504357	1	2089	tags=75%, list=40%, signal=126%	4	0.740684	1.40695	0.0867925	0.230684	1	444	tags=50%, list=9%, signal=55%																	4	0.303977	0.596602	0.928	0.99351	1	3591	tags=100%, list=70%, signal=329%
03060_PROTEINEXPORT	Exocytosis									12	0.585412	1.63623	0.0160643	0.0773229	0.896	1732	tags=75%, list=34%, signal=113%
CYTOPLASMIC_MEMBRANE_BOUNDED_VESICLE%CYTOPLASMIC_VESICLE%MEMBRANE_BOUNDED_VESICLE%VESICLE	Exocytosis	13	0.471476	1.41703	0.103321	0.20148	1	1179	tags=46%, list=23%, signal=60%	13	0.501099	1.4235	0.099631	0.218702	1	1481	tags=62%, list=29%, signal=86%
GOLGI_APPARATUS_PART	Exocytosis	4	0.697479	1.41163	0.101167	0.204636	1	407	tags=50%, list=8%, signal=54%	4	0.461937	0.880765	0.644	0.867041	1	1531	tags=50%, list=30%, signal=71%
GOLGI_ASSOCIATED_VESICLE_MEMBRANE%GOLGI_MEMBRANE	Exocytosis	2	0.903317	1.45441	0.0357143	0.165067	1	407	tags=50%, list=8%, signal=54%	2	0.457492	0.69963	0.858824	0.982123	1	1404	tags=50%, list=27%, signal=69%
CELLULAR_MACROMOLECULE_CATABOLIC_PROCESS%CELLULAR_PROTEIN_CATABOLIC_PROCESS%MODIFICATION_DEPENDENT_MACROMOLECULE_CATABOLIC_PROCESS%MODIFICATION_DEPENDENT_PROTEIN_CATABOLIC_PROCESS%PROTEIN_CATABOLIC_PROCESS%PROTEOLYSIS_INVOLVED_IN_CELLULAR_PROTEIN_CATABOLIC_PROCESS	Gene expression									27	0.261865	0.911508	0.587361	0.823861	1	1512	tags=48%, list=29%, signal=68%	27	0.452948	1.80509	0.00452489	0.0649227	0.598	1244	tags=59%, list=24%, signal=78%
ORGANELLAR_RIBOSOME	Gene expression																	18	0.442783	1.61482	0.036036	0.130431	0.98	973	tags=44%, list=19%, signal=55%	18	0.218392	0.67388	0.872247	0.971715	1	518	tags=17%, list=10%, signal=18%	18	0.396451	1.25167	0.156863	0.795491	1	862	tags=33%, list=17%, signal=40%
CELLULAR_MACROMOLECULE_METABOLIC_PROCESS%MACROMOLECULE_METABOLIC_PROCESS	Gene expression	201	0.282138	1.59938	0	0.0775553	0.99	1233	tags=36%, list=24%, signal=45%	201	0.245685	1.26911	0.0215054	0.430165	1	1525	tags=37%, list=30%, signal=50%	201	0.234992	1.47423	0.00884956	0.192078	1	1647	tags=46%, list=32%, signal=65%	201	0.158051	0.809599	0.942708	0.923462	1	1313	tags=26%, list=25%, signal=34%
MACROMOLECULAR_COMPLEX	Gene expression	268	0.307985	1.84958	0	0.0129304	0.366	1273	tags=41%, list=25%, signal=51%	268	0.335804	1.76979	0	0.0348967	0.462	1531	tags=43%, list=30%, signal=58%	268	0.222072	1.44388	0.0045045	0.202735	1	1666	tags=41%, list=32%, signal=58%	268	0.127536	0.669453	1	0.972054	1	1474	tags=29%, list=29%, signal=39%
_RNA_SPLICING__VIA_TRANSESTERIFICATION_REACTIONS_%_RNA_SPLICING__VIA_TRANSESTERIFICATION_REACTIONS_WITH_BULGED_ADENOSINE_AS_NUCLEOPHILE_%_NUCLEAR_MRNA_SPLICING__VIA_SPLICEOSOME_	Gene expression	8	0.656356	1.69732	0.0107914	0.0438733	0.874	1504	tags=75%, list=29%, signal=106%	8	0.158952	0.380427	1	0.999848	1	461	tags=13%, list=9%, signal=14%	8	0.526456	1.40636	0.129032	0.22915	1	1885	tags=75%, list=37%, signal=118%	8	0.241514	0.613679	0.900433	0.989106	1	281	tags=13%, list=5%, signal=13%
CELLULAR_MACROMOLECULE_BIOSYNTHETIC_PROCESS%MACROMOLECULE_BIOSYNTHETIC_PROCESS	Gene expression	64	0.32938	1.49862	0.021875	0.136073	1	1123	tags=44%, list=22%, signal=55%	64	0.364898	1.57027	0.00369004	0.114518	0.992	1462	tags=42%, list=28%, signal=58%	64	0.23996	1.2343	0.126697	0.433907	1	1322	tags=42%, list=26%, signal=56%	64	0.193455	0.812351	0.841121	0.923382	1	1730	tags=45%, list=34%, signal=67%
EXOSOME__RNASE_COMPLEX_	Gene expression	4	0.685061	1.3982	0.099631	0.213114	1	1189	tags=75%, list=23%, signal=97%	4	0.542151	1.02286	0.451883	0.716344	1	554	tags=25%, list=11%, signal=28%	4	0.545358	1.16789	0.332016	0.503504	1	1292	tags=75%, list=25%, signal=100%
03015_MRNASURVEILLANCEPATHWAY	Gene expression	15	0.455031	1.4403	0.0797101	0.176045	1	1172	tags=53%, list=23%, signal=69%	15	0.502811	1.46045	0.0935252	0.190367	1	865	tags=33%, list=17%, signal=40%	15	0.307608	1.06365	0.367965	0.591917	1	924	tags=33%, list=18%, signal=40%	15	0.338215	1.04121	0.390351	0.794108	1	1430	tags=53%, list=28%, signal=74%
RNA_SPLICING	Gene expression	21	0.594707	2.1715	0	0.000171	0.004	1504	tags=62%, list=29%, signal=87%	21	0.215684	0.687656	0.875458	0.981884	1	511	tags=19%, list=10%, signal=21%	21	0.276232	1.04647	0.377593	0.606242	1	454	tags=19%, list=9%, signal=21%
MRNA_METABOLIC_PROCESS%MRNA_PROCESSING	Gene expression	12	0.68174	2.07358	0	0.000949	0.026	1504	tags=83%, list=29%, signal=117%	12	0.169919	0.470574	0.996269	1	1	2145	tags=50%, list=42%, signal=85%	12	0.335102	1.0419	0.396624	0.606909	1	1885	tags=50%, list=37%, signal=79%	12	0.25671	0.713604	0.862069	0.9588	1	1092	tags=33%, list=21%, signal=42%
_NUCLEOBASE__NUCLEOSIDE__NUCLEOTIDE_AND_NUCLEIC_ACID_METABOLIC_PROCESS_	Gene expression	121	0.346054	1.81978	0	0.0154584	0.46	1233	tags=42%, list=24%, signal=54%	121	0.151849	0.714664	0.977941	0.975136	1	1683	tags=35%, list=33%, signal=50%	121	0.178103	1.04289	0.397196	0.610303	1	1536	tags=38%, list=30%, signal=53%	121	0.212255	1.00493	0.406699	0.796888	1	1129	tags=26%, list=22%, signal=33%
CELLULAR_NITROGEN_COMPOUND_METABOLIC_PROCESS%NITROGEN_COMPOUND_METABOLIC_PROCESS	Gene expression	136	0.317174	1.70506	0	0.0420431	0.852	1233	tags=40%, list=24%, signal=51%	136	0.183676	0.877722	0.742647	0.869021	1	1799	tags=41%, list=35%, signal=62%	136	0.172416	1.00499	0.439614	0.640841	1	1536	tags=36%, list=30%, signal=50%	136	0.182787	0.874198	0.776699	0.86213	1	1129	tags=25%, list=22%, signal=31%
SMALL_RIBOSOMAL_SUBUNIT	Gene expression	36	0.501177	2.05091	0	0.00109062	0.032	1273	tags=61%, list=25%, signal=81%	36	0.487421	1.81166	0	0.0253812	0.316	1413	tags=61%, list=27%, signal=84%	36	0.206193	0.936056	0.53252	0.729795	1	425	tags=17%, list=8%, signal=18%
SPLICEOSOMAL_COMPLEX	Gene expression	12	0.590408	1.7553	0.00358423	0.0290961	0.694	1308	tags=58%, list=25%, signal=78%									12	0.304908	0.933727	0.520161	0.731339	1	1512	tags=42%, list=29%, signal=59%	12	0.259652	0.708143	0.835616	0.96137	1	130	tags=8%, list=3%, signal=9%
_REGULATION_OF_NUCLEOBASE__NUCLEOSIDE__NUCLEOTIDE_AND_NUCLEIC_ACID_METABOLIC_PROCESS_%_REGULATION_OF_TRANSCRIPTION__DNA_DEPENDENT_%REGULATION_OF_RNA_METABOLIC_PROCESS%REGULATION_OF_NITROGEN_COMPOUND_METABOLIC_PROCESS	Gene expression	12	0.309061	0.918599	0.551587	0.800338	1	1565	tags=58%, list=30%, signal=84%	12	0.588659	1.62061	0.0106007	0.0852864	0.918	838	tags=33%, list=16%, signal=40%	12	0.265465	0.834933	0.659574	0.850212	1	732	tags=33%, list=14%, signal=39%
NUCLEAR_PART	Gene expression	53	0.397683	1.76891	0	0.025108	0.636	1334	tags=53%, list=26%, signal=71%	53	0.208781	0.829849	0.76087	0.891197	1	511	tags=15%, list=10%, signal=17%	53	0.16001	0.770283	0.822034	0.901278	1	1536	tags=32%, list=30%, signal=45%	53	0.234702	0.976765	0.478992	0.793283	1	1029	tags=25%, list=20%, signal=30%
RNA_PROCESSING	Gene expression	40	0.530307	2.22294	0	0.000189	0.004	1371	tags=58%, list=27%, signal=78%									40	0.161052	0.722419	0.905138	0.923183	1	1512	tags=35%, list=29%, signal=49%	40	0.219229	0.802681	0.791262	0.917522	1	1092	tags=25%, list=21%, signal=31%
CYTOSOLIC_SMALL_RIBOSOMAL_SUBUNIT	Gene expression	25	0.644356	2.46457	0	0	0	1273	tags=76%, list=25%, signal=100%	25	0.610029	2.03726	0	0.00383886	0.022	1227	tags=68%, list=24%, signal=89%	25	0.182704	0.729967	0.840816	0.927847	1	425	tags=16%, list=8%, signal=17%
03020_RNAPOLYMERASE	Gene expression	20	0.636609	2.21248	0	0.00018	0.004	1102	tags=65%, list=21%, signal=82%									20	0.191557	0.691835	0.870833	0.933166	1	1892	tags=45%, list=37%, signal=71%
03040_SPLICEOSOME	Gene expression	64	0.528195	2.49586	0	0	0	1527	tags=59%, list=30%, signal=83%									64	0.138522	0.681421	0.954955	0.936423	1	1397	tags=30%, list=27%, signal=40%
NUCLEUS	Gene expression	64	0.338303	1.58349	0.0070922	0.0844017	0.996	1594	tags=55%, list=31%, signal=78%	64	0.231444	0.971053	0.501845	0.749262	1	1714	tags=41%, list=33%, signal=60%	64	0.132571	0.673105	0.982301	0.94328	1	1168	tags=23%, list=23%, signal=30%	64	0.225952	0.966372	0.5	0.806053	1	1029	tags=25%, list=20%, signal=31%
03022_BASALTRANSCRIPTIONFACTORS	Gene expression	3	0.827492	1.52296	0.0272374	0.117302	1	647	tags=67%, list=13%, signal=76%																									3	0.485814	0.902311	0.6139	0.966523	1	1785	tags=67%, list=35%, signal=102%
EUKARYOTIC_TRANSLATION_INITIATION_FACTOR_3_COMPLEX	Gene expression	2	0.925732	1.46584	0.0150376	0.159314	1	384	tags=100%, list=7%, signal=108%																	2	0.745976	1.15371	0.322314	0.740528	1	1311	tags=100%, list=25%, signal=134%
_TRANSCRIPTION_INITIATION__DNA_DEPENDENT_	Gene expression	3	0.841597	1.54343	0.0200803	0.106128	1	531	tags=67%, list=10%, signal=74%	3	0.539084	0.924119	0.593074	0.820371	1	1364	tags=67%, list=26%, signal=91%									3	0.62754	1.12584	0.342975	0.783061	1	295	tags=33%, list=6%, signal=35%
NUCLEIC_ACID_METABOLIC_PROCESS	Gene expression	101	0.365778	1.87232	0	0.0106883	0.304	1233	tags=45%, list=24%, signal=57%	101	0.152848	0.692598	0.982079	0.979551	1	1635	tags=33%, list=32%, signal=47%									101	0.224718	1.04297	0.338384	0.796074	1	1129	tags=28%, list=22%, signal=35%
00970_AMINOACYL-TRNABIOSYNTHESIS	Gene expression	32	0.432441	1.7124	0.00352113	0.0399345	0.82	1604	tags=56%, list=31%, signal=81%	32	0.562377	2.01687	0	0.00518485	0.034	1251	tags=63%, list=24%, signal=82%									32	0.260943	0.934171	0.635922	0.821514	1	76	tags=9%, list=1%, signal=9%
TRANSCRIPTION_FACTOR_COMPLEX	Gene expression	3	0.880694	1.56377	0.0142857	0.0928406	1	342	tags=67%, list=7%, signal=71%	3	0.578579	0.99892	0.50193	0.736022	1	1364	tags=67%, list=26%, signal=91%									3	0.549024	0.936108	0.556522	0.836541	1	295	tags=33%, list=6%, signal=35%
GENE_EXPRESSION	Gene expression	82	0.537998	2.69988	0	0	0	1233	tags=57%, list=24%, signal=74%	82	0.17991	0.795909	0.857143	0.929796	1	1521	tags=34%, list=29%, signal=48%									82	0.163851	0.722968	0.95	0.95973	1	361	tags=10%, list=7%, signal=10%
RNA_METABOLIC_PROCESS	Gene expression	73	0.553618	2.65284	0	0	0	1233	tags=58%, list=24%, signal=75%																	73	0.165864	0.723779	0.960591	0.962905	1	1004	tags=21%, list=19%, signal=25%
TRANSLATION	Gene expression	22	0.513532	1.8215	0.0035461	0.0157103	0.456	1123	tags=59%, list=22%, signal=75%	22	0.504156	1.63887	0.00359712	0.077862	0.89	943	tags=45%, list=18%, signal=55%									22	0.185018	0.598509	0.972093	0.972998	1	1294	tags=32%, list=25%, signal=42%
LARGE_RIBOSOMAL_SUBUNIT	Gene expression	50	0.369487	1.6585	0.00722022	0.0573962	0.934	1154	tags=50%, list=22%, signal=64%	50	0.478993	1.88966	0	0.0156916	0.136	1069	tags=46%, list=21%, signal=57%									50	0.151853	0.599244	0.983051	0.980573	1	1347	tags=28%, list=26%, signal=38%
03010_RIBOSOME	Gene expression	68	0.624797	2.89277	0	0	0	1273	tags=76%, list=25%, signal=100%	68	0.617758	2.65717	0	0	0	1227	tags=68%, list=24%, signal=88%
CYTOSOL%CYTOSOLIC_PART	Gene expression	64	0.602753	2.82815	0	0	0	1273	tags=70%, list=25%, signal=92%	64	0.619335	2.59895	0	0	0	1496	tags=72%, list=29%, signal=100%
CYTOSOLIC_PART%CYTOSOLIC_RIBOSOME	Gene expression	60	0.596109	2.73403	0	0	0	1273	tags=70%, list=25%, signal=92%	60	0.60933	2.47695	0	0	0	1496	tags=70%, list=29%, signal=97%
RIBOSOME	Gene expression	90	0.425258	2.15713	0	0.000164	0.004	1273	tags=56%, list=25%, signal=72%	90	0.474216	2.14756	0	0.00126374	0.006	1260	tags=52%, list=24%, signal=68%
CYTOSOLIC_LARGE_RIBOSOMAL_SUBUNIT	Gene expression	28	0.564695	2.14198	0	0.000385	0.01	1271	tags=71%, list=25%, signal=94%	28	0.638012	2.15301	0	0.00151649	0.006	987	tags=61%, list=19%, signal=75%
03013_RNATRANSPORT	Gene expression	42	0.549622	2.37259	0	0	0	1552	tags=71%, list=30%, signal=101%	42	0.498653	1.88208	0	0.0149953	0.15	1789	tags=57%, list=35%, signal=87%
RIBONUCLEOPROTEIN_COMPLEX	Gene expression	115	0.444661	2.36073	0	0	0	1308	tags=55%, list=25%, signal=72%	115	0.395477	1.8353	0	0.0239858	0.264	1640	tags=56%, list=32%, signal=80%
REGULATION_OF_BIOSYNTHETIC_PROCESS%REGULATION_OF_CELLULAR_BIOSYNTHETIC_PROCESS%REGULATION_OF_CELLULAR_MACROMOLECULE_BIOSYNTHETIC_PROCESS%REGULATION_OF_CELLULAR_METABOLIC_PROCESS%REGULATION_OF_GENE_EXPRESSION%REGULATION_OF_MACROMOLECULE_BIOSYNTHETIC_PROCESS%REGULATION_OF_PRIMARY_METABOLIC_PROCESS	Gene expression	28	0.419954	1.61655	0.0212766	0.0710579	0.98	1585	tags=64%, list=31%, signal=92%	28	0.34973	1.23349	0.186508	0.490525	1	2085	tags=54%, list=40%, signal=89%
SMALL_NUCLEAR_RIBONUCLEOPROTEIN_COMPLEX	Gene expression	2	0.911189	1.44976	0.0145985	0.168287	1	459	tags=100%, list=9%, signal=110%	2	0.68664	1.05663	0.40239	0.688387	1	1617	tags=100%, list=31%, signal=146%
REGULATION_OF_TRANSLATIONAL_INITIATION	Gene expression	6	0.691848	1.66034	0.024911	0.0577755	0.932	1272	tags=83%, list=25%, signal=110%	6	0.480007	1.02126	0.478927	0.716137	1	1953	tags=67%, list=38%, signal=107%
NUCLEAR_LUMEN	Gene expression	29	0.419317	1.58622	0.025	0.0841155	0.992	1102	tags=55%, list=21%, signal=70%	29	0.250474	0.874221	0.663044	0.872307	1	1460	tags=34%, list=28%, signal=48%
REGULATION_OF_CELLULAR_PROTEIN_METABOLIC_PROCESS%REGULATION_OF_PROTEIN_METABOLIC_PROCESS	Gene expression	15	0.503683	1.60343	0.0424028	0.0766477	0.988	1272	tags=60%, list=25%, signal=79%	15	0.249696	0.735512	0.790614	0.973985	1	2054	tags=53%, list=40%, signal=88%
NUCLEOPLASM%NUCLEOPLASM_PART	Gene expression	19	0.567595	1.93482	0.0035461	0.00590563	0.168	1558	tags=84%, list=30%, signal=120%	19	0.195948	0.607897	0.963899	1	1	1460	tags=32%, list=28%, signal=44%
POSTTRANSCRIPTIONAL_REGULATION_OF_GENE_EXPRESSION%REGULATION_OF_TRANSLATION	Gene expression	13	0.57053	1.73243	0.0223048	0.0348818	0.77	1272	tags=69%, list=25%, signal=92%	13	0.203162	0.569894	0.962264	1	1	2054	tags=46%, list=40%, signal=76%
SMALL_NUCLEOLAR_RIBONUCLEOPROTEIN_COMPLEX	Gene expression	8	0.658626	1.7262	0.0116732	0.0360351	0.782	372	tags=38%, list=7%, signal=40%	8	0.194137	0.461066	0.996337	1	1	4158	tags=100%, list=81%, signal=515%
TRANSCRIPTION_FROM_RNA_POLYMERASE_III_PROMOTER	Gene expression	3	0.923778	1.65021	0.00357143	0.0582683	0.942	395	tags=100%, list=8%, signal=108%	3	0.30256	0.536869	0.962025	1	1	3598	tags=100%, list=70%, signal=330%
RNA_BIOSYNTHETIC_PROCESS%_TRANSCRIPTION__DNA_DEPENDENT_	Gene expression	19	0.691877	2.38034	0	0	0	1102	tags=74%, list=21%, signal=93%
DNA_DIRECTED_RNA_POLYMERASE_COMPLEX%RNA_POLYMERASE_COMPLEX%NUCLEAR_DNA_DIRECTED_RNA_POLYMERASE_COMPLEX	Gene expression	9	0.728459	2.00991	0	0.00211266	0.06	1102	tags=89%, list=21%, signal=113%
TRANSCRIPTION_FROM_RNA_POLYMERASE_II_PROMOTER	Gene expression	10	0.686661	1.98503	0	0.00325476	0.098	1102	tags=70%, list=21%, signal=89%
DNA_DIRECTED_RNA_POLYMERASE_II__HOLOENZYME	Gene expression	6	0.758805	1.82196	0.00393701	0.0159781	0.452	1102	tags=83%, list=21%, signal=106%
DNA_DIRECTED_RNA_POLYMERASE_II__CORE_COMPLEX	Gene expression	4	0.815519	1.66983	0.00754717	0.0544889	0.908	954	tags=100%, list=18%, signal=123%
DNA_DIRECTED_RNA_POLYMERASE_III_COMPLEX	Gene expression	2	0.923599	1.47295	0.0161943	0.154505	1	395	tags=100%, list=8%, signal=108%
VACUOLE	Hemoglobin metabolism	13	0.42437	1.2935	0.122677	0.33315	1	1179	tags=46%, list=23%, signal=60%	13	0.625731	1.76128	0.0150943	0.0365601	0.494	1481	tags=69%, list=29%, signal=97%									13	0.381235	1.07592	0.365385	0.817494	1	1	tags=8%, list=0%, signal=8%
HEMOGLOBIN_CATABOLIC_PROCESS	Hemoglobin metabolism	3	0.828743	1.49722	0.0377359	0.135122	1	885	tags=100%, list=17%, signal=121%	3	0.621104	1.06347	0.458824	0.695913	1	1481	tags=67%, list=29%, signal=93%
HEMOGLOBIN_METABOLIC_PROCESS	Hemoglobin metabolism	4	0.736376	1.54287	0.0447761	0.104918	1	885	tags=75%, list=17%, signal=90%	4	0.552584	1.03755	0.452282	0.720983	1	1481	tags=50%, list=29%, signal=70%
_CYTOADHERENCE_TO_MICROVASCULATURE__MEDIATED_BY_SYMBIONT_PROTEIN_%ADHESION_TO_HOST%ADHESION_TO_OTHER_ORGANISM_INVOLVED_IN_SYMBIOTIC_INTERACTION%INFECTED_HOST_CELL_SURFACE_KNOB%MODIFICATION_BY_SYMBIONT_OF_HOST_MORPHOLOGY_OR_PHYSIOLOGY%MODIFICATION_OF_MORPHOLOGY_OR_PHYSIOLOGY_OF_OTHER_ORGANISM%MODIFICATION_OF_MORPHOLOGY_OR_PHYSIOLOGY_OF_OTHER_ORGANISM_INVOLVED_IN_SYMBIOTIC_INTERACTION%MODULATION_BY…	Host cell remodeling	46	0.613827	2.66406	0	0	0	1695	tags=83%, list=33%, signal=122%	46	0.157002	0.598079	0.992063	1	1	4071	tags=98%, list=79%, signal=460%																	46	0.229607	0.929671	0.579545	0.996127	1	1793	tags=48%, list=35%, signal=73%
REGULATION_OF_BIOLOGICAL_QUALITY	Host cell remodeling	52	0.58001	2.52997	0	0	0	1772	tags=81%, list=34%, signal=122%																									52	0.18924	0.78665	0.830189	0.999722	1	1793	tags=42%, list=35%, signal=64%
INTERACTION_WITH_HOST	Host cell remodeling	54	0.575218	2.61354	0	0	0	1695	tags=72%, list=33%, signal=106%	54	0.300505	1.18033	0.194757	0.534659	1	687	tags=15%, list=13%, signal=17%
BIOLOGICAL_REGULATION%REGULATION_OF_BIOLOGICAL_PROCESS%REGULATION_OF_CELLULAR_PROCESS	Host cell remodeling	105	0.435673	2.24203	0	0.0002	0.004	1726	tags=66%, list=33%, signal=97%	105	0.185616	0.842439	0.830325	0.88669	1	991	tags=15%, list=19%, signal=18%
REGULATION_OF_BIOLOGICAL_PROCESS%REGULATION_OF_CELLULAR_PROCESS	Host cell remodeling	97	0.447381	2.27359	0	0.000106	0.002	1704	tags=68%, list=33%, signal=100%	97	0.145785	0.66988	0.98951	0.992819	1	522	tags=8%, list=10%, signal=9%
HOST_CELL_CYTOPLASM%HOST_CELL_CYTOPLASM_PART%HOST_INTRACELLULAR_PART%INTRACELLULAR_REGION_OF_HOST	Host cell remodeling	72	0.572335	2.83361	0	0	0	2062	tags=88%, list=40%, signal=144%	72	0.117237	0.49261	1	1	1	4071	tags=97%, list=79%, signal=455%
MAURER_S_CLEFT	Host cell remodeling	23	0.556248	2.06103	0	0.000985	0.028	2115	tags=83%, list=41%, signal=139%	23	0.188275	0.612088	0.961268	1	1	2460	tags=65%, list=48%, signal=124%
_SYMBIOSIS__ENCOMPASSING_MUTUALISM_THROUGH_PARASITISM_%ANTIGENIC_VARIATION%AVOIDANCE_OF_DEFENSES_OF_OTHER_ORGANISM_INVOLVED_IN_SYMBIOTIC_INTERACTION%DEFENSE_RESPONSE%EVASION_OR_TOLERANCE_OF_DEFENSE_RESPONSE_OF_OTHER_ORGANISM_INVOLVED_IN_SYMBIOTIC_INTERACTION%EVASION_OR_TOLERANCE_OF_DEFENSES_OF_OTHER_ORGANISM_INVOLVED_IN_SYMBIOTIC_INTERACTION%EVASION_OR_TOLERANCE_OF_IMMUNE_RESPONSE_OF_OTHER_ORGANI…	Host cell remodeling	170	0.515703	2.8932	0	0	0	2246	tags=84%, list=44%, signal=144%
ENTRY_INTO_CELL_OF_OTHER_ORGANISM_INVOLVED_IN_SYMBIOTIC_INTERACTION%ENTRY_INTO_HOST%ENTRY_INTO_HOST_CELL%ENTRY_INTO_OTHER_ORGANISM_INVOLVED_IN_SYMBIOTIC_INTERACTION%LOCOMOTION%MOVEMENT_IN_ENVIRONMENT_OF_OTHER_ORGANISM_INVOLVED_IN_SYMBIOTIC_INTERACTION%MOVEMENT_IN_HOST_ENVIRONMENT	Invasion									6	0.878101	1.8795	0.0037037	0.0148098	0.156	605	tags=83%, list=12%, signal=94%	6	0.312938	0.772428	0.751037	0.9009	1	1248	tags=33%, list=24%, signal=44%
00564_GLYCEROPHOSPHOLIPIDMETABOLISM	Lipid Metabolism									15	0.357182	1.02857	0.426415	0.710881	1	798	tags=27%, list=15%, signal=31%	15	0.550745	1.90788	0	0.037437	0.288	1382	tags=67%, list=27%, signal=91%
SMALL_MOLECULE_CATABOLIC_PROCESS	Lipid Metabolism																	11	0.631651	1.90042	0	0.0375013	0.306	1822	tags=82%, list=35%, signal=126%	11	0.248052	0.676803	0.900862	0.972902	1	117	tags=9%, list=2%, signal=9%
01110_BIOSYNTHESISOFSECONDARYMETABOLITES	Lipid Metabolism									75	0.214486	0.915039	0.623134	0.82779	1	1171	tags=33%, list=23%, signal=42%	75	0.359086	1.91308	0	0.0381218	0.278	1822	tags=59%, list=35%, signal=89%	75	0.164864	0.707368	0.965174	0.958164	1	1502	tags=36%, list=29%, signal=50%
LIPID_BIOSYNTHETIC_PROCESS	Lipid Metabolism									16	0.477322	1.43615	0.0848708	0.206222	1	798	tags=44%, list=15%, signal=52%	16	0.549405	1.83728	0.00896861	0.0536549	0.506	1345	tags=63%, list=26%, signal=84%
00900_TERPENOIDBACKBONEBIOSYNTHESIS	Lipid Metabolism									6	0.732074	1.58769	0.0384615	0.102447	0.978	903	tags=67%, list=18%, signal=81%	6	0.708903	1.72423	0.0239044	0.0796605	0.858	1408	tags=83%, list=27%, signal=114%
GLYCEROLIPID_BIOSYNTHETIC_PROCESS%GLYCEROLIPID_METABOLIC_PROCESS	Lipid Metabolism									6	0.815938	1.75558	0	0.0368913	0.508	798	tags=83%, list=15%, signal=98%	6	0.693588	1.67192	0.0365854	0.0997357	0.928	654	tags=67%, list=13%, signal=76%
00561_GLYCEROLIPIDMETABOLISM	Lipid Metabolism																	4	0.746654	1.59215	0.0214592	0.140204	0.994	1309	tags=100%, list=25%, signal=134%
FATTY_ACID_BIOSYNTHETIC_PROCESS	Lipid Metabolism																	4	0.699481	1.47773	0.0661479	0.205414	1	980	tags=75%, list=19%, signal=93%	4	0.433703	0.840594	0.633484	0.900798	1	1764	tags=75%, list=34%, signal=114%	4	0.518553	1.0051	0.473251	0.966978	1	1062	tags=75%, list=21%, signal=94%
CELLULAR_LIPID_METABOLIC_PROCESS%LIPID_METABOLIC_PROCESS	Lipid Metabolism									33	0.491356	1.8224	0.00373134	0.0247007	0.296	903	tags=42%, list=18%, signal=51%	33	0.34623	1.43709	0.0778689	0.207128	1	1408	tags=42%, list=27%, signal=58%
PHOSPHOLIPID_BIOSYNTHETIC_PROCESS	Lipid Metabolism									7	0.778058	1.72877	0.0075188	0.0425212	0.598	798	tags=57%, list=15%, signal=68%	7	0.511807	1.36748	0.130631	0.26313	1	757	tags=57%, list=15%, signal=67%
ORGANOPHOSPHATE_METABOLIC_PROCESS%PHOSPHOLIPID_METABOLIC_PROCESS	Lipid Metabolism									10	0.677241	1.73758	0.00392157	0.0423464	0.57	798	tags=50%, list=15%, signal=59%	10	0.442633	1.25737	0.191057	0.419197	1	757	tags=40%, list=15%, signal=47%
00071_FATTYACIDMETABOLISM	Lipid Metabolism	11	0.334128	0.946286	0.536585	0.793457	1	2000	tags=73%, list=39%, signal=119%	11	0.522933	1.38545	0.128906	0.244447	1	903	tags=36%, list=18%, signal=44%																	11	0.177545	0.49229	0.996078	0.999586	1	4244	tags=100%, list=82%, signal=563%
MITOCHONDRIAL_PART	Mitochondrion																	36	0.564407	2.42682	0	0	0	1666	tags=81%, list=32%, signal=118%	36	0.361792	1.33155	0.1133	0.519949	1	1459	tags=47%, list=28%, signal=65%	36	0.213481	0.80147	0.777778	0.990437	1	1211	tags=25%, list=23%, signal=32%
ENVELOPE%MITOCHONDRIAL_ENVELOPE%MITOCHONDRIAL_INNER_MEMBRANE%MITOCHONDRIAL_MEMBRANE%ORGANELLE_ENVELOPE%ORGANELLE_INNER_MEMBRANE	Mitochondrion																	22	0.611924	2.32691	0	0	0	1666	tags=91%, list=32%, signal=134%	22	0.476142	1.51847	0.0137615	0.338285	1	1379	tags=45%, list=27%, signal=62%
MITOCHONDRION	Mitochondrion																	84	0.486458	2.65283	0	0	0	1666	tags=69%, list=32%, signal=100%	84	0.335199	1.47649	0.0102041	0.37525	1	1459	tags=46%, list=28%, signal=64%
01100_METABOLICPATHWAYS	Mitochondrion									227	0.24661	1.25787	0.0488722	0.447217	1	1460	tags=37%, list=28%, signal=49%	227	0.352789	2.22816	0	0.00366253	0.01	1497	tags=47%, list=29%, signal=63%
ORGANELLE_MEMBRANE	Mitochondrion									34	0.276136	1.00343	0.462451	0.733249	1	1461	tags=32%, list=28%, signal=45%	34	0.502431	2.14728	0	0.00761276	0.026	1069	tags=56%, list=21%, signal=70%	34	0.429881	1.54657	0.0275229	0.351298	0.996	1474	tags=44%, list=29%, signal=61%
00190_OXIDATIVEPHOSPHORYLATION	Mitochondrion									30	0.329973	1.14644	0.245353	0.574196	1	1099	tags=23%, list=21%, signal=29%	30	0.506834	2.07657	0	0.0126658	0.06	1074	tags=53%, list=21%, signal=67%	30	0.568701	1.96805	0	0.0695517	0.06	1379	tags=53%, list=27%, signal=72%
MITOCHONDRIAL_MEMBRANE_PART	Mitochondrion									13	0.221148	0.603925	0.939024	1	1	327	tags=8%, list=6%, signal=8%	13	0.62157	1.9816	0	0.0223167	0.148	1414	tags=85%, list=27%, signal=116%	13	0.653344	1.77617	0	0.192237	0.49	1379	tags=62%, list=27%, signal=84%
CATABOLIC_PROCESS	Mitochondrion									52	0.170595	0.663139	0.958491	0.994569	1	1512	tags=38%, list=29%, signal=54%	52	0.410617	1.95107	0	0.0276276	0.194	1822	tags=67%, list=35%, signal=103%	52	0.225691	0.913302	0.596244	0.840605	1	1263	tags=31%, list=24%, signal=40%
MITOCHONDRIAL_TRANSPORT	Mitochondrion																	7	0.714026	1.89138	0.00396825	0.0382119	0.328	1069	tags=86%, list=21%, signal=108%
GLUCOSE_METABOLIC_PROCESS	Mitochondrion									11	0.295514	0.801179	0.709302	0.924938	1	1683	tags=55%, list=33%, signal=81%	11	0.608252	1.86806	0.00427351	0.0455325	0.394	1957	tags=91%, list=38%, signal=146%	11	0.404558	1.08783	0.340708	0.805655	1	1162	tags=36%, list=23%, signal=47%
CELLULAR_PROTEIN_METABOLIC_PROCESS%PROTEIN_METABOLIC_PROCESS	Mitochondrion									94	0.335508	1.50539	0.00367647	0.152	1	1156	tags=36%, list=22%, signal=46%	94	0.345938	1.86348	0	0.0456172	0.418	1647	tags=57%, list=32%, signal=83%
PROTEIN_IMPORT	Mitochondrion									8	0.315227	0.755501	0.768924	0.958168	1	97	tags=13%, list=2%, signal=13%	8	0.680029	1.84391	0.0041841	0.0534708	0.494	1040	tags=75%, list=20%, signal=94%
CELLULAR_CATABOLIC_PROCESS	Mitochondrion																	36	0.423135	1.80402	0.00888889	0.0627802	0.602	1244	tags=53%, list=24%, signal=69%	36	0.222362	0.824721	0.776256	0.9154	1	1263	tags=33%, list=24%, signal=44%
PROTEIN_COMPLEX	Mitochondrion	150	0.201528	1.11798	0.266667	0.60154	1	1189	tags=30%, list=23%, signal=38%	150	0.288633	1.40174	0.0103806	0.233245	1	1531	tags=37%, list=30%, signal=52%	150	0.297313	1.79203	0	0.0656973	0.662	1666	tags=47%, list=32%, signal=67%	150	0.194187	0.953892	0.60101	0.813251	1	1129	tags=25%, list=22%, signal=31%
MITOCHONDRIAL_RESPIRATORY_CHAIN%RESPIRATORY_CHAIN	Mitochondrion																	6	0.724769	1.7703	0.0162602	0.0701692	0.744	359	tags=67%, list=7%, signal=72%	6	0.703056	1.50198	0.0462185	0.337751	1	1379	tags=67%, list=27%, signal=91%	6	0.403842	0.91749	0.537879	0.971477	1	3077	tags=100%, list=60%, signal=248%
CARBOHYDRATE_METABOLIC_PROCESS%CELLULAR_CARBOHYDRATE_METABOLIC_PROCESS	Mitochondrion									23	0.323192	1.06033	0.369231	0.691548	1	1410	tags=43%, list=27%, signal=60%	23	0.451804	1.771	0.00406504	0.072305	0.74	1822	tags=65%, list=35%, signal=100%	23	0.318154	1.06747	0.340909	0.813474	1	1501	tags=39%, list=29%, signal=55%
00020_CITRATECYCLE(TCACYCLE)	Mitochondrion																	15	0.507218	1.76273	0.0204918	0.0730471	0.774	1042	tags=60%, list=20%, signal=75%	15	0.521257	1.55263	0.0460251	0.356891	0.996	1374	tags=47%, list=27%, signal=63%	15	0.500616	1.59976	0.0332103	0.403515	0.972	623	tags=27%, list=12%, signal=30%
ALCOHOL_CATABOLIC_PROCESS%CARBOHYDRATE_CATABOLIC_PROCESS%CELLULAR_CARBOHYDRATE_CATABOLIC_PROCESS%GLUCOSE_CATABOLIC_PROCESS%HEXOSE_CATABOLIC_PROCESS%MONOSACCHARIDE_CATABOLIC_PROCESS	Mitochondrion																	8	0.647641	1.74054	0.00816326	0.0754904	0.82	1822	tags=100%, list=35%, signal=154%	8	0.383146	0.929739	0.529148	0.812117	1	815	tags=25%, list=16%, signal=30%
GLYCOLYSIS	Mitochondrion																	3	0.95167	1.75354	0	0.0756187	0.788	202	tags=67%, list=4%, signal=69%	3	0.685997	1.24836	0.212598	0.663853	1	1621	tags=100%, list=31%, signal=146%
MEMBRANE	Mitochondrion									116	0.214117	0.994464	0.478102	0.7347	1	1289	tags=28%, list=25%, signal=37%	116	0.301011	1.73491	0	0.0776577	0.828	1675	tags=53%, list=32%, signal=77%	116	0.270677	1.26765	0.0544554	0.629493	1	1111	tags=27%, list=22%, signal=33%
CELLULAR_METABOLIC_PROCESS%METABOLIC_PROCESS	Mitochondrion	296	0.203767	1.2412	0.0613497	0.428907	1	1233	tags=30%, list=24%, signal=37%	296	0.232678	1.23786	0.0280702	0.486812	1	1525	tags=36%, list=30%, signal=48%	296	0.25868	1.74402	0	0.0783571	0.816	1515	tags=42%, list=29%, signal=56%	296	0.14225	0.769961	0.976744	0.930671	1	1313	tags=25%, list=25%, signal=32%
PRIMARY_METABOLIC_PROCESS	Mitochondrion	262	0.221575	1.3167	0.0414013	0.297075	1	1287	tags=32%, list=25%, signal=41%	262	0.240939	1.26823	0.0559441	0.428381	1	1525	tags=37%, list=30%, signal=50%	262	0.260375	1.7231	0	0.0785131	0.86	1512	tags=42%, list=29%, signal=57%	262	0.151185	0.791968	0.973262	0.913658	1	819	tags=15%, list=16%, signal=17%
CELLULAR_NITROGEN_COMPOUND_BIOSYNTHETIC_PROCESS	Mitochondrion	12	0.256819	0.785979	0.721854	0.923087	1	1703	tags=50%, list=33%, signal=74%	12	0.555408	1.5284	0.0387597	0.13874	1	798	tags=58%, list=15%, signal=69%	12	0.562493	1.71865	0.00796813	0.0788751	0.866	1265	tags=42%, list=25%, signal=55%
MEMBRANE_PART	Mitochondrion									54	0.27863	1.09997	0.287879	0.647605	1	1531	tags=37%, list=30%, signal=52%	54	0.34711	1.68348	0.00403226	0.0956776	0.92	1040	tags=39%, list=20%, signal=48%	54	0.28429	1.1579	0.222772	0.751157	1	1474	tags=35%, list=29%, signal=49%
OXIDATION_REDUCTION_PROCESS	Mitochondrion																	14	0.47345	1.54837	0.0361991	0.178017	1	1026	tags=50%, list=20%, signal=62%	14	0.431939	1.22562	0.202643	0.689218	1	1263	tags=43%, list=24%, signal=57%
00030_PENTOSEPHOSPHATEPATHWAY	Mitochondrion	11	0.333191	0.949312	0.544355	0.802936	1	1703	tags=45%, list=33%, signal=68%									11	0.520035	1.5317	0.0493827	0.191361	1	1957	tags=91%, list=38%, signal=146%	11	0.39521	1.04736	0.396552	0.808987	1	556	tags=18%, list=11%, signal=20%
GENERATION_OF_PRECURSOR_METABOLITES_AND_ENERGY	Mitochondrion																	11	0.496796	1.51018	0.0691057	0.194721	1	956	tags=55%, list=19%, signal=67%	11	0.605171	1.61555	0.0352423	0.337096	0.95	1501	tags=64%, list=29%, signal=90%	11	0.203769	0.580023	0.968254	0.994253	1	4109	tags=100%, list=80%, signal=490%
CARBOXYLIC_ACID_BIOSYNTHETIC_PROCESS%ORGANIC_ACID_BIOSYNTHETIC_PROCESS	Mitochondrion																	5	0.664542	1.49281	0.0351562	0.197066	1	1265	tags=80%, list=25%, signal=106%	5	0.420149	0.888455	0.605578	0.852713	1	1764	tags=60%, list=34%, signal=91%	5	0.39359	0.862268	0.613281	0.977744	1	1062	tags=60%, list=21%, signal=75%
MITOCHONDRIAL_MATRIX	Mitochondrion																	15	0.457547	1.49493	0.0551181	0.197235	1	1493	tags=60%, list=29%, signal=84%	15	0.212269	0.598531	0.955285	0.976929	1	1459	tags=40%, list=28%, signal=56%	15	0.452567	1.37697	0.0885609	0.620617	1	1211	tags=47%, list=23%, signal=61%
NADPH_REGENERATION%NADP_METABOLIC_PROCESS%NICOTINAMIDE_NUCLEOTIDE_METABOLIC_PROCESS%PENTOSE_PHOSPHATE_SHUNT%PYRIDINE_CONTAINING_COMPOUND_METABOLIC_PROCESS%PYRIDINE_NUCLEOTIDE_METABOLIC_PROCESS	Mitochondrion	5	0.371039	0.799191	0.728625	0.910792	1	1703	tags=60%, list=33%, signal=89%									5	0.647264	1.46493	0.0763052	0.198846	1	1822	tags=100%, list=35%, signal=154%	5	0.484444	1.02728	0.423387	0.77105	1	117	tags=20%, list=2%, signal=20%
04122_SULFURRELAYSYSTEM	Mitochondrion	3	0.795311	1.45525	0.0515873	0.166514	1	999	tags=67%, list=19%, signal=83%									3	0.699739	1.27288	0.204633	0.390923	1	988	tags=67%, list=19%, signal=82%
00230_PURINEMETABOLISM	Mitochondrion	84	0.294036	1.45595	0.0170068	0.16822	1	1135	tags=37%, list=22%, signal=47%									84	0.236841	1.25768	0.0986547	0.421456	1	1578	tags=39%, list=31%, signal=56%
00240_PYRIMIDINEMETABOLISM	Mitochondrion	49	0.315773	1.40268	0.0496689	0.210502	1	1102	tags=43%, list=21%, signal=54%	49	0.282564	1.12217	0.272059	0.613466	1	1852	tags=51%, list=36%, signal=79%	49	0.243314	1.16013	0.2249	0.506137	1	1965	tags=49%, list=38%, signal=78%
MITOCHONDRIAL_PROTON_TRANSPORTING_ATP_SYNTHASE_COMPLEX%PROTON_TRANSPORTING_ATP_SYNTHASE_COMPLEX	Mitochondrion									3	0.91852	1.58309	0	0.104367	0.982	327	tags=33%, list=6%, signal=36%	3	0.627076	1.1359	0.321888	0.52561	1	547	tags=67%, list=11%, signal=75%	3	0.607029	1.04538	0.470588	0.807875	1	1097	tags=67%, list=21%, signal=85%
00620_PYRUVATEMETABOLISM	Mitochondrion																	12	0.303107	0.959894	0.495614	0.695399	1	1793	tags=58%, list=35%, signal=89%	12	0.625694	1.74561	0	0.205899	0.6	1155	tags=50%, list=22%, signal=64%	12	0.575874	1.63077	0.0204918	0.373863	0.94	728	tags=50%, list=14%, signal=58%
NUCLEAR_IMPORT%PROTEIN_IMPORT_INTO_NUCLEUS%PROTEIN_LOCALIZATION_TO_NUCLEUS	Nuclear import									2	0.546685	0.856674	0.718631	0.886848	1	1942	tags=50%, list=38%, signal=80%	2	0.935428	1.51384	0.0295359	0.196475	1	334	tags=100%, list=6%, signal=107%
00860_PORPHYRINANDCHLOROPHYLLMETABOLISM	Porphyrin/Chlorophyll metabolism																	11	0.500821	1.4869	0.0811966	0.201322	1	1001	tags=55%, list=19%, signal=68%	11	0.261335	0.695973	0.860577	0.963401	1	97	tags=9%, list=2%, signal=9%
00510_N-GLYCANBIOSYNTHESIS	Posttranslational modifications									5	0.746422	1.45605	0.0334573	0.191359	1	669	tags=40%, list=13%, signal=46%	5	0.758251	1.72424	0.0212766	0.0820035	0.858	801	tags=80%, list=16%, signal=95%	5	0.455532	0.931125	0.5375	0.813517	1	841	tags=40%, list=16%, signal=48%
GLYCOPROTEIN_METABOLIC_PROCESS	Posttranslational modifications																	4	0.769959	1.65436	0.032	0.101657	0.95	1111	tags=75%, list=22%, signal=96%	4	0.277595	0.53099	0.963636	0.994448	1	3727	tags=100%, list=72%, signal=360%
00563_GLYCOSYLPHOSPHATIDYLINOSITOL(GPI)-ANCHORBIOSYNTHESIS	Posttranslational modifications																	4	0.785063	1.59483	0.0323887	0.140177	0.994	1111	tags=100%, list=22%, signal=127%	4	0.440349	0.864041	0.608696	0.867328	1	2888	tags=100%, list=56%, signal=227%
PROTEIN_MODIFICATION_PROCESS	Posttranslational modifications									33	0.46121	1.64125	0.0114068	0.0809674	0.882	669	tags=33%, list=13%, signal=38%	33	0.356106	1.52831	0.0273973	0.192704	1	1810	tags=64%, list=35%, signal=97%
04070_PHOSPHATIDYLINOSITOLSIGNALINGSYSTEM	Posttranslational modifications									7	0.70839	1.64024	0.0120968	0.0792667	0.886	51	tags=29%, list=1%, signal=29%	7	0.571403	1.4988	0.091954	0.1951	1	1066	tags=57%, list=21%, signal=72%
GLYCEROPHOSPHOLIPID_BIOSYNTHETIC_PROCESS%GLYCEROPHOSPHOLIPID_METABOLIC_PROCESS	Posttranslational modifications									4	0.793437	1.51872	0.042471	0.147609	1	798	tags=75%, list=15%, signal=89%	4	0.659579	1.37848	0.131004	0.25557	1	638	tags=75%, list=12%, signal=86%
MACROMOLECULE_MODIFICATION	Posttranslational modifications	39	0.193211	0.804704	0.783051	0.91138	1	1386	tags=33%, list=27%, signal=45%	39	0.391367	1.49101	0.0430108	0.167442	1	669	tags=28%, list=13%, signal=32%	39	0.258861	1.18049	0.2	0.482638	1	1810	tags=56%, list=35%, signal=86%	39	0.18091	0.682642	0.970588	0.970546	1	523	tags=13%, list=10%, signal=14%
00562_INOSITOLPHOSPHATEMETABOLISM	Posttranslational modifications									6	0.704359	1.53164	0.0311284	0.140824	1	916	tags=67%, list=18%, signal=81%	6	0.427278	1.06478	0.379032	0.592378	1	65	tags=17%, list=1%, signal=17%
PROTEIN_PHOSPHORYLATION	Posttranslational modifications									4	0.830158	1.55317	0.0250896	0.129828	0.996	390	tags=75%, list=8%, signal=81%	4	0.343193	0.703878	0.861004	0.929684	1	464	tags=25%, list=9%, signal=27%
PHOSPHATE_METABOLIC_PROCESS%PHOSPHORUS_METABOLIC_PROCESS	Posttranslational modifications									18	0.556188	1.70868	0.0155039	0.0499264	0.68	423	tags=39%, list=8%, signal=42%	18	0.193835	0.691287	0.88	0.930971	1	1746	tags=44%, list=34%, signal=67%
PHOSPHORYLATION	Posttranslational modifications									5	0.702326	1.42236	0.090535	0.217496	1	390	tags=40%, list=8%, signal=43%									5	0.237943	0.496336	0.986784	0.998634	1	523	tags=20%, list=10%, signal=22%
04120_UBIQUITINMEDIATEDPROTEOLYSIS	Protein Degradation																	18	0.551555	2.06832	0	0.0121722	0.066	850	tags=50%, list=16%, signal=60%	18	0.353595	1.10036	0.290043	0.806035	1	1288	tags=39%, list=25%, signal=52%
03050_PROTEASOME	Protein Degradation									30	0.612696	2.19644	0	0.00064	0.002	1571	tags=77%, list=30%, signal=110%	30	0.488289	2.05056	0.00436681	0.0124151	0.076	1244	tags=63%, list=24%, signal=83%
PROTEOLYSIS	Protein Degradation									30	0.336081	1.18686	0.219512	0.526028	1	1274	tags=43%, list=25%, signal=57%	30	0.42351	1.79192	0.00429185	0.0631889	0.664	1244	tags=57%, list=24%, signal=74%
PROTEIN_FOLDING	Protein Degradation									8	0.369673	0.91467	0.542435	0.824873	1	503	tags=25%, list=10%, signal=28%	8	0.639804	1.74279	0.0244898	0.0766754	0.818	1647	tags=88%, list=32%, signal=128%
MACROMOLECULE_CATABOLIC_PROCESS	Protein Degradation									32	0.28189	1.03292	0.347826	0.711823	1	1512	tags=50%, list=29%, signal=70%	32	0.384517	1.64022	0.00816326	0.110746	0.952	1244	tags=50%, list=24%, signal=65%
PROTEASOME_COMPLEX	Protein Degradation									19	0.60521	1.88862	0	0.014384	0.136	1458	tags=68%, list=28%, signal=95%	19	0.357958	1.34843	0.105263	0.284647	1	1244	tags=47%, list=24%, signal=62%
ENDOPLASMIC_RETICULUM_PART	Protein Degradation									5	0.712989	1.46685	0.0606061	0.187882	1	1461	tags=80%, list=28%, signal=111%	5	0.480069	1.1487	0.290984	0.512994	1	1036	tags=60%, list=20%, signal=75%	5	0.634018	1.32551	0.161017	0.510839	1	1474	tags=60%, list=29%, signal=84%
PROTEASOME_ACCESSORY_COMPLEX%PROTEASOME_REGULATORY_PARTICLE	Protein Degradation									11	0.584147	1.50658	0.0565371	0.155772	1	1458	tags=64%, list=28%, signal=89%	11	0.34791	1.08096	0.335938	0.595873	1	1508	tags=55%, list=29%, signal=77%
04141_PROTEINPROCESSINGINENDOPLASMICRETICULUM	Protein Degradation									28	0.527635	1.82589	0.00357143	0.0252809	0.288	1289	tags=50%, list=25%, signal=66%	28	0.255283	1.01355	0.4375	0.635828	1	1252	tags=36%, list=24%, signal=47%	28	0.413135	1.46192	0.0452489	0.376095	1	841	tags=32%, list=16%, signal=38%
00310_LYSINEDEGRADATION	Proteolytic processing									6	0.210751	0.450663	1	1	1	4072	tags=100%, list=79%, signal=474%	6	0.662645	1.6659	0.0292887	0.0984803	0.932	1455	tags=83%, list=28%, signal=116%	6	0.285239	0.606305	0.928571	0.984937	1	1159	tags=33%, list=22%, signal=43%	6	0.542259	1.24615	0.19708	0.795738	1	1490	tags=50%, list=29%, signal=70%
03430_MISMATCHREPAIR	Replication									15	0.552513	1.61245	0.0515873	0.0892558	0.938	1969	tags=67%, list=38%, signal=108%	15	0.617647	2.10716	0	0.0112111	0.046	1656	tags=80%, list=32%, signal=117%	15	0.2839	0.82784	0.721519	0.914397	1	1282	tags=47%, list=25%, signal=62%
03030_DNAREPLICATION	Replication									24	0.548338	1.81165	0	0.0240453	0.316	2037	tags=75%, list=39%, signal=123%	24	0.463776	1.82411	0.00389105	0.0569963	0.534	1656	tags=58%, list=32%, signal=86%	24	0.356247	1.21696	0.176744	0.690948	1	1282	tags=50%, list=25%, signal=66%	24	0.29864	1.00624	0.448529	0.977229	1	1310	tags=29%, list=25%, signal=39%
DNA_REPLICATION_FACTOR_C_COMPLEX	Replication									6	0.602209	1.34347	0.115538	0.306236	1	1969	tags=83%, list=38%, signal=135%	6	0.691534	1.71528	0.017094	0.0786556	0.87	1274	tags=83%, list=25%, signal=111%	6	0.730485	1.59805	0.0488889	0.329723	0.972	706	tags=50%, list=14%, signal=58%	6	0.386183	0.848438	0.64257	0.987587	1	3168	tags=100%, list=61%, signal=259%
03420_NUCLEOTIDEEXCISIONREPAIR	Replication									27	0.411665	1.43638	0.0530303	0.208964	1	1969	tags=59%, list=38%, signal=95%	27	0.414935	1.6627	0.0214592	0.0978141	0.938	1719	tags=70%, list=33%, signal=105%	27	0.410338	1.38459	0.0848214	0.484465	1	1282	tags=48%, list=25%, signal=64%
INTRACELLULAR_ORGANELLE_PART%ORGANELLE_PART	Replication	222	0.237385	1.38462	0.0235294	0.228052	1	822	tags=28%, list=16%, signal=32%	222	0.293238	1.48609	0	0.170813	1	1531	tags=40%, list=30%, signal=55%	222	0.231513	1.51709	0	0.194593	1	1168	tags=32%, list=23%, signal=39%	222	0.219749	1.12545	0.130682	0.776374	1	1382	tags=32%, list=27%, signal=41%
REPLICATION_FORK	Replication									11	0.559081	1.44729	0.062069	0.201972	1	1024	tags=36%, list=20%, signal=45%	11	0.487321	1.4757	0.102222	0.197353	1	1274	tags=64%, list=25%, signal=84%	11	0.448494	1.2038	0.208889	0.709557	1	937	tags=45%, list=18%, signal=55%
DNA_METABOLIC_PROCESS	Replication									29	0.404215	1.4248	0.0572519	0.22008	1	1024	tags=34%, list=20%, signal=43%	29	0.356244	1.46677	0.0379747	0.198397	1	1404	tags=52%, list=27%, signal=71%	29	0.366788	1.26978	0.183857	0.631245	1	1611	tags=62%, list=31%, signal=90%
TRNA_METABOLIC_PROCESS	Replication	3	0.376992	0.704023	0.840637	0.957965	1	1123	tags=67%, list=22%, signal=85%									3	0.820269	1.47627	0.0512821	0.198768	1	885	tags=67%, list=17%, signal=80%									3	0.494229	0.907714	0.547085	0.97371	1	394	tags=33%, list=8%, signal=36%
BIOSYNTHETIC_PROCESS%CELLULAR_BIOSYNTHETIC_PROCESS	Replication	101	0.24626	1.27473	0.0981013	0.368405	1	1136	tags=34%, list=22%, signal=42%	101	0.348604	1.60735	0.00359712	0.0890072	0.944	1024	tags=36%, list=20%, signal=44%	101	0.267712	1.47696	0.0139535	0.20343	1	1345	tags=42%, list=26%, signal=55%	101	0.131805	0.610317	1	0.986781	1	1676	tags=39%, list=32%, signal=56%
DNA_REPLICATION	Replication									17	0.513086	1.53576	0.0322581	0.140143	1	1969	tags=71%, list=38%, signal=114%	17	0.370247	1.28019	0.168582	0.385164	1	1274	tags=59%, list=25%, signal=78%	17	0.486993	1.46989	0.0478261	0.3788	1	1707	tags=76%, list=33%, signal=114%	17	0.221558	0.687181	0.890295	0.982869	1	1872	tags=41%, list=36%, signal=64%
CHROMOSOMAL_PART	Replication									15	0.601054	1.73209	0.00369004	0.0429375	0.592	1024	tags=40%, list=20%, signal=50%	15	0.370859	1.2228	0.229508	0.45108	1	1274	tags=53%, list=25%, signal=71%	15	0.528055	1.58397	0.0248963	0.342924	0.98	1129	tags=60%, list=22%, signal=77%
CHROMOSOME	Replication									17	0.496341	1.4838	0.0528169	0.170228	1	1162	tags=41%, list=23%, signal=53%	17	0.338361	1.17852	0.227848	0.484592	1	1274	tags=47%, list=25%, signal=62%	17	0.567366	1.73781	0.00413223	0.181727	0.628	1129	tags=65%, list=22%, signal=83%	17	0.297868	0.908019	0.610236	0.983456	1	1841	tags=41%, list=36%, signal=64%
NUCLEAR_CHROMOSOME_PART	Replication									4	0.780198	1.50629	0.0223881	0.15352	1	99	tags=25%, list=2%, signal=25%	4	0.512684	1.06747	0.405983	0.59492	1	1656	tags=75%, list=32%, signal=110%	4	0.594856	1.17268	0.304527	0.744506	1	1029	tags=75%, list=20%, signal=94%	4	0.37226	0.739593	0.790698	0.964906	1	3239	tags=100%, list=63%, signal=268%
DNA_DEPENDENT_DNA_REPLICATION	Replication									10	0.603381	1.60897	0.0257353	0.0895849	0.94	1013	tags=40%, list=20%, signal=50%	10	0.318717	0.936321	0.572614	0.731988	1	1274	tags=50%, list=25%, signal=66%	10	0.460712	1.24448	0.188073	0.659197	1	1029	tags=50%, list=20%, signal=62%	10	0.34061	0.90459	0.577519	0.971168	1	1365	tags=40%, list=26%, signal=54%
INTRACELLULAR_NON_MEMBRANE_BOUNDED_ORGANELLE%NON_MEMBRANE_BOUNDED_ORGANELLE	Replication	135	0.252529	1.34625	0.0476191	0.268524	1	822	tags=32%, list=16%, signal=37%	135	0.37548	1.79437	0	0.0270739	0.366	1260	tags=42%, list=24%, signal=54%	135	0.141131	0.839659	0.859155	0.845012	1	1656	tags=36%, list=32%, signal=51%	135	0.211615	1.03419	0.373786	0.787934	1	1347	tags=33%, list=26%, signal=44%
03410_BASEEXCISIONREPAIR	Replication									12	0.711209	1.93756	0.00367647	0.00998546	0.08	1341	tags=83%, list=26%, signal=112%	12	0.198472	0.621661	0.897233	0.958041	1	1284	tags=33%, list=25%, signal=44%	12	0.285409	0.800871	0.704167	0.916352	1	3689	tags=100%, list=72%, signal=350%	12	0.409815	1.14011	0.25969	0.989089	1	261	tags=17%, list=5%, signal=18%
SMALL_MOLECULE_BIOSYNTHETIC_PROCESS	Signaling	17	0.143718	0.478196	0.98524	0.999201	1	4419	tags=100%, list=86%, signal=695%	17	0.325704	0.995578	0.443223	0.735718	1	767	tags=35%, list=15%, signal=41%	17	0.453205	1.59909	0.0542986	0.13863	0.99	1265	tags=47%, list=25%, signal=62%
_NUCLEOBASE__NUCLEOSIDE__NUCLEOTIDE_AND_NUCLEIC_ACID_BIOSYNTHETIC_PROCESS_%_NUCLEOBASE__NUCLEOSIDE_AND_NUCLEOTIDE_BIOSYNTHETIC_PROCESS_	Signaling	5	0.426061	0.961276	0.489796	0.794074	1	761	tags=40%, list=15%, signal=47%	5	0.466136	0.934643	0.548781	0.80565	1	1683	tags=80%, list=33%, signal=119%	5	0.699019	1.58985	0.0258621	0.139441	0.994	1026	tags=60%, list=20%, signal=75%
HETEROCYCLE_BIOSYNTHETIC_PROCESS	Signaling	10	0.257294	0.713414	0.846457	0.955247	1	1703	tags=50%, list=33%, signal=74%	10	0.517975	1.3254	0.137255	0.324078	1	656	tags=50%, list=13%, signal=57%	10	0.523718	1.55502	0.0401606	0.173265	1	1265	tags=40%, list=25%, signal=53%
PURINE_CONTAINING_COMPOUND_METABOLIC_PROCESS	Signaling	4	0.217674	0.42787	1	0.998888	1	1703	tags=50%, list=33%, signal=75%									4	0.73099	1.54063	0.0497925	0.184012	1	1026	tags=75%, list=20%, signal=94%
INTEGRAL_TO_PLASMA_MEMBRANE%INTRINSIC_TO_PLASMA_MEMBRANE	Signaling									7	0.37886	0.846873	0.671756	0.897146	1	240	tags=14%, list=5%, signal=15%	7	0.585236	1.50785	0.0655738	0.189317	1	499	tags=57%, list=10%, signal=63%	7	0.410735	0.957798	0.526749	0.809899	1	1391	tags=43%, list=27%, signal=59%
PLASMA_MEMBRANE_PART	Signaling									8	0.516206	1.2191	0.232877	0.505085	1	350	tags=25%, list=7%, signal=27%	8	0.555912	1.50976	0.0756303	0.18961	1	499	tags=50%, list=10%, signal=55%	8	0.396349	0.980653	0.456432	0.790451	1	1391	tags=38%, list=27%, signal=51%
RESPONSE_TO_OXIDATIVE_STRESS	Signaling									8	0.293724	0.710634	0.840467	0.972853	1	1283	tags=38%, list=25%, signal=50%	8	0.538038	1.4497	0.0836653	0.199877	1	794	tags=50%, list=15%, signal=59%
SMALL_MOLECULE_METABOLIC_PROCESS	Signaling									67	0.279835	1.19501	0.175	0.524777	1	810	tags=28%, list=16%, signal=33%	67	0.294235	1.47638	0.0235849	0.201239	1	2093	tags=57%, list=41%, signal=94%	67	0.208075	0.880994	0.688596	0.858315	1	236	tags=9%, list=5%, signal=9%
RESPONSE_TO_CHEMICAL_STIMULUS	Signaling									27	0.226452	0.774834	0.802867	0.94814	1	1113	tags=30%, list=22%, signal=38%	27	0.363507	1.45033	0.059322	0.203421	1	1192	tags=37%, list=23%, signal=48%
NEGATIVE_REGULATION_OF_BIOLOGICAL_PROCESS	Signaling																	4	0.701367	1.45332	0.107407	0.204547	1	1174	tags=75%, list=23%, signal=97%
00010_GLYCOLYSIS/GLUCONEOGENESIS	Sugar metabolism									19	0.290736	0.906745	0.609849	0.822612	1	1410	tags=58%, list=27%, signal=79%	19	0.416394	1.51213	0.0436681	0.19529	1	2074	tags=74%, list=40%, signal=123%	19	0.580722	1.81978	0	0.164924	0.362	1621	tags=58%, list=31%, signal=84%
HEXOSE_METABOLIC_PROCESS	Sugar metabolism																	13	0.456821	1.51792	0.0532787	0.196516	1	1957	tags=77%, list=38%, signal=124%	13	0.431866	1.26039	0.151786	0.637941	1	1501	tags=54%, list=29%, signal=76%
MONOSACCHARIDE_METABOLIC_PROCESS	Sugar metabolism									18	0.216163	0.656232	0.90566	0.996077	1	1410	tags=39%, list=27%, signal=53%	18	0.412628	1.46073	0.084	0.199322	1	1957	tags=72%, list=38%, signal=116%	18	0.388795	1.19874	0.21519	0.700735	1	1501	tags=50%, list=29%, signal=70%
CELLULAR_PROCESS										391	0.229867	1.24354	0.0168919	0.476001	1	1294	tags=30%, list=25%, signal=37%	391	0.245004	1.66871	0	0.0989774	0.93	1647	tags=43%, list=32%, signal=58%	391	0.180737	0.993702	0.509434	0.796207	1	1138	tags=24%, list=22%, signal=28%
ESTABLISHMENT_OF_PROTEIN_LOCALIZATION_IN_MITOCHONDRION%MITOCHONDRION_ORGANIZATION%PROTEIN_LOCALIZATION_IN_MITOCHONDRION%PROTEIN_TARGETING_TO_MITOCHONDRION																		5	0.686623	1.52387	0.0666667	0.192122	1	1040	tags=80%, list=20%, signal=100%
ORGANELLE_ORGANIZATION																		32	0.34764	1.47474	0.0524017	0.196164	1	1622	tags=50%, list=31%, signal=72%	32	0.45597	1.68137	0.00881057	0.269674	0.82	1377	tags=56%, list=27%, signal=76%
GLYCOPROTEIN_BIOSYNTHETIC_PROCESS%GLYCOSYLATION%MACROMOLECULE_GLYCOSYLATION%PROTEIN_GLYCOSYLATION										3	0.731633	1.25315	0.183206	0.456153	1	669	tags=33%, list=13%, signal=38%	3	0.784911	1.46229	0.0390625	0.200178	1	1111	tags=100%, list=22%, signal=127%
ENDOPLASMIC_RETICULUM										12	0.475941	1.30146	0.144981	0.366526	1	1461	tags=58%, list=28%, signal=81%	12	0.483973	1.48557	0.0634921	0.200285	1	1647	tags=67%, list=32%, signal=98%	12	0.408875	1.13686	0.309091	0.766189	1	841	tags=25%, list=16%, signal=30%
CELLULAR_COMPONENT_ORGANIZATION_OR_BIOGENESIS																		57	0.292432	1.45049	0.0222222	0.20554	1	1622	tags=49%, list=31%, signal=71%	57	0.32267	1.32567	0.0710901	0.520196	1	1182	tags=37%, list=23%, signal=47%	57	0.210894	0.885012	0.663968	0.975261	1	556	tags=14%, list=11%, signal=16%
_NUCLEOBASE__NUCLEOSIDE_AND_NUCLEOTIDE_METABOLIC_PROCESS_		14	0.238487	0.74146	0.796552	0.941942	1	1094	tags=29%, list=21%, signal=36%	14	0.282204	0.820257	0.680498	0.90381	1	1051	tags=36%, list=20%, signal=45%	14	0.422167	1.43437	0.0562249	0.205792	1	2049	tags=71%, list=40%, signal=118%	14	0.280361	0.807872	0.698198	0.917732	1	218	tags=14%, list=4%, signal=15%
CELLULAR_COMPONENT_ORGANIZATION																		46	0.310931	1.43527	0.0300429	0.206901	1	1174	tags=37%, list=23%, signal=47%	46	0.330809	1.31323	0.0943396	0.51246	1	1182	tags=39%, list=23%, signal=50%	46	0.187151	0.762908	0.862595	0.974995	1	556	tags=13%, list=11%, signal=14%
CELLULAR_COMPONENT_ORGANIZATION_OR_BIOGENESIS_AT_CELLULAR_LEVEL																		50	0.302842	1.42439	0.0593607	0.215613	1	1622	tags=52%, list=31%, signal=75%	50	0.36359	1.45462	0.0221239	0.38433	1	1182	tags=38%, list=23%, signal=49%	50	0.202033	0.832027	0.768061	0.992878	1	556	tags=14%, list=11%, signal=16%
ALCOHOL_METABOLIC_PROCESS										22	0.374208	1.23313	0.190299	0.487401	1	1484	tags=55%, list=29%, signal=76%	22	0.367447	1.41843	0.076	0.220716	1	1957	tags=64%, list=38%, signal=102%	22	0.311424	1.0514	0.383178	0.810902	1	1501	tags=41%, list=29%, signal=57%
CELLULAR_COMPONENT_ORGANIZATION_AT_CELLULAR_LEVEL																		39	0.32332	1.41536	0.0648855	0.222087	1	1133	tags=38%, list=22%, signal=49%	39	0.385389	1.52405	0.0232558	0.355741	1	1182	tags=41%, list=23%, signal=53%
03440_HOMOLOGOUSRECOMBINATION																		8	0.522095	1.40973	0.073913	0.226734	1	2111	tags=75%, list=41%, signal=127%	8	0.323622	0.778633	0.755556	0.925859	1	1296	tags=63%, list=25%, signal=83%	8	0.583043	1.46478	0.103175	0.552678	1	742	tags=38%, list=14%, signal=44%
PHOSPHATIDYLINOSITOL_BIOSYNTHETIC_PROCESS%PHOSPHATIDYLINOSITOL_METABOLIC_PROCESS										2	0.746538	1.11875	0.362205	0.613952	1	545	tags=50%, list=11%, signal=56%	2	0.876479	1.40532	0.0731707	0.228474	1	638	tags=100%, list=12%, signal=114%	2	0.52802	0.808207	0.758197	0.921528	1	2435	tags=100%, list=47%, signal=189%
DNA_REPAIR																		5	0.606644	1.38394	0.110672	0.253115	1	1404	tags=60%, list=27%, signal=82%									5	0.361071	0.775282	0.75	1	1	995	tags=40%, list=19%, signal=50%
00290_VALINELEUCINEANDISOLEUCINEBIOSYNTHESIS		5	0.319302	0.695114	0.825581	0.950951	1	216	tags=20%, list=4%, signal=21%									5	0.605658	1.38168	0.123457	0.253333	1	1793	tags=80%, list=35%, signal=122%	5	0.309598	0.65336	0.901961	0.980575	1	1155	tags=40%, list=22%, signal=51%	5	0.250403	0.521129	0.97541	1	1	623	tags=20%, list=12%, signal=23%
AMINO_SUGAR_METABOLIC_PROCESS%GLUCOSAMINE_METABOLIC_PROCESS																		2	0.871168	1.37523	0.06	0.25508	1	119	tags=50%, list=2%, signal=51%	2	0.878887	1.35456	0.0823529	0.50326	1	0	tags=50%, list=0%, signal=50%	2	0.475276	0.741652	0.806452	0.969172	1	2707	tags=100%, list=52%, signal=210%
NUCLEAR_TRANSPORT%NUCLEOCYTOPLASMIC_TRANSPORT		3	0.444143	0.788081	0.774704	0.924544	1	2868	tags=100%, list=56%, signal=225%	3	0.704521	1.19764	0.228346	0.525353	1	359	tags=33%, list=7%, signal=36%	3	0.743658	1.37548	0.0932203	0.257158	1	334	tags=67%, list=6%, signal=71%
PROTEIN_DNA_COMPLEX										5	0.579271	1.18798	0.277778	0.527344	1	237	tags=20%, list=5%, signal=21%	5	0.588598	1.3574	0.134694	0.275781	1	1656	tags=80%, list=32%, signal=118%
ORGANELLAR_SMALL_RIBOSOMAL_SUBUNIT																		6	0.571464	1.35388	0.151394	0.278346	1	265	tags=33%, list=5%, signal=35%									6	0.372461	0.841162	0.673554	0.98416	1	862	tags=50%, list=17%, signal=60%
00650_BUTANOATEMETABOLISM																		3	0.727308	1.34793	0.102767	0.282937	1	1408	tags=100%, list=27%, signal=137%	3	0.353763	0.60412	0.914798	0.982052	1	3334	tags=100%, list=65%, signal=283%	3	0.64516	1.15767	0.324111	0.965093	1	1116	tags=67%, list=22%, signal=85%
CYTOSKELETON_ORGANIZATION																		12	0.407595	1.34126	0.175966	0.288603	1	1622	tags=58%, list=31%, signal=85%	12	0.512221	1.43092	0.0848214	0.41003	1	1115	tags=50%, list=22%, signal=64%	12	0.407663	1.1382	0.301961	0.974556	1	1887	tags=67%, list=37%, signal=105%
CELLULAR_COMPONENT_MOVEMENT																		7	0.535517	1.34212	0.158333	0.290027	1	811	tags=29%, list=16%, signal=34%	7	0.608755	1.41399	0.0995671	0.442816	1	246	tags=29%, list=5%, signal=30%	7	0.365052	0.872472	0.587302	0.983992	1	1254	tags=57%, list=24%, signal=75%
RHOPTRY										2	0.884041	1.34024	0.0946502	0.302823	1	599	tags=100%, list=12%, signal=113%	2	0.843514	1.33103	0.0954357	0.302976	1	808	tags=100%, list=16%, signal=119%
ONE_CARBON_METABOLIC_PROCESS										1	0.510081	0.675561	0.978723	0.990922	1	2527	tags=100%, list=49%, signal=196%	1	0.975572	1.3164	0.0549451	0.333779	1	126	tags=100%, list=2%, signal=102%	1	0.575417	0.77276	0.834025	0.93074	1	2190	tags=100%, list=42%, signal=174%
_RETROGRADE_TRANSPORT__ENDOSOME_TO_GOLGI_%ENDOSOME_TRANSPORT																		1	0.987011	1.30891	0.0253165	0.339881	1	67	tags=100%, list=1%, signal=101%	1	0.694455	0.931621	0.570866	0.817218	1	1576	tags=100%, list=31%, signal=144%
ENDOPLASMIC_RETICULUM_LUMEN										1	0.580845	0.748829	0.870968	0.963811	1	2162	tags=100%, list=42%, signal=172%	1	0.959868	1.30904	0.0745614	0.34227	1	207	tags=100%, list=4%, signal=104%
00740_RIBOFLAVINMETABOLISM										2	0.658716	0.992943	0.514768	0.730728	1	1761	tags=100%, list=34%, signal=152%	2	0.84153	1.31007	0.0948276	0.342449	1	699	tags=50%, list=14%, signal=58%	2	0.660625	1.05844	0.481928	0.811448	1	952	tags=50%, list=18%, signal=61%	2	0.727533	1.10048	0.40081	0.993746	1	795	tags=50%, list=15%, signal=59%
MITOCHONDRIAL_TRICARBOXYLIC_ACID_CYCLE_ENZYME_COMPLEX%TRICARBOXYLIC_ACID_CYCLE_ENZYME_COMPLEX																		2	0.814815	1.31054	0.120482	0.344347	1	956	tags=100%, list=19%, signal=123%	2	0.717277	1.10156	0.371429	0.810058	1	1459	tags=100%, list=28%, signal=139%	2	0.623231	1.00206	0.478088	0.962245	1	1944	tags=100%, list=38%, signal=160%
CARBOXYLIC_ACID_METABOLIC_PROCESS%ORGANIC_ACID_METABOLIC_PROCESS%OXOACID_METABOLIC_PROCESS										34	0.232324	0.844891	0.713208	0.885701	1	903	tags=26%, list=18%, signal=32%	34	0.299064	1.29638	0.114286	0.364067	1	1408	tags=35%, list=27%, signal=48%
00260_GLYCINESERINEANDTHREONINEMETABOLISM																		5	0.581584	1.29683	0.192308	0.365829	1	1294	tags=80%, list=25%, signal=107%	5	0.490299	0.991753	0.483607	0.795458	1	2631	tags=100%, list=51%, signal=204%	5	0.657567	1.37119	0.144	0.609926	1	1494	tags=80%, list=29%, signal=113%
CENTROSOME										2	0.578243	0.873827	0.66129	0.869333	1	2176	tags=100%, list=42%, signal=173%	2	0.802792	1.28601	0.177606	0.376636	1	1018	tags=100%, list=20%, signal=125%									2	0.499709	0.766511	0.788	0.985361	1	2581	tags=100%, list=50%, signal=200%
CELLULAR_MACROMOLECULAR_COMPLEX_SUBUNIT_ORGANIZATION																		10	0.43846	1.28448	0.196653	0.377471	1	1500	tags=60%, list=29%, signal=84%	10	0.53135	1.36476	0.126126	0.495226	1	796	tags=30%, list=15%, signal=35%
00670_ONECARBONPOOLBYFOLATE										3	0.764109	1.30696	0.111554	0.359259	1	935	tags=67%, list=18%, signal=81%	3	0.676299	1.28882	0.208333	0.378582	1	1671	tags=100%, list=32%, signal=148%									3	0.57054	1.02154	0.450758	1	1	1494	tags=67%, list=29%, signal=94%
CELLULAR_COMPONENT_ASSEMBLY_AT_CELLULAR_LEVEL%CELLULAR_MACROMOLECULAR_COMPLEX_ASSEMBLY																		8	0.476243	1.28638	0.190871	0.378618	1	1001	tags=50%, list=19%, signal=62%	8	0.605772	1.52263	0.0639269	0.342862	1	327	tags=25%, list=6%, signal=27%
PROTEIN_ADP_RIBOSYLATION										1	0.777239	1.05247	0.431298	0.693755	1	1149	tags=100%, list=22%, signal=129%	1	0.96045	1.2872	0.046332	0.379598	1	204	tags=100%, list=4%, signal=104%
NUCLEOSIDE_PHOSPHATE_METABOLIC_PROCESS%NUCLEOTIDE_METABOLIC_PROCESS		11	0.170989	0.487223	0.98524	1	1	1094	tags=27%, list=21%, signal=35%	11	0.29245	0.768454	0.780083	0.954061	1	1051	tags=36%, list=20%, signal=46%	11	0.425368	1.27631	0.195745	0.388516	1	1886	tags=73%, list=37%, signal=114%
NUCLEAR_ENVELOPE%NUCLEAR_PORE%PORE_COMPLEX										1	0.623498	0.831764	0.760331	0.89143	1	1942	tags=100%, list=38%, signal=160%	1	0.947266	1.27714	0.104	0.389427	1	272	tags=100%, list=5%, signal=106%	1	0.534703	0.69868	0.923695	0.964184	1	2400	tags=100%, list=47%, signal=187%
ACTIN_FILAMENT																		3	0.685803	1.27434	0.203463	0.390396	1	1622	tags=100%, list=31%, signal=146%	3	0.520958	0.934447	0.543103	0.825633	1	1104	tags=33%, list=21%, signal=42%	3	0.768241	1.41488	0.1	0.576686	1	1088	tags=67%, list=21%, signal=84%
ENDOPLASMIC_RETICULUM_MEMBRANE%NUCLEAR_OUTER_MEMBRANE_ENDOPLASMIC_RETICULUM_MEMBRANE_NETWORK										3	0.708545	1.20185	0.266094	0.521948	1	1461	tags=67%, list=28%, signal=93%	3	0.676451	1.26363	0.195745	0.410183	1	853	tags=67%, list=17%, signal=80%	3	0.66867	1.1593	0.316239	0.754991	1	1474	tags=67%, list=29%, signal=93%
RESPIRATORY_CHAIN_COMPLEX_IV_ASSEMBLY										1	0.617875	0.814513	0.767176	0.906397	1	1971	tags=100%, list=38%, signal=162%	1	0.949399	1.25341	0.111111	0.416166	1	261	tags=100%, list=5%, signal=105%	1	0.575029	0.768539	0.874074	0.928708	1	2192	tags=100%, list=42%, signal=174%	1	0.502714	0.685425	0.992537	0.977887	1	2565	tags=100%, list=50%, signal=199%
RESPONSE_TO_ORGANIC_SUBSTANCE%RESPONSE_TO_TOPOLOGICALLY_INCORRECT_PROTEIN%RESPONSE_TO_UNFOLDED_PROTEIN																		14	0.390549	1.25665	0.15812	0.417667	1	1192	tags=36%, list=23%, signal=46%	14	0.329403	0.942535	0.522449	0.827987	1	1230	tags=57%, list=24%, signal=75%	14	0.310587	0.931522	0.54918	1	1	1311	tags=50%, list=25%, signal=67%
NUCLEAR_REPLICATION_FORK%NUCLEAR_REPLISOME%REPLISOME																		3	0.679209	1.25379	0.188976	0.418356	1	1656	tags=100%, list=32%, signal=147%	3	0.544811	0.949543	0.533865	0.817823	1	937	tags=67%, list=18%, signal=81%	3	0.372188	0.637759	0.888889	0.983906	1	3239	tags=100%, list=63%, signal=269%
NLS_BEARING_SUBSTRATE_IMPORT_INTO_NUCLEUS		1	0.51454	0.68158	0.976	0.957279	1	2504	tags=100%, list=49%, signal=194%									1	0.935246	1.25392	0.101887	0.421048	1	334	tags=100%, list=6%, signal=107%
CELLULAR_ALDEHYDE_METABOLIC_PROCESS		3	0.495313	0.9197	0.552941	0.803054	1	27	tags=33%, list=1%, signal=33%	3	0.695509	1.20252	0.238683	0.52437	1	325	tags=33%, list=6%, signal=36%	3	0.685485	1.24559	0.200837	0.422364	1	1345	tags=67%, list=26%, signal=90%
ORGANELLAR_LARGE_RIBOSOMAL_SUBUNIT																		11	0.405281	1.2439	0.169492	0.423252	1	973	tags=45%, list=19%, signal=56%	11	0.280079	0.745823	0.807531	0.953806	1	1347	tags=45%, list=26%, signal=61%	11	0.473588	1.31185	0.147541	0.710557	1	672	tags=27%, list=13%, signal=31%
PROTEIN_COMPLEX_SUBUNIT_ORGANIZATION																		7	0.4867	1.24775	0.221277	0.423598	1	1500	tags=71%, list=29%, signal=101%	7	0.600368	1.41173	0.103448	0.43686	1	796	tags=29%, list=15%, signal=34%	7	0.435365	1.01607	0.468619	0.975878	1	2915	tags=100%, list=57%, signal=230%
CHROMATIN_ASSEMBLY_COMPLEX																		3	0.660347	1.24618	0.22314	0.423931	1	1129	tags=67%, list=22%, signal=85%
MITOCHONDRIAL_INNER_MEMBRANE_PRESEQUENCE_TRANSLOCASE_COMPLEX																		2	0.798526	1.24887	0.161943	0.423974	1	1040	tags=100%, list=20%, signal=125%	2	0.766302	1.18023	0.269076	0.726851	1	737	tags=50%, list=14%, signal=58%
MACROMOLECULAR_COMPLEX_SUBUNIT_ORGANIZATION																		12	0.39757	1.24016	0.184211	0.425457	1	1500	tags=50%, list=29%, signal=70%	12	0.501951	1.36672	0.0904762	0.500857	1	327	tags=25%, list=6%, signal=27%
PYRIMIDINE_CONTAINING_COMPOUND_METABOLIC_PROCESS		3	0.549166	1.01001	0.466165	0.725593	1	446	tags=33%, list=9%, signal=36%	3	0.695072	1.20916	0.245059	0.515148	1	516	tags=67%, list=10%, signal=74%	3	0.687066	1.24123	0.217391	0.426178	1	831	tags=33%, list=16%, signal=40%	3	0.626906	1.07571	0.447368	0.811069	1	218	tags=33%, list=4%, signal=35%
AMP_METABOLIC_PROCESS%PURINE_NUCLEOSIDE_MONOPHOSPHATE_METABOLIC_PROCESS%PURINE_RIBONUCLEOSIDE_MONOPHOSPHATE_METABOLIC_PROCESS%PURINE_RIBONUCLEOTIDE_METABOLIC_PROCESS%RIBONUCLEOSIDE_MONOPHOSPHATE_METABOLIC_PROCESS%RIBONUCLEOTIDE_METABOLIC_PROCESS																		1	0.91741	1.23817	0.155039	0.428127	1	426	tags=100%, list=8%, signal=109%									1	0.756107	0.996465	0.515625	0.939761	1	1258	tags=100%, list=24%, signal=132%
ISOPRENOID_BIOSYNTHETIC_PROCESS%ISOPRENOID_METABOLIC_PROCESS										2	0.71243	1.10398	0.351931	0.642109	1	1484	tags=100%, list=29%, signal=140%	2	0.766919	1.23302	0.195556	0.434348	1	1203	tags=100%, list=23%, signal=130%
HETEROCYCLE_METABOLIC_PROCESS		18	0.217601	0.73059	0.809701	0.947436	1	1410	tags=33%, list=27%, signal=46%	18	0.391998	1.21369	0.228682	0.515134	1	810	tags=39%, list=16%, signal=46%	18	0.346898	1.2264	0.2103	0.446258	1	1822	tags=50%, list=35%, signal=77%
MITOCHONDRIAL_PROTON_TRANSPORTING_ATP_SYNTHASE__CATALYTIC_CORE%MITOCHONDRIAL_PROTON_TRANSPORTING_ATP_SYNTHASE_COMPLEX__CATALYTIC_CORE_F_1_%PROTON_TRANSPORTING_ATP_SYNTHASE__CATALYTIC_CORE%PROTON_TRANSPORTING_ATP_SYNTHASE_COMPLEX__CATALYTIC_CORE_F_1_																		1	0.931563	1.22154	0.195652	0.451186	1	353	tags=100%, list=7%, signal=107%
NEGATIVE_REGULATION_OF_GENE_EXPRESSION																		2	0.781268	1.21912	0.192157	0.453088	1	1129	tags=100%, list=22%, signal=128%									2	0.709434	1.09605	0.422311	0.991708	1	935	tags=50%, list=18%, signal=61%
PYRIMIDINE_CONTAINING_COMPOUND_BIOSYNTHETIC_PROCESS										2	0.712299	1.07247	0.413223	0.68634	1	26	tags=50%, list=1%, signal=50%	2	0.77014	1.21788	0.198502	0.453338	1	831	tags=50%, list=16%, signal=60%	2	0.933139	1.45171	0.0255319	0.381887	1	218	tags=50%, list=4%, signal=52%
CHROMATIN_ASSEMBLY%NUCLEOSOME_ASSEMBLY%NUCLEOSOME_ORGANIZATION%PROTEIN_DNA_COMPLEX_ASSEMBLY%PROTEIN_DNA_COMPLEX_SUBUNIT_ORGANIZATION																		1	0.919349	1.21218	0.156	0.455151	1	416	tags=100%, list=8%, signal=109%
INTEGRAL_TO_MEMBRANE%INTRINSIC_TO_MEMBRANE										22	0.316681	1.02625	0.410646	0.712046	1	1072	tags=36%, list=21%, signal=46%	22	0.323353	1.21556	0.211864	0.455346	1	780	tags=32%, list=15%, signal=37%	22	0.293309	0.966405	0.5	0.810946	1	1111	tags=27%, list=22%, signal=35%
CELLULAR_RESPIRATION%ENERGY_DERIVATION_BY_OXIDATION_OF_ORGANIC_COMPOUNDS																		8	0.446811	1.21276	0.229508	0.45644	1	956	tags=50%, list=19%, signal=61%	8	0.652424	1.55434	0.0422535	0.376287	0.996	1263	tags=63%, list=24%, signal=83%	8	0.303347	0.770362	0.756972	0.98713	1	1344	tags=38%, list=26%, signal=51%
PURINE_NUCLEOTIDE_METABOLIC_PROCESS		2	0.591308	0.922336	0.60687	0.807774	1	761	tags=50%, list=15%, signal=59%									2	0.743403	1.21001	0.218341	0.456638	1	426	tags=50%, list=8%, signal=54%
UBIQUITIN_LIGASE_COMPLEX																		1	0.902288	1.21363	0.185185	0.457097	1	504	tags=100%, list=10%, signal=111%	1	0.758821	0.983694	0.541176	0.794111	1	1244	tags=100%, list=24%, signal=132%	1	0.702986	0.943352	0.57197	0.996249	1	1532	tags=100%, list=30%, signal=142%
00640_PROPANOATEMETABOLISM																		5	0.526472	1.20603	0.248927	0.462282	1	1408	tags=60%, list=27%, signal=82%	5	0.466366	0.990936	0.441441	0.792306	1	1764	tags=60%, list=34%, signal=91%
CARBOXYLIC_ACID_METABOLIC_PROCESS%CELLULAR_KETONE_METABOLIC_PROCESS%ORGANIC_ACID_METABOLIC_PROCESS%OXOACID_METABOLIC_PROCESS										35	0.226621	0.845078	0.742537	0.889113	1	903	tags=26%, list=18%, signal=31%	35	0.276391	1.20291	0.177885	0.46316	1	1408	tags=34%, list=27%, signal=47%
NUCLEOBASE_METABOLIC_PROCESS%PYRIMIDINE_BASE_METABOLIC_PROCESS		2	0.785134	1.2438	0.165385	0.431345	1	446	tags=50%, list=9%, signal=55%	2	0.472439	0.725916	0.847656	0.971796	1	516	tags=50%, list=10%, signal=56%	2	0.743735	1.19724	0.231092	0.464003	1	831	tags=50%, list=16%, signal=60%	2	0.638396	1.01452	0.532319	0.779412	1	218	tags=50%, list=4%, signal=52%
CELLULAR_COMPONENT_ASSEMBLY%MACROMOLECULAR_COMPLEX_ASSEMBLY																		10	0.431099	1.19941	0.259109	0.464825	1	1001	tags=40%, list=19%, signal=50%	10	0.573645	1.46597	0.0745614	0.377148	1	327	tags=30%, list=6%, signal=32%
CHROMATIN_ASSEMBLY_OR_DISASSEMBLY																		2	0.727633	1.19774	0.259109	0.465647	1	416	tags=50%, list=8%, signal=54%
03018_RNADEGRADATION		25	0.292107	1.08533	0.361486	0.653077	1	1545	tags=48%, list=30%, signal=68%	25	0.291814	0.992124	0.430189	0.728561	1	785	tags=24%, list=15%, signal=28%	25	0.309444	1.19992	0.203252	0.46671	1	1512	tags=48%, list=29%, signal=68%	25	0.302286	1.01709	0.4329	0.778941	1	756	tags=32%, list=15%, signal=37%
DNA_DEPENDENT_DNA_REPLICATION_INITIATION																		1	0.889686	1.19404	0.209677	0.467844	1	569	tags=100%, list=11%, signal=112%	1	0.728383	0.965233	0.549618	0.803278	1	1401	tags=100%, list=27%, signal=137%	1	0.637069	0.848119	0.736641	0.978961	1	1872	tags=100%, list=36%, signal=157%
PYRUVATE_METABOLIC_PROCESS																		3	0.643531	1.19018	0.269531	0.473058	1	1042	tags=67%, list=20%, signal=83%	3	0.719083	1.24067	0.213333	0.663154	1	45	tags=33%, list=1%, signal=34%	3	0.530555	0.924452	0.569853	0.975452	1	1403	tags=67%, list=27%, signal=92%
00061_FATTYACIDBIOSYNTHESIS																		4	0.569932	1.18719	0.258064	0.474015	1	2220	tags=100%, list=43%, signal=175%	4	0.501285	1.00122	0.462151	0.794862	1	970	tags=50%, list=19%, signal=62%	4	0.728031	1.40807	0.141079	0.567108	1	1405	tags=100%, list=27%, signal=137%
INTRACELLULAR_ORGANELLE_LUMEN%MEMBRANE_ENCLOSED_LUMEN%ORGANELLE_LUMEN		47	0.252902	1.09458	0.310105	0.641899	1	721	tags=28%, list=14%, signal=32%									47	0.260171	1.18732	0.2	0.476512	1	1775	tags=49%, list=34%, signal=74%
NUCLEOTIDE_BIOSYNTHETIC_PROCESS		2	0.375067	0.584292	0.939516	1	1	761	tags=50%, list=15%, signal=59%	2	0.679077	1.02886	0.455645	0.714067	1	1656	tags=100%, list=32%, signal=147%	2	0.750139	1.183	0.26087	0.48029	1	398	tags=50%, list=8%, signal=54%
00790_FOLATEBIOSYNTHESIS										5	0.591739	1.19295	0.289796	0.525769	1	1575	tags=80%, list=31%, signal=115%	5	0.525739	1.17111	0.293578	0.49925	1	1671	tags=80%, list=32%, signal=118%	5	0.354567	0.716483	0.803279	0.963683	1	1471	tags=60%, list=29%, signal=84%
ACTIN_CYTOSKELETON_ORGANIZATION%ACTIN_FILAMENT_ORGANIZATION										2	0.50126	0.763916	0.809717	0.949975	1	2573	tags=100%, list=50%, signal=199%	2	0.709327	1.1577	0.259843	0.500107	1	1500	tags=100%, list=29%, signal=141%	2	0.613695	0.935493	0.642857	0.832946	1	796	tags=50%, list=15%, signal=59%	2	0.482451	0.757243	0.800813	0.976333	1	2670	tags=100%, list=52%, signal=207%
MITOCHONDRIAL_RIBOSOME																		5	0.505942	1.1675	0.291188	0.501595	1	1493	tags=60%, list=29%, signal=84%									5	0.341254	0.749943	0.818565	0.980089	1	755	tags=40%, list=15%, signal=47%
PROTEIN_SERINE_THREONINE_PHOSPHATASE_COMPLEX										4	0.456919	0.846411	0.680608	0.894263	1	138	tags=25%, list=3%, signal=26%	4	0.572247	1.158	0.341667	0.502189	1	1366	tags=50%, list=26%, signal=68%
AMINE_BIOSYNTHETIC_PROCESS%CELLULAR_BIOGENIC_AMINE_BIOSYNTHETIC_PROCESS		2	0.752569	1.16548	0.275862	0.529742	1	1277	tags=100%, list=25%, signal=133%	2	0.745206	1.14009	0.302128	0.586531	1	207	tags=50%, list=4%, signal=52%	2	0.7014	1.15937	0.299145	0.502237	1	1265	tags=50%, list=25%, signal=66%
PROTEIN_COMPLEX_ASSEMBLY%PROTEIN_COMPLEX_BIOGENESIS																		5	0.514743	1.16195	0.27572	0.504737	1	1001	tags=60%, list=19%, signal=74%	5	0.732401	1.56906	0.0344828	0.359784	0.988	84	tags=20%, list=2%, signal=20%	5	0.435196	0.920673	0.554688	0.974377	1	2915	tags=100%, list=57%, signal=230%
INTRACELLULAR_PROTEIN_TRANSMEMBRANE_TRANSPORT%PROTEIN_TRANSMEMBRANE_TRANSPORT																		1	0.87088	1.16361	0.288136	0.506757	1	666	tags=100%, list=13%, signal=115%	1	0.667119	0.899713	0.650735	0.840557	1	1717	tags=100%, list=33%, signal=150%	1	0.770066	1.01323	0.475806	0.970584	1	1186	tags=100%, list=23%, signal=130%
GPI_ANCHOR_BIOSYNTHETIC_PROCESS%GPI_ANCHOR_METABOLIC_PROCESS%LIPOPROTEIN_BIOSYNTHETIC_PROCESS%LIPOPROTEIN_METABOLIC_PROCESS%PROTEIN_LIPIDATION										1	0.894339	1.18034	0.255814	0.53846	1	545	tags=100%, list=11%, signal=112%	1	0.876309	1.16221	0.229508	0.506966	1	638	tags=100%, list=12%, signal=114%	1	0.527918	0.690054	0.941634	0.965893	1	2435	tags=100%, list=47%, signal=189%
CELLULAR_PROTEIN_COMPLEX_ASSEMBLY										3	0.504201	0.845189	0.730924	0.892573	1	1971	tags=67%, list=38%, signal=108%	3	0.619969	1.15115	0.336134	0.510579	1	261	tags=67%, list=5%, signal=70%
2_OXOGLUTARATE_METABOLIC_PROCESS																		1	0.862931	1.14672	0.284047	0.514048	1	707	tags=100%, list=14%, signal=116%	1	0.7753	1.02475	0.472803	0.771713	1	1159	tags=100%, list=22%, signal=129%	1	0.581233	0.765249	0.843373	0.979488	1	2160	tags=100%, list=42%, signal=172%
ACETYL_COA_METABOLIC_PROCESS																		8	0.423436	1.1389	0.311024	0.522402	1	1042	tags=50%, list=20%, signal=63%	8	0.665416	1.62943	0.0391304	0.332991	0.928	1263	tags=63%, list=24%, signal=83%	8	0.413939	0.990903	0.415584	0.942358	1	1344	tags=50%, list=26%, signal=68%
MITOCHONDRIAL_LARGE_RIBOSOMAL_SUBUNIT																		2	0.714175	1.14013	0.3125	0.522972	1	1475	tags=100%, list=29%, signal=140%	2	0.416521	0.628846	0.894958	0.988607	1	3010	tags=100%, list=58%, signal=240%	2	0.695283	1.05007	0.480469	1	1	672	tags=50%, list=13%, signal=57%
_ISOPENTENYL_DIPHOSPHATE_BIOSYNTHETIC_PROCESS__MEVALONATE_INDEPENDENT_PATHWAY_%GLYCERALDEHYDE_3_PHOSPHATE_METABOLIC_PROCESS%ISOPENTENYL_DIPHOSPHATE_BIOSYNTHETIC_PROCESS%ISOPENTENYL_DIPHOSPHATE_METABOLIC_PROCESS										1	0.936991	1.25301	0.136187	0.452353	1	325	tags=100%, list=6%, signal=107%	1	0.853238	1.13571	0.282946	0.52336	1	757	tags=100%, list=15%, signal=117%
NEGATIVE_REGULATION_OF_MACROMOLECULE_METABOLIC_PROCESS%NEGATIVE_REGULATION_OF_METABOLIC_PROCESS																		3	0.6163	1.14095	0.342105	0.523892	1	1129	tags=67%, list=22%, signal=85%									3	0.593289	1.06595	0.430279	1	1	2099	tags=100%, list=41%, signal=168%
MITOCHONDRIAL_SMALL_RIBOSOMAL_SUBUNIT										2	0.644561	0.998121	0.526119	0.734035	1	1834	tags=100%, list=36%, signal=155%	2	0.710685	1.13045	0.315789	0.531623	1	1493	tags=100%, list=29%, signal=141%
AMINO_ACID_ACTIVATION%TRNA_AMINOACYLATION%TRNA_AMINOACYLATION_FOR_PROTEIN_TRANSLATION		1	0.78228	1.05038	0.410646	0.680531	1	1123	tags=100%, list=22%, signal=128%	1	0.57309	0.768362	0.848837	0.95052	1	2202	tags=100%, list=43%, signal=174%	1	0.828422	1.12374	0.307054	0.542684	1	885	tags=100%, list=17%, signal=121%
AMINE_CATABOLIC_PROCESS		2	0.719798	1.14214	0.301527	0.565162	1	1446	tags=100%, list=28%, signal=139%	2	0.663073	1.03451	0.428	0.712324	1	516	tags=50%, list=10%, signal=56%	2	0.700477	1.12206	0.316667	0.54336	1	1015	tags=50%, list=20%, signal=62%
APICAL_COMPLEX%APICAL_PART_OF_CELL										4	0.640266	1.20046	0.298319	0.521695	1	599	tags=50%, list=12%, signal=57%	4	0.540562	1.11511	0.359684	0.552594	1	808	tags=50%, list=16%, signal=59%
SUCCINYL_COA_METABOLIC_PROCESS																		1	0.814657	1.11092	0.343284	0.553845	1	956	tags=100%, list=19%, signal=123%	1	0.755138	0.995991	0.5	0.796258	1	1263	tags=100%, list=24%, signal=132%	1	0.765219	1.02309	0.471264	1	1	1211	tags=100%, list=23%, signal=131%
CARBOHYDRATE_TRANSPORT										2	0.669114	0.999972	0.5	0.737502	1	644	tags=50%, list=12%, signal=57%	2	0.682373	1.11514	0.350211	0.555264	1	1639	tags=100%, list=32%, signal=147%	2	0.522785	0.81556	0.705882	0.922472	1	2462	tags=100%, list=48%, signal=191%
_DE_NOVO__PYRIMIDINE_BASE_BIOSYNTHETIC_PROCESS%NUCLEOBASE_BIOSYNTHETIC_PROCESS%PYRIMIDINE_BASE_BIOSYNTHETIC_PROCESS																		1	0.838891	1.11113	0.342629	0.556081	1	831	tags=100%, list=16%, signal=119%	1	0.957736	1.27066	0.0677291	0.638615	1	218	tags=100%, list=4%, signal=104%
DYNACTIN_COMPLEX		1	0.650252	0.851279	0.739623	0.876708	1	1804	tags=100%, list=35%, signal=154%									1	0.842769	1.10847	0.325103	0.556291	1	811	tags=100%, list=16%, signal=119%
CELLULAR_BIOGENIC_AMINE_METABOLIC_PROCESS		5	0.532402	1.17172	0.301961	0.529477	1	1446	tags=80%, list=28%, signal=111%	5	0.681993	1.39473	0.0679245	0.241732	1	798	tags=60%, list=15%, signal=71%	5	0.487254	1.11132	0.344681	0.558467	1	1265	tags=60%, list=25%, signal=79%
CELLULAR_COMPONENT_BIOGENESIS		21	0.233451	0.813125	0.694245	0.916341	1	1233	tags=38%, list=24%, signal=50%									21	0.303946	1.10176	0.283262	0.56473	1	1492	tags=52%, list=29%, signal=73%	21	0.467686	1.53133	0.0486726	0.352344	1	327	tags=24%, list=6%, signal=25%
COENZYME_METABOLIC_PROCESS%COFACTOR_METABOLIC_PROCESS																		21	0.300775	1.09988	0.323144	0.565742	1	1822	tags=57%, list=35%, signal=88%	21	0.34102	1.06191	0.386266	0.80901	1	1822	tags=62%, list=35%, signal=95%
GLUCONEOGENESIS		3	0.486437	0.894158	0.619231	0.824618	1	1936	tags=67%, list=38%, signal=107%	3	0.72692	1.27158	0.169611	0.431201	1	1410	tags=100%, list=27%, signal=138%	3	0.595504	1.10226	0.348936	0.566607	1	1957	tags=67%, list=38%, signal=107%	3	0.510218	0.891786	0.608871	0.850762	1	1621	tags=67%, list=31%, signal=97%
OXIDOREDUCTION_COENZYME_METABOLIC_PROCESS		6	0.311625	0.724625	0.805447	0.95062	1	1703	tags=50%, list=33%, signal=75%									6	0.457126	1.09173	0.314894	0.579838	1	1822	tags=83%, list=35%, signal=129%	6	0.402545	0.907049	0.561181	0.84396	1	117	tags=17%, list=2%, signal=17%
NUCLEOSIDE_MONOPHOSPHATE_METABOLIC_PROCESS		3	0.324387	0.583514	0.952	0.996476	1	761	tags=33%, list=15%, signal=39%									3	0.571955	1.06039	0.396825	0.592907	1	2209	tags=100%, list=43%, signal=175%									3	0.40127	0.700705	0.838583	0.980744	1	1258	tags=67%, list=24%, signal=88%
MONOCARBOXYLIC_ACID_METABOLIC_PROCESS										21	0.379981	1.17536	0.267925	0.543546	1	903	tags=38%, list=18%, signal=46%	21	0.289722	1.06126	0.324111	0.593916	1	1408	tags=38%, list=27%, signal=52%
SPERMIDINE_METABOLIC_PROCESS		1	0.719659	0.965891	0.540984	0.799858	1	1446	tags=100%, list=28%, signal=139%									1	0.803218	1.0667	0.369811	0.594032	1	1015	tags=100%, list=20%, signal=124%	1	0.793912	1.07533	0.36965	0.805364	1	1063	tags=100%, list=21%, signal=126%
AMINE_METABOLIC_PROCESS%CELLULAR_AMINE_METABOLIC_PROCESS		13	0.348395	1.10033	0.330882	0.633422	1	1446	tags=54%, list=28%, signal=75%									13	0.322395	1.06512	0.343891	0.594239	1	1265	tags=31%, list=25%, signal=41%
MICROTUBULE_CYTOSKELETON_ORGANIZATION										1	0.522877	0.697005	0.979424	0.978084	1	2461	tags=100%, list=48%, signal=191%	1	0.813494	1.07305	0.423387	0.594907	1	962	tags=100%, list=19%, signal=123%	1	0.880768	1.13597	0.30888	0.760644	1	615	tags=100%, list=12%, signal=114%	1	0.634161	0.858597	0.684	0.975989	1	1887	tags=100%, list=37%, signal=158%
DNA_POLYMERASE_COMPLEX																		2	0.679077	1.07529	0.417625	0.595891	1	1656	tags=100%, list=32%, signal=147%	2	0.392508	0.614556	0.911647	0.992711	1	927	tags=50%, list=18%, signal=61%	2	0.599881	0.958274	0.576923	0.993203	1	1841	tags=50%, list=36%, signal=78%
MICROTUBULE_BASED_MOVEMENT																		3	0.57758	1.07114	0.38189	0.596141	1	2180	tags=100%, list=42%, signal=173%	3	0.848432	1.54564	0.0299145	0.3343	0.996	246	tags=67%, list=5%, signal=70%	3	0.565452	1.03989	0.437008	0.976133	1	943	tags=67%, list=18%, signal=82%
NUCLEOSIDE_METABOLIC_PROCESS%PURINE_NUCLEOSIDE_METABOLIC_PROCESS%PURINE_RIBONUCLEOSIDE_METABOLIC_PROCESS%RIBONUCLEOSIDE_METABOLIC_PROCESS		1	0.669833	0.891626	0.670635	0.824839	1	1703	tags=100%, list=33%, signal=149%	1	0.673711	0.908629	0.635628	0.825832	1	1683	tags=100%, list=33%, signal=148%	1	0.801086	1.068	0.395062	0.59656	1	1026	tags=100%, list=20%, signal=125%
RIBOSOME_BIOGENESIS		11	0.279807	0.80566	0.732824	0.91954	1	1233	tags=36%, list=24%, signal=48%									11	0.331892	1.05707	0.351598	0.59664	1	1492	tags=64%, list=29%, signal=89%	11	0.44081	1.15605	0.271186	0.740714	1	327	tags=27%, list=6%, signal=29%	11	0.278107	0.774486	0.722222	0.99613	1	497	tags=18%, list=10%, signal=20%
_RETROGRADE_VESICLE_MEDIATED_TRANSPORT__GOLGI_TO_ER_																		1	0.820473	1.07755	0.4	0.59671	1	926	tags=100%, list=18%, signal=122%
01040_BIOSYNTHESISOFUNSATURATEDFATTYACIDS																		3	0.568719	1.07328	0.40249	0.597256	1	496	tags=33%, list=10%, signal=37%									3	0.67436	1.22961	0.262009	0.843957	1	1681	tags=100%, list=33%, signal=148%
MITOCHONDRIAL_RESPIRATORY_CHAIN_COMPLEX_III%RESPIRATORY_CHAIN_COMPLEX_III																		2	0.677138	1.08146	0.408	0.597528	1	1666	tags=100%, list=32%, signal=148%	2	0.73279	1.16289	0.27572	0.768591	1	1379	tags=100%, list=27%, signal=136%	2	0.464417	0.726305	0.803089	0.976727	1	2763	tags=100%, list=54%, signal=215%
PROTEASOME_CORE_COMPLEX										1	0.859636	1.16462	0.256	0.548287	1	724	tags=100%, list=14%, signal=116%	1	0.807871	1.07834	0.389474	0.598121	1	991	tags=100%, list=19%, signal=124%	1	0.592672	0.782366	0.862348	0.924578	1	2101	tags=100%, list=41%, signal=169%
00785_LIPOICACIDMETABOLISM		2	0.787473	1.24305	0.171875	0.428935	1	1097	tags=100%, list=21%, signal=127%	2	0.544908	0.836256	0.760504	0.890666	1	1440	tags=50%, list=28%, signal=69%	2	0.63855	1.05193	0.460145	0.598702	1	1865	tags=100%, list=36%, signal=157%
GENE_SILENCING										1	0.67817	0.914158	0.598394	0.822184	1	1660	tags=100%, list=32%, signal=147%	1	0.781117	1.0545	0.373541	0.59894	1	1129	tags=100%, list=22%, signal=128%	1	0.882319	1.16126	0.266393	0.757172	1	607	tags=100%, list=12%, signal=113%	1	0.593059	0.791537	0.801556	0.999924	1	2099	tags=100%, list=41%, signal=169%
NUCLEOTIDE_EXCISION_REPAIR																		1	0.775494	1.05226	0.41502	0.600727	1	1158	tags=100%, list=22%, signal=129%
CELLULAR_AROMATIC_COMPOUND_METABOLIC_PROCESS		7	0.453114	1.11385	0.349091	0.606004	1	1410	tags=57%, list=27%, signal=79%	7	0.403909	0.941628	0.511194	0.794158	1	656	tags=43%, list=13%, signal=49%	7	0.407359	1.04218	0.401674	0.608965	1	2459	tags=86%, list=48%, signal=164%
PROTEIN_THIOL_DISULFIDE_EXCHANGE										1	0.95095	1.27227	0.0833333	0.433348	1	253	tags=100%, list=5%, signal=105%	1	0.778015	1.0384	0.443137	0.610821	1	1145	tags=100%, list=22%, signal=129%
EUKARYOTIC_TRANSLATION_ELONGATION_FACTOR_1_COMPLEX		2	0.740741	1.22193	0.189394	0.462785	1	1338	tags=100%, list=26%, signal=135%	2	0.733372	1.13146	0.317164	0.603547	1	1376	tags=100%, list=27%, signal=136%	2	0.636223	1.03338	0.447699	0.613161	1	1877	tags=100%, list=36%, signal=157%
REGULATION_OF_CELLULAR_COMPONENT_ORGANIZATION%REGULATION_OF_PROTEIN_COMPLEX_DISASSEMBLY																		1	0.772392	1.03117	0.461847	0.614445	1	1174	tags=100%, list=23%, signal=129%	1	0.659364	0.873894	0.693548	0.858116	1	1757	tags=100%, list=34%, signal=152%
ACTIN_FILAMENT_DEPOLYMERIZATION%ACTIN_POLYMERIZATION_OR_DEPOLYMERIZATION%CELLULAR_COMPONENT_DISASSEMBLY%CELLULAR_COMPONENT_DISASSEMBLY_AT_CELLULAR_LEVEL%CELLULAR_MACROMOLECULAR_COMPLEX_DISASSEMBLY%CELLULAR_PROTEIN_COMPLEX_DISASSEMBLY%MACROMOLECULAR_COMPLEX_DISASSEMBLY%PROTEIN_COMPLEX_DISASSEMBLY%PROTEIN_DEPOLYMERIZATION										1	0.623304	0.838611	0.756	0.889902	1	1943	tags=100%, list=38%, signal=160%	1	0.780341	1.0284	0.455598	0.614837	1	1133	tags=100%, list=22%, signal=128%
PRE_REPLICATIVE_COMPLEX										1	0.651609	0.866538	0.7173	0.875712	1	1797	tags=100%, list=35%, signal=153%	1	0.778596	1.03509	0.445378	0.614964	1	1142	tags=100%, list=22%, signal=128%	1	0.588988	0.80087	0.783673	0.911968	1	2120	tags=100%, list=41%, signal=170%	1	0.80031	1.07296	0.363281	1	1	1030	tags=100%, list=20%, signal=125%
CELLULAR_RESPONSE_TO_STRESS										6	0.250891	0.555829	0.957854	1	1	1549	tags=50%, list=30%, signal=71%	6	0.401207	1.02676	0.415638	0.615387	1	1404	tags=50%, list=27%, signal=69%									6	0.294689	0.664434	0.885932	0.992093	1	995	tags=33%, list=19%, signal=41%
CELL_PERIPHERY%PLASMA_MEMBRANE										14	0.291476	0.790056	0.725564	0.935111	1	630	tags=21%, list=12%, signal=24%	14	0.307173	1.01623	0.415584	0.633364	1	664	tags=36%, list=13%, signal=41%	14	0.423727	1.19099	0.215447	0.699954	1	958	tags=29%, list=19%, signal=35%	14	0.384264	1.12772	0.312253	0.994919	1	967	tags=43%, list=19%, signal=53%
EUKARYOTIC_TRANSLATION_INITIATION_FACTOR_2B_COMPLEX																		2	0.614311	1.0088	0.513513	0.636343	1	1990	tags=100%, list=39%, signal=163%	2	0.811712	1.2462	0.186235	0.661969	1	972	tags=100%, list=19%, signal=123%	2	0.620401	0.969907	0.556911	0.974657	1	1243	tags=50%, list=24%, signal=66%
MICROTUBULE_ASSOCIATED_COMPLEX																		10	0.349194	1.01136	0.44898	0.63731	1	3360	tags=100%, list=65%, signal=286%	10	0.323591	0.873016	0.627273	0.855343	1	1022	tags=50%, list=20%, signal=62%	10	0.583006	1.5328	0.0651341	0.408535	0.998	804	tags=50%, list=16%, signal=59%
00051_FRUCTOSEANDMANNOSEMETABOLISM																		9	0.34931	1.00926	0.404858	0.638352	1	1240	tags=44%, list=24%, signal=58%	9	0.429718	1.07372	0.377593	0.802917	1	1621	tags=56%, list=31%, signal=81%
RESPONSE_TO_DNA_DAMAGE_STIMULUS										6	0.250891	0.561572	0.965385	1	1	1549	tags=50%, list=30%, signal=71%	6	0.401207	1.00161	0.461538	0.645191	1	1404	tags=50%, list=27%, signal=69%									6	0.294689	0.660881	0.875	0.988424	1	995	tags=33%, list=19%, signal=41%
DNA_RECOMBINATION																		3	0.535493	0.98847	0.50655	0.662723	1	2397	tags=100%, list=46%, signal=187%									3	0.40534	0.698289	0.832685	0.9765	1	263	tags=33%, list=5%, signal=35%
QUINONE_COFACTOR_BIOSYNTHETIC_PROCESS		1	0.762893	1.02369	0.463504	0.720255	1	1223	tags=100%, list=24%, signal=131%									1	0.740791	0.988983	0.507519	0.664562	1	1337	tags=100%, list=26%, signal=135%	1	0.779372	1.0483	0.424812	0.812825	1	1138	tags=100%, list=22%, signal=128%	1	0.547693	0.742166	0.891304	0.975931	1	2333	tags=100%, list=45%, signal=183%
00130_UBIQUINONEANDOTHERTERPENOID-QUINONEBIOSYNTHESIS		1	0.762893	1.01932	0.470588	0.719577	1	1223	tags=100%, list=24%, signal=131%									1	0.740791	0.984284	0.520755	0.665439	1	1337	tags=100%, list=26%, signal=135%	1	0.779372	1.04441	0.418251	0.804265	1	1138	tags=100%, list=22%, signal=128%	1	0.547693	0.720589	0.905512	0.969481	1	2333	tags=100%, list=45%, signal=183%
DICARBOXYLIC_ACID_METABOLIC_PROCESS																		2	0.614672	0.984553	0.528	0.667585	1	707	tags=50%, list=14%, signal=58%	2	0.775451	1.2001	0.263158	0.704429	1	1159	tags=100%, list=22%, signal=129%	2	0.524142	0.801683	0.733871	0.99872	1	2455	tags=100%, list=48%, signal=191%
ACETYL_COA_CATABOLIC_PROCESS%AEROBIC_RESPIRATION%COENZYME_CATABOLIC_PROCESS%COFACTOR_CATABOLIC_PROCESS%TRICARBOXYLIC_ACID_CYCLE																		7	0.382219	0.980797	0.510823	0.669853	1	956	tags=43%, list=19%, signal=53%	7	0.695453	1.63808	0.0350877	0.348774	0.908	1263	tags=71%, list=24%, signal=94%	7	0.314698	0.749512	0.763779	0.973269	1	1344	tags=43%, list=26%, signal=58%
QUINONE_COFACTOR_METABOLIC_PROCESS		1	0.762893	1.01982	0.481482	0.723754	1	1223	tags=100%, list=24%, signal=131%									1	0.740791	0.975469	0.546939	0.674027	1	1337	tags=100%, list=26%, signal=135%	1	0.779372	1.02914	0.436975	0.777871	1	1138	tags=100%, list=22%, signal=128%	1	0.547693	0.725866	0.917355	0.97001	1	2333	tags=100%, list=45%, signal=183%
PHENYLALANINE_TRNA_LIGASE_COMPLEX		1	0.918185	1.22695	0.14902	0.45521	1	422	tags=100%, list=8%, signal=109%									1	0.724893	0.970482	0.531496	0.680633	1	1419	tags=100%, list=28%, signal=138%
POLYAMINE_METABOLIC_PROCESS		2	0.574753	0.928257	0.630081	0.801061	1	2194	tags=100%, list=43%, signal=174%									2	0.602742	0.967524	0.533865	0.683572	1	1015	tags=50%, list=20%, signal=62%
REPRODUCTION%REPRODUCTIVE_PROCESS																		1	0.725669	0.943596	0.612766	0.721361	1	1415	tags=100%, list=27%, signal=138%	1	0.961419	1.26601	0.0689655	0.626226	1	199	tags=100%, list=4%, signal=104%	1	0.748352	1.00099	0.47561	0.952351	1	1298	tags=100%, list=25%, signal=134%
NCRNA_METABOLIC_PROCESS		12	0.36807	1.08274	0.328413	0.653925	1	1233	tags=50%, list=24%, signal=66%									12	0.300047	0.944159	0.5	0.723117	1	1492	tags=58%, list=29%, signal=82%	12	0.295766	0.797698	0.740088	0.912814	1	287	tags=17%, list=6%, signal=18%	12	0.504538	1.42391	0.0669291	0.621534	1	497	tags=25%, list=10%, signal=28%
PURINE_CONTAINING_COMPOUND_BIOSYNTHETIC_PROCESS		2	0.669963	1.05685	0.418972	0.67642	1	1703	tags=100%, list=33%, signal=149%	2	0.673841	1.01339	0.505535	0.722294	1	1683	tags=100%, list=33%, signal=148%	2	0.587036	0.923633	0.614108	0.744409	1	1026	tags=50%, list=20%, signal=62%
ACTIN_CYTOSKELETON																		7	0.343966	0.919165	0.521368	0.750365	1	2211	tags=71%, list=43%, signal=125%									7	0.431747	1.04249	0.394191	0.998942	1	1088	tags=43%, list=21%, signal=54%
00280_VALINELEUCINEANDISOLEUCINEDEGRADATION																		6	0.369897	0.91737	0.577869	0.750799	1	600	tags=33%, list=12%, signal=38%	6	0.522425	1.11502	0.32381	0.785904	1	1459	tags=50%, list=28%, signal=70%	6	0.524315	1.17517	0.288462	0.962286	1	1223	tags=50%, list=24%, signal=65%
NITROGEN_COMPOUND_TRANSPORT										1	0.875145	1.19615	0.203319	0.525638	1	644	tags=100%, list=12%, signal=114%	1	0.682241	0.915745	0.634146	0.751289	1	1639	tags=100%, list=32%, signal=147%	1	0.550407	0.723811	0.873188	0.967153	1	2319	tags=100%, list=45%, signal=182%	1	0.808841	1.07324	0.418502	1	1	986	tags=100%, list=19%, signal=124%
NUCLEAR_CHROMOSOME										6	0.392753	0.857936	0.620968	0.888382	1	99	tags=17%, list=2%, signal=17%	6	0.357962	0.908957	0.521186	0.760441	1	1656	tags=50%, list=32%, signal=74%	6	0.683092	1.51115	0.0560345	0.328248	1	1029	tags=83%, list=20%, signal=104%	6	0.589569	1.29742	0.171053	0.729016	1	524	tags=33%, list=10%, signal=37%
CELL_CYCLE										8	0.454197	1.07387	0.370656	0.687251	1	2125	tags=50%, list=41%, signal=85%	8	0.325577	0.906364	0.553191	0.762153	1	1018	tags=38%, list=20%, signal=47%	8	0.541256	1.32503	0.160173	0.503488	1	1301	tags=63%, list=25%, signal=83%
CELLULAR_COMPONENT_BIOGENESIS_AT_CELLULAR_LEVEL%RIBONUCLEOPROTEIN_COMPLEX_BIOGENESIS		13	0.396797	1.20508	0.198473	0.490263	1	1233	tags=46%, list=24%, signal=60%									13	0.284698	0.899341	0.613281	0.763094	1	1492	tags=54%, list=29%, signal=76%	13	0.358094	0.997873	0.455696	0.797382	1	327	tags=23%, list=6%, signal=25%
_NUCLEOBASE__NUCLEOSIDE__NUCLEOTIDE_AND_NUCLEIC_ACID_TRANSPORT_		1	0.699108	0.93131	0.6	0.804532	1	1552	tags=100%, list=30%, signal=143%	1	0.930399	1.23016	0.143411	0.482949	1	359	tags=100%, list=7%, signal=107%	1	0.682823	0.903772	0.640816	0.764031	1	1636	tags=100%, list=32%, signal=146%
DNA_STRAND_ELONGATION%DNA_STRAND_ELONGATION_INVOLVED_IN_DNA_REPLICATION										4	0.220957	0.42033	1	1	1	1013	tags=25%, list=20%, signal=31%	4	0.431812	0.899513	0.589147	0.765577	1	1274	tags=75%, list=25%, signal=100%	4	0.634031	1.22117	0.246914	0.695021	1	706	tags=50%, list=14%, signal=58%	4	0.483414	0.977457	0.460251	0.966653	1	2666	tags=100%, list=52%, signal=207%
DELTA_DNA_POLYMERASE_COMPLEX																		1	0.678945	0.890698	0.662651	0.773313	1	1656	tags=100%, list=32%, signal=147%									1	0.643079	0.864852	0.6625	0.98165	1	1841	tags=100%, list=36%, signal=155%
00500_STARCHANDSUCROSEMETABOLISM		1	0.787902	1.05759	0.388664	0.684983	1	1094	tags=100%, list=21%, signal=127%	1	0.796239	1.06002	0.384298	0.688389	1	1051	tags=100%, list=20%, signal=126%	1	0.66266	0.891544	0.66	0.774412	1	1740	tags=100%, list=34%, signal=151%	1	0.602947	0.806824	0.778656	0.915013	1	2048	tags=100%, list=40%, signal=166%
SPLICEOSOME_ASSEMBLY		1	0.908686	1.23292	0.158333	0.444841	1	471	tags=100%, list=9%, signal=110%	1	0.705118	0.955365	0.583012	0.776036	1	1521	tags=100%, list=29%, signal=142%	1	0.636293	0.848393	0.726141	0.83575	1	1876	tags=100%, list=36%, signal=157%
CYTOPLASMIC_DYNEIN_COMPLEX%DYNEIN_COMPLEX																		1	0.627569	0.84539	0.741935	0.837966	1	1921	tags=100%, list=37%, signal=159%	1	0.952307	1.27515	0.0856031	0.63109	1	246	tags=100%, list=5%, signal=105%	1	0.844126	1.14999	0.263374	0.972461	1	804	tags=100%, list=16%, signal=118%
CYCLIC_NUCLEOTIDE_METABOLIC_PROCESS																		1	0.634354	0.84843	0.684	0.838648	1	1886	tags=100%, list=37%, signal=158%	1	0.841217	1.1226	0.293651	0.777558	1	819	tags=100%, list=16%, signal=119%	1	0.934859	1.25323	0.130435	0.813239	1	336	tags=100%, list=7%, signal=107%
CHROMOSOME_SEGREGATION%MITOTIC_SISTER_CHROMATID_SEGREGATION%SISTER_CHROMATID_SEGREGATION																		1	0.633773	0.848819	0.729508	0.841005	1	1889	tags=100%, list=37%, signal=158%	1	0.900931	1.22045	0.148594	0.687939	1	511	tags=100%, list=10%, signal=111%	1	0.70919	0.925872	0.602317	0.982789	1	1500	tags=100%, list=29%, signal=141%
ORGANIC_SUBSTANCE_TRANSPORT		9	0.215427	0.579104	0.960432	0.994	1	692	tags=22%, list=13%, signal=26%	9	0.424849	1.06127	0.372	0.693523	1	644	tags=33%, list=12%, signal=38%	9	0.298354	0.83019	0.661539	0.849495	1	1639	tags=56%, list=32%, signal=81%	9	0.349192	0.88303	0.585938	0.858883	1	552	tags=22%, list=11%, signal=25%
SEC61_TRANSLOCON_COMPLEX%ROUGH_ENDOPLASMIC_RETICULUM%ROUGH_ENDOPLASMIC_RETICULUM_MEMBRANE%TRANSLOCON_COMPLEX		1	0.725475	0.97088	0.543165	0.794038	1	1416	tags=100%, list=27%, signal=138%	1	0.91392	1.23112	0.148855	0.484391	1	444	tags=100%, list=9%, signal=109%	1	0.615936	0.831209	0.766284	0.850711	1	1981	tags=100%, list=38%, signal=162%	1	0.533152	0.715896	0.90566	0.960169	1	2408	tags=100%, list=47%, signal=187%
TRANSMEMBRANE_TRANSPORT		5	0.25652	0.562448	0.97482	0.987167	1	1170	tags=40%, list=23%, signal=52%	5	0.678202	1.39223	0.113208	0.243063	1	644	tags=80%, list=12%, signal=91%	5	0.370161	0.832415	0.644	0.851657	1	1639	tags=60%, list=32%, signal=88%	5	0.359139	0.727308	0.802691	0.966424	1	3307	tags=100%, list=64%, signal=278%
00730_THIAMINEMETABOLISM		1	0.562815	0.750965	0.888446	0.942828	1	2255	tags=100%, list=44%, signal=178%	1	0.73071	0.974907	0.538136	0.751834	1	1389	tags=100%, list=27%, signal=137%	1	0.613222	0.824475	0.753086	0.856586	1	1995	tags=100%, list=39%, signal=163%
00480_GLUTATHIONEMETABOLISM										10	0.536925	1.38534	0.0988142	0.241712	1	2239	tags=90%, list=43%, signal=159%	10	0.27903	0.81475	0.71308	0.867204	1	1946	tags=60%, list=38%, signal=96%
NUCLEAR_DIVISION%ORGANELLE_FISSION										5	0.51735	1.0367	0.445887	0.719038	1	2125	tags=80%, list=41%, signal=136%	5	0.344363	0.80795	0.690083	0.875386	1	1018	tags=40%, list=20%, signal=50%	5	0.612158	1.3155	0.211823	0.51268	1	1301	tags=80%, list=25%, signal=107%	5	0.619607	1.35382	0.108871	0.613051	1	495	tags=40%, list=10%, signal=44%
00520_AMINOSUGARANDNUCLEOTIDESUGARMETABOLISM																		10	0.271053	0.801814	0.734127	0.879064	1	466	tags=20%, list=9%, signal=22%	10	0.56425	1.47861	0.0720339	0.384032	1	1488	tags=60%, list=29%, signal=84%	10	0.584627	1.53408	0.0487805	0.448508	0.998	1044	tags=50%, list=20%, signal=63%
PROTON_TRANSPORTING_TWO_SECTOR_ATPASE_COMPLEX										9	0.553577	1.38765	0.088	0.244149	1	1332	tags=33%, list=26%, signal=45%	9	0.277781	0.802622	0.707819	0.880747	1	547	tags=22%, list=11%, signal=25%	9	0.544425	1.40051	0.118577	0.454957	1	201	tags=22%, list=4%, signal=23%
PROTEIN_MODIFICATION_BY_SMALL_PROTEIN_CONJUGATION_OR_REMOVAL		4	0.602679	1.16289	0.298039	0.531189	1	1208	tags=50%, list=23%, signal=65%	4	0.56517	1.0975	0.364621	0.645481	1	74	tags=25%, list=1%, signal=25%	4	0.375844	0.788265	0.705426	0.891174	1	1810	tags=75%, list=35%, signal=115%
KINESIN_COMPLEX																		5	0.348855	0.78904	0.72093	0.893125	1	3360	tags=100%, list=65%, signal=286%	5	0.486786	0.986102	0.510823	0.793937	1	1022	tags=60%, list=20%, signal=75%	5	0.651187	1.36771	0.138776	0.592569	1	508	tags=60%, list=10%, signal=66%
00410_BETA-ALANINEMETABOLISM		1	0.506398	0.669359	0.991903	0.960911	1	2546	tags=100%, list=49%, signal=197%									1	0.582009	0.79029	0.816327	0.894112	1	2156	tags=100%, list=42%, signal=172%	1	0.594029	0.795345	0.800813	0.912469	1	2094	tags=100%, list=41%, signal=168%
VITAMIN_METABOLIC_PROCESS%WATER_SOLUBLE_VITAMIN_METABOLIC_PROCESS										1	0.872819	1.15747	0.285124	0.558013	1	656	tags=100%, list=13%, signal=115%	1	0.583947	0.783956	0.830769	0.894952	1	2146	tags=100%, list=42%, signal=171%
VITAMIN_BIOSYNTHETIC_PROCESS%WATER_SOLUBLE_VITAMIN_BIOSYNTHETIC_PROCESS										1	0.872819	1.15294	0.257028	0.565755	1	656	tags=100%, list=13%, signal=115%	1	0.583947	0.776806	0.825455	0.903113	1	2146	tags=100%, list=42%, signal=171%
DNA_PACKAGING																		3	0.412897	0.774682	0.737903	0.903649	1	416	tags=33%, list=8%, signal=36%	3	0.76452	1.35441	0.130952	0.492414	1	291	tags=67%, list=6%, signal=71%
SULFUR_COMPOUND_BIOSYNTHETIC_PROCESS%THIAMINE_BIOSYNTHETIC_PROCESS%THIAMINE_CONTAINING_COMPOUND_BIOSYNTHETIC_PROCESS%THIAMINE_CONTAINING_COMPOUND_METABOLIC_PROCESS%THIAMINE_METABOLIC_PROCESS										1	0.872819	1.16849	0.245283	0.549569	1	656	tags=100%, list=13%, signal=115%	1	0.583947	0.772539	0.856	0.903728	1	2146	tags=100%, list=42%, signal=171%
00350_TYROSINEMETABOLISM		1	0.613804	0.805472	0.795745	0.915026	1	1992	tags=100%, list=39%, signal=163%	1	0.653354	0.868103	0.689243	0.876175	1	1788	tags=100%, list=35%, signal=153%	1	0.587243	0.762761	0.834746	0.903968	1	2129	tags=100%, list=41%, signal=170%
NUCLEOSIDE_MONOPHOSPHATE_BIOSYNTHETIC_PROCESS%PURINE_NUCLEOTIDE_BIOSYNTHETIC_PROCESS		1	0.852462	1.16653	0.238866	0.532084	1	761	tags=100%, list=15%, signal=117%	1	0.900349	1.1734	0.245902	0.540828	1	514	tags=100%, list=10%, signal=111%	1	0.571733	0.756715	0.89011	0.904019	1	2209	tags=100%, list=43%, signal=175%
CARBOHYDRATE_BIOSYNTHETIC_PROCESS										5	0.53742	1.08231	0.413655	0.671207	1	1410	tags=60%, list=27%, signal=82%	5	0.333377	0.763782	0.761134	0.905482	1	124	tags=20%, list=2%, signal=20%	5	0.466472	0.983487	0.4375	0.789638	1	1484	tags=60%, list=29%, signal=84%
DEPHOSPHORYLATION%PROTEIN_DEPHOSPHORYLATION										10	0.286653	0.731126	0.780303	0.975976	1	423	tags=20%, list=8%, signal=22%	10	0.260539	0.764607	0.790598	0.906994	1	1725	tags=50%, list=33%, signal=75%									10	0.409154	1.08708	0.312741	1	1	1422	tags=40%, list=28%, signal=55%
ANION_TRANSPORT										1	0.691935	0.907592	0.642276	0.82455	1	1589	tags=100%, list=31%, signal=144%	1	0.576386	0.758257	0.868313	0.907593	1	2185	tags=100%, list=42%, signal=173%
RESPONSE_TO_ABIOTIC_STIMULUS%RESPONSE_TO_HEAT%RESPONSE_TO_TEMPERATURE_STIMULUS		17	0.228968	0.773318	0.813688	0.933652	1	249	tags=12%, list=5%, signal=12%									17	0.206439	0.742389	0.808036	0.922117	1	1331	tags=29%, list=26%, signal=40%	17	0.335961	1.02136	0.433735	0.774352	1	1230	tags=53%, list=24%, signal=69%	17	0.284848	0.891147	0.607287	0.981741	1	861	tags=35%, list=17%, signal=42%
CHROMATIN_ORGANIZATION																		5	0.327239	0.737173	0.781513	0.92352	1	416	tags=20%, list=8%, signal=22%	5	0.503448	1.03992	0.402597	0.791505	1	626	tags=40%, list=12%, signal=45%
CELLULAR_AMINO_ACID_METABOLIC_PROCESS		8	0.333794	0.848379	0.642066	0.877505	1	1277	tags=50%, list=25%, signal=66%									8	0.271986	0.724434	0.778226	0.923568	1	3757	tags=100%, list=73%, signal=367%
CELL_CYCLE_PROCESS										6	0.497915	1.06559	0.414343	0.694457	1	2125	tags=67%, list=41%, signal=113%	6	0.293152	0.717787	0.814126	0.923886	1	1018	tags=33%, list=20%, signal=41%	6	0.519289	1.14387	0.28629	0.753406	1	1301	tags=67%, list=25%, signal=89%	6	0.480759	1.05848	0.364	0.995198	1	495	tags=33%, list=10%, signal=37%
PLASTID_SMALL_RIBOSOMAL_SUBUNIT										1	0.949787	1.2325	0.121212	0.485044	1	259	tags=100%, list=5%, signal=105%	1	0.552346	0.719377	0.934498	0.924422	1	2309	tags=100%, list=45%, signal=181%									1	0.832881	1.12673	0.313725	0.978412	1	862	tags=100%, list=17%, signal=120%
AROMATIC_COMPOUND_BIOSYNTHETIC_PROCESS		3	0.481383	0.87551	0.644788	0.851049	1	1410	tags=67%, list=27%, signal=92%	3	0.739004	1.3021	0.137097	0.368747	1	656	tags=67%, list=13%, signal=76%	3	0.391389	0.725838	0.779528	0.924695	1	3140	tags=100%, list=61%, signal=255%
NEGATIVE_REGULATION_OF_CELLULAR_PROCESS																		2	0.452872	0.714695	0.844898	0.924711	1	1174	tags=50%, list=23%, signal=65%	2	0.482451	0.751716	0.808429	0.949223	1	2670	tags=100%, list=52%, signal=207%	2	0.493116	0.774405	0.783333	0.988152	1	2615	tags=100%, list=51%, signal=203%
CELL_CYCLE_PHASE%MITOTIC_CELL_CYCLE										5	0.451462	0.917335	0.556818	0.827026	1	2125	tags=60%, list=41%, signal=102%	5	0.322409	0.737672	0.79661	0.925805	1	1018	tags=40%, list=20%, signal=50%	5	0.613061	1.33222	0.15625	0.528798	1	1301	tags=80%, list=25%, signal=107%	5	0.693546	1.42047	0.0763052	0.593094	1	495	tags=40%, list=10%, signal=44%
00450_SELENOAMINOACIDMETABOLISM		5	0.534411	1.19692	0.25098	0.504224	1	2110	tags=80%, list=41%, signal=135%	5	0.649292	1.33903	0.125475	0.301996	1	930	tags=60%, list=18%, signal=73%	5	0.316782	0.72627	0.797521	0.927012	1	1315	tags=40%, list=25%, signal=54%
00760_NICOTINATEANDNICOTINAMIDEMETABOLISM		1	0.856146	1.14503	0.286325	0.563363	1	742	tags=100%, list=14%, signal=117%	1	0.926328	1.2351	0.165289	0.49022	1	380	tags=100%, list=7%, signal=108%	1	0.526173	0.702854	0.95539	0.927967	1	2444	tags=100%, list=47%, signal=190%
CONDENSED_CHROMOSOME																		1	0.516285	0.690428	0.970464	0.929167	1	2495	tags=100%, list=48%, signal=194%	1	0.929818	1.23384	0.148148	0.677612	1	362	tags=100%, list=7%, signal=108%	1	0.937379	1.26479	0.117155	0.80879	1	323	tags=100%, list=6%, signal=107%
RRNA_METABOLIC_PROCESS%RRNA_PROCESSING		8	0.273213	0.700591	0.819188	0.957752	1	1233	tags=38%, list=24%, signal=49%									8	0.270629	0.726478	0.815261	0.929681	1	1492	tags=63%, list=29%, signal=88%	8	0.428799	1.03458	0.405063	0.792785	1	287	tags=25%, list=6%, signal=26%	8	0.561176	1.40207	0.116	0.557594	1	497	tags=25%, list=10%, signal=28%
FATTY_ACID_METABOLIC_PROCESS		16	0.246865	0.800979	0.753521	0.91263	1	53	tags=13%, list=1%, signal=13%	16	0.460838	1.34252	0.115672	0.304573	1	903	tags=44%, list=18%, signal=53%	16	0.211591	0.730528	0.830435	0.930054	1	980	tags=25%, list=19%, signal=31%
DOUBLE_STRAND_BREAK_REPAIR																		1	0.535285	0.707366	0.940239	0.931127	1	2397	tags=100%, list=46%, signal=187%	1	0.74874	1.00452	0.48	0.792453	1	1296	tags=100%, list=25%, signal=134%	1	0.949011	1.2535	0.130268	0.838484	1	263	tags=100%, list=5%, signal=105%
CARBOXYLIC_ACID_CATABOLIC_PROCESS%CELLULAR_AMINO_ACID_CATABOLIC_PROCESS%ORGANIC_ACID_CATABOLIC_PROCESS		1	0.913532	1.20934	0.191667	0.483505	1	446	tags=100%, list=9%, signal=109%	1	0.899961	1.21984	0.178182	0.506801	1	516	tags=100%, list=10%, signal=111%	1	0.525591	0.704446	0.956835	0.931881	1	2447	tags=100%, list=47%, signal=190%
CLATHRIN_COATED_VESICLE_MEMBRANE%CLATHRIN_VESICLE_COAT		2	0.857834	1.3527	0.0801688	0.265527	1	407	tags=50%, list=8%, signal=54%	2	0.727943	1.12205	0.311538	0.609822	1	1404	tags=100%, list=27%, signal=137%	2	0.425764	0.692417	0.807229	0.935394	1	701	tags=50%, list=14%, signal=58%
CELLULAR_RESPONSE_TO_STIMULUS																		19	0.185423	0.666151	0.926087	0.944179	1	1645	tags=37%, list=32%, signal=54%	19	0.32843	1.02967	0.392857	0.781955	1	536	tags=21%, list=10%, signal=23%	19	0.280312	0.885551	0.643939	0.983871	1	1108	tags=37%, list=21%, signal=47%
RIBONUCLEOPROTEIN_COMPLEX_ASSEMBLY%RIBONUCLEOPROTEIN_COMPLEX_SUBUNIT_ORGANIZATION		2	0.585585	0.940176	0.589041	0.796152	1	471	tags=50%, list=9%, signal=55%	2	0.335567	0.519387	0.969349	1	1	1521	tags=50%, list=29%, signal=71%	2	0.406632	0.647555	0.885827	0.952629	1	3061	tags=100%, list=59%, signal=246%	2	0.712399	1.09227	0.417004	0.800165	1	327	tags=50%, list=6%, signal=53%
CHROMOSOME_ORGANIZATION																		8	0.245783	0.649172	0.905983	0.954267	1	857	tags=25%, list=17%, signal=30%	8	0.57896	1.38011	0.132701	0.48468	1	626	tags=50%, list=12%, signal=57%
ER_TO_GOLGI_VESICLE_MEDIATED_TRANSPORT		2	0.530347	0.816983	0.788889	0.914337	1	2423	tags=100%, list=47%, signal=188%	2	0.758193	1.16333	0.269962	0.547601	1	1248	tags=100%, list=24%, signal=132%	2	0.40041	0.629918	0.908696	0.959038	1	604	tags=50%, list=12%, signal=57%									2	0.420012	0.660263	0.858333	0.982033	1	2992	tags=100%, list=58%, signal=238%
CELL_COMMUNICATION%SIGNAL_TRANSDUCTION%SIGNALING																		12	0.198947	0.622047	0.93254	0.960664	1	534	tags=17%, list=10%, signal=19%	12	0.422078	1.12076	0.317181	0.775558	1	934	tags=33%, list=18%, signal=41%	12	0.368694	1.06167	0.353712	1	1	1108	tags=42%, list=21%, signal=53%
00250_ALANINEASPARTATEANDGLUTAMATEMETABOLISM		11	0.461288	1.34459	0.133333	0.26445	1	1224	tags=64%, list=24%, signal=83%	11	0.479063	1.29764	0.169118	0.373017	1	1734	tags=64%, list=34%, signal=96%	11	0.181624	0.538542	0.982684	0.989238	1	4223	tags=100%, list=82%, signal=550%
NCRNA_PROCESSING		10	0.418615	1.17827	0.268116	0.523315	1	1233	tags=50%, list=24%, signal=66%																	10	0.361662	0.935411	0.558559	0.828289	1	287	tags=20%, list=6%, signal=21%	10	0.603573	1.56911	0.0305677	0.388424	0.994	497	tags=30%, list=10%, signal=33%
PLASTID_PART%PLASTID_RIBOSOME%PLASTID_STROMA										5	0.455075	0.933545	0.583658	0.804012	1	259	tags=20%, list=5%, signal=21%									5	0.573275	1.15607	0.309237	0.74863	1	1347	tags=60%, list=26%, signal=81%	5	0.73543	1.57284	0.0284553	0.430955	0.992	862	tags=60%, list=17%, signal=72%
M_PHASE%M_PHASE_OF_MITOTIC_CELL_CYCLE%MITOSIS										4	0.525929	0.994096	0.509158	0.731762	1	2125	tags=75%, list=41%, signal=127%									4	0.615969	1.19429	0.288703	0.706693	1	1182	tags=75%, list=23%, signal=97%	4	0.698885	1.42902	0.110672	0.64885	1	495	tags=50%, list=10%, signal=55%
PELLICLE																										1	0.87185	1.14439	0.273063	0.759807	1	661	tags=100%, list=13%, signal=115%	1	0.980613	1.3172	0.027451	0.7138	1	100	tags=100%, list=2%, signal=102%
PLASTID_LARGE_RIBOSOMAL_SUBUNIT										3	0.37112	0.638593	0.92	1	1	1878	tags=67%, list=36%, signal=105%									3	0.671193	1.21176	0.267717	0.700155	1	1347	tags=67%, list=26%, signal=90%	3	0.751624	1.32135	0.145098	0.723261	1	188	tags=33%, list=4%, signal=35%
RRNA_MODIFICATION		1	0.525591	0.695682	0.959184	0.954686	1	2447	tags=100%, list=47%, signal=190%																									1	0.979449	1.29834	0.0394737	0.752707	1	106	tags=100%, list=2%, signal=102%
NUCLEOTIDE_SUGAR_METABOLIC_PROCESS		2	0.609075	0.953712	0.616326	0.798916	1	2017	tags=100%, list=39%, signal=164%	2	0.396066	0.597049	0.918367	0.998704	1	1047	tags=50%, list=20%, signal=63%									2	0.71243	1.07788	0.436975	0.819149	1	1484	tags=100%, list=29%, signal=140%	2	0.797751	1.26848	0.198444	0.817729	1	1044	tags=100%, list=20%, signal=125%
G_PROTEIN_COUPLED_RECEPTOR_PROTEIN_SIGNALING_PATHWAY%CELL_SURFACE_RECEPTOR_LINKED_SIGNALING_PATHWAY																										1	0.900543	1.20024	0.230216	0.712677	1	513	tags=100%, list=10%, signal=111%	1	0.941644	1.27148	0.08	0.830747	1	301	tags=100%, list=6%, signal=106%
METHYLGLYOXAL_METABOLIC_PROCESS		2	0.858763	1.35735	0.0658436	0.261965	1	27	tags=50%, list=1%, signal=50%	2	0.303471	0.446934	0.991803	1	1	3593	tags=100%, list=70%, signal=329%									2	0.883196	1.35417	0.0769231	0.482235	1	359	tags=50%, list=7%, signal=54%	2	0.754163	1.20144	0.282609	0.897902	1	555	tags=50%, list=11%, signal=56%
INTRACELLULAR_SIGNAL_TRANSDUCTION																										3	0.586979	1.03067	0.466403	0.785193	1	144	tags=33%, list=3%, signal=34%	3	0.660978	1.20426	0.238739	0.909746	1	1750	tags=100%, list=34%, signal=151%
TRANSCRIPTION_INITIATION_FROM_RNA_POLYMERASE_II_PROMOTER																										1	0.942807	1.24872	0.10687	0.672828	1	295	tags=100%, list=6%, signal=106%	1	0.744281	0.997709	0.506122	0.949034	1	1319	tags=100%, list=26%, signal=134%
REGULATION_OF_CATALYTIC_ACTIVITY%REGULATION_OF_CYCLIN_DEPENDENT_PROTEIN_KINASE_ACTIVITY%REGULATION_OF_KINASE_ACTIVITY%REGULATION_OF_MOLECULAR_FUNCTION%REGULATION_OF_PHOSPHATE_METABOLIC_PROCESS%REGULATION_OF_PHOSPHORUS_METABOLIC_PROCESS%REGULATION_OF_PHOSPHORYLATION%REGULATION_OF_PROTEIN_KINASE_ACTIVITY%REGULATION_OF_PROTEIN_MODIFICATION_PROCESS%REGULATION_OF_PROTEIN_PHOSPHORYLATION%REGULATION_OF_…		1	0.69271	0.920815	0.588015	0.805741	1	1585	tags=100%, list=31%, signal=144%	1	0.633579	0.852348	0.723577	0.890899	1	1890	tags=100%, list=37%, signal=158%																	1	0.88038	1.16688	0.196653	0.973217	1	617	tags=100%, list=12%, signal=114%
00630_GLYOXYLATEANDDICARBOXYLATEMETABOLISM										3	0.598578	1.03079	0.456349	0.71332	1	903	tags=33%, list=18%, signal=40%																	3	0.621218	1.12134	0.357759	0.978571	1	1955	tags=100%, list=38%, signal=161%
REGULATION_OF_TRANSCRIPTION_FROM_RNA_POLYMERASE_II_PROMOTER		1	0.871268	1.18884	0.264822	0.508374	1	664	tags=100%, list=13%, signal=115%	1	0.846064	1.14743	0.271967	0.575827	1	794	tags=100%, list=15%, signal=118%									1	0.691741	0.906076	0.634454	0.83677	1	1590	tags=100%, list=31%, signal=145%	1	0.526367	0.707359	0.954545	0.979309	1	2443	tags=100%, list=47%, signal=190%
CELLULAR_MEMBRANE_ORGANIZATION%MEMBRANE_ORGANIZATION		4	0.336829	0.676433	0.872093	0.95822	1	1498	tags=50%, list=29%, signal=70%	4	0.467945	0.9189	0.563492	0.827666	1	1088	tags=50%, list=21%, signal=63%																	4	0.413495	0.827767	0.676349	0.983451	1	1162	tags=50%, list=23%, signal=64%
TRANSPORT_VESICLE		3	0.394076	0.718907	0.796226	0.953384	1	407	tags=33%, list=8%, signal=36%	3	0.652733	1.10671	0.359375	0.639748	1	1404	tags=67%, list=27%, signal=92%																	3	0.361922	0.648809	0.864662	0.983747	1	1196	tags=67%, list=23%, signal=87%
DNA_CONFORMATION_CHANGE										5	0.325989	0.699375	0.834081	0.979035	1	907	tags=20%, list=18%, signal=24%									5	0.721689	1.51192	0.0607287	0.340254	1	496	tags=60%, list=10%, signal=66%	5	0.293474	0.619021	0.924242	0.988297	1	1119	tags=40%, list=22%, signal=51%
CARBOXYLIC_ACID_TRANSPORT%ORGANIC_ACID_TRANSPORT		4	0.404924	0.805888	0.663968	0.924093	1	53	tags=25%, list=1%, signal=25%																	4	0.523798	0.989412	0.48374	0.790875	1	552	tags=50%, list=11%, signal=56%	4	0.300291	0.578077	0.954167	0.988412	1	3610	tags=100%, list=70%, signal=333%
CYSTEINE_METABOLIC_PROCESS%SERINE_FAMILY_AMINO_ACID_METABOLIC_PROCESS%SULFUR_AMINO_ACID_METABOLIC_PROCESS																										1	0.988949	1.32713	0.03125	0.525149	1	57	tags=100%, list=1%, signal=101%	1	0.834044	1.10704	0.346614	0.988791	1	856	tags=100%, list=17%, signal=120%
RNA_MODIFICATION		5	0.489155	1.05888	0.394265	0.687362	1	1194	tags=60%, list=23%, signal=78%	5	0.298048	0.618643	0.898374	1	1	1115	tags=40%, list=22%, signal=51%									5	0.500396	1.03644	0.418605	0.794291	1	287	tags=20%, list=6%, signal=21%	5	0.450864	0.927858	0.570896	0.989391	1	905	tags=40%, list=18%, signal=48%
MAPKKK_CASCADE%INTRACELLULAR_PROTEIN_KINASE_CASCADE																										1	0.972082	1.31101	0.0264151	0.511372	1	144	tags=100%, list=3%, signal=103%	1	0.785188	1.04039	0.451064	0.989903	1	1108	tags=100%, list=21%, signal=127%
DEVELOPMENTAL_PROCESS		1	0.707057	0.937901	0.591078	0.795894	1	1511	tags=100%, list=29%, signal=141%	1	0.702792	0.945066	0.568966	0.790643	1	1533	tags=100%, list=30%, signal=142%									1	0.873982	1.16135	0.259414	0.765299	1	650	tags=100%, list=13%, signal=114%	1	0.621171	0.828614	0.801556	0.990568	1	1954	tags=100%, list=38%, signal=161%
CELL_ADHESION		3	0.412919	0.749804	0.792969	0.939687	1	1728	tags=67%, list=33%, signal=100%																	3	0.771904	1.37373	0.102128	0.491879	1	32	tags=33%, list=1%, signal=34%	3	0.534523	0.940245	0.548117	0.992312	1	2402	tags=100%, list=47%, signal=187%
00770_PANTOTHENATEANDCOABIOSYNTHESIS		2	0.537328	0.843589	0.741697	0.876378	1	2387	tags=100%, list=46%, signal=186%	2	0.636311	0.947139	0.607547	0.789865	1	810	tags=50%, list=16%, signal=59%									2	0.547217	0.851556	0.682008	0.885214	1	2336	tags=100%, list=45%, signal=183%	2	0.601237	0.953577	0.598361	0.993343	1	1089	tags=50%, list=21%, signal=63%
CHROMATIN_REMODELING_COMPLEX		3	0.413702	0.756267	0.773585	0.944587	1	1512	tags=67%, list=29%, signal=94%	3	0.683043	1.19131	0.259542	0.526145	1	59	tags=33%, list=1%, signal=34%									3	0.590881	1.04379	0.456274	0.800027	1	626	tags=33%, list=12%, signal=38%	3	0.623074	1.11127	0.37247	0.993771	1	137	tags=33%, list=3%, signal=34%
RECEPTOR_MEDIATED_ENDOCYTOSIS		1	0.709577	0.962109	0.505837	0.797787	1	1498	tags=100%, list=29%, signal=141%	1	0.921287	1.20857	0.18251	0.51264	1	406	tags=100%, list=8%, signal=109%									1	0.554478	0.73863	0.893333	0.959429	1	2298	tags=100%, list=45%, signal=180%	1	0.774719	1.01874	0.49434	0.996882	1	1162	tags=100%, list=23%, signal=129%
FATTY_ACID_TRANSPORT%MONOCARBOXYLIC_ACID_TRANSPORT		2	0.730161	1.13544	0.285714	0.576635	1	53	tags=50%, list=1%, signal=50%	2	0.47198	0.728503	0.857143	0.972002	1	2724	tags=100%, list=53%, signal=212%																	2	0.300175	0.454319	0.996078	0.997617	1	3610	tags=100%, list=70%, signal=333%
ENDOCYTOSIS%MEMBRANE_INVAGINATION		3	0.411313	0.764416	0.764706	0.937647	1	1498	tags=67%, list=29%, signal=94%	3	0.690616	1.21052	0.25	0.515391	1	1088	tags=67%, list=21%, signal=84%									3	0.793616	1.34892	0.134694	0.487407	1	1036	tags=67%, list=20%, signal=83%	3	0.442108	0.782178	0.744	0.999429	1	1162	tags=67%, list=23%, signal=86%
CELL_CELL_ADHESION		2	0.357572	0.568863	0.967742	0.993623	1	3314	tags=100%, list=64%, signal=280%																	2	0.898243	1.35957	0.0486726	0.499676	1	32	tags=50%, list=1%, signal=50%	2	0.602676	0.943746	0.593407	1	1	2050	tags=100%, list=40%, signal=166%
PROTON_TRANSPORTING_V_TYPE_ATPASE__V0_DOMAIN%PROTON_TRANSPORTING_TWO_SECTOR_ATPASE_COMPLEX__PROTON_TRANSPORTING_DOMAIN%VACUOLAR_PROTON_TRANSPORTING_V_TYPE_ATPASE__V0_DOMAIN																										1	0.999806	1.31671	0	0.526388	1	1	tags=100%, list=0%, signal=100%	1	0.594416	0.808779	0.809524	1	1	2092	tags=100%, list=41%, signal=168%
DNA_DUPLEX_UNWINDING%DNA_GEOMETRIC_CHANGE%DNA_UNWINDING_INVOLVED_IN_REPLICATION		1	0.523459	0.709763	0.946058	0.955266	1	2458	tags=100%, list=48%, signal=191%	1	0.557774	0.73082	0.86017	0.972664	1	2281	tags=100%, list=44%, signal=179%									1	0.903839	1.23201	0.144068	0.675106	1	496	tags=100%, list=10%, signal=111%	1	0.783055	1.04538	0.454183	1	1	1119	tags=100%, list=22%, signal=128%
CHROMATIN		1	0.523459	0.688463	0.977444	0.954208	1	2458	tags=100%, list=48%, signal=191%	1	0.557774	0.737066	0.926724	0.97555	1	2281	tags=100%, list=44%, signal=179%									1	0.903839	1.2068	0.2	0.708081	1	496	tags=100%, list=10%, signal=111%	1	0.783055	1.06726	0.374016	1	1	1119	tags=100%, list=22%, signal=128%
SRP_DEPENDENT_COTRANSLATIONAL_PROTEIN_TARGETING_TO_MEMBRANE%COTRANSLATIONAL_PROTEIN_TARGETING_TO_MEMBRANE%PROTEIN_TARGETING_TO_MEMBRANE		3	0.555684	1.01656	0.446494	0.716213	1	2089	tags=67%, list=40%, signal=112%	3	0.632105	1.0934	0.395257	0.651554	1	1732	tags=67%, list=34%, signal=100%																	3	0.460628	0.803708	0.72428	1	1	2783	tags=100%, list=54%, signal=217%
COFACTOR_BIOSYNTHETIC_PROCESS																																		7	0.343685	0.80378	0.697211	1	1	1314	tags=43%, list=25%, signal=57%
PROTON_TRANSPORTING_V_TYPE_ATPASE_COMPLEX%VACUOLAR_PROTON_TRANSPORTING_V_TYPE_ATPASE_COMPLEX										4	0.615273	1.16591	0.273859	0.548906	1	118	tags=25%, list=2%, signal=26%									4	0.843193	1.60177	0.021097	0.347172	0.97	1	tags=25%, list=0%, signal=25%
00052_GALACTOSEMETABOLISM		2	0.414161	0.654992	0.917969	0.967681	1	781	tags=50%, list=15%, signal=59%	2	0.419536	0.633158	0.919492	1	1	495	tags=50%, list=10%, signal=55%									2	0.867047	1.31571	0.135135	0.520709	1	556	tags=50%, list=11%, signal=56%
CELL_PROLIFERATION																										1	0.897053	1.19316	0.212851	0.701668	1	531	tags=100%, list=10%, signal=111%
00380_TRYPTOPHANMETABOLISM										3	0.698798	1.21135	0.240602	0.517181	1	1555	tags=100%, list=30%, signal=143%									3	0.581477	1.02801	0.483871	0.774776	1	76	tags=33%, list=1%, signal=34%
CELLULAR_CATION_HOMEOSTASIS%CELLULAR_CHEMICAL_HOMEOSTASIS%CELLULAR_HOMEOSTASIS%CELLULAR_ION_HOMEOSTASIS		6	0.310305	0.73477	0.792829	0.946298	1	3559	tags=100%, list=69%, signal=322%	6	0.510641	1.1261	0.34127	0.608463	1	853	tags=33%, list=17%, signal=40%									6	0.507021	1.10963	0.314159	0.793958	1	201	tags=17%, list=4%, signal=17%
EXTRACELLULAR_MEMBRANE_BOUNDED_ORGANELLE%EXTRACELLULAR_ORGANELLE%SYMBIONT_CONTAINING_VACUOLE		1	0.683792	0.910055	0.625468	0.80765	1	1631	tags=100%, list=32%, signal=146%	1	0.866615	1.16808	0.25498	0.547039	1	688	tags=100%, list=13%, signal=115%									1	0.723148	0.964667	0.560784	0.799866	1	1428	tags=100%, list=28%, signal=138%
EUKARYOTIC_TRANSLATION_INITIATION_FACTOR_4F_COMPLEX		2	0.77293	1.1938	0.236948	0.501961	1	1172	tags=100%, list=23%, signal=129%	2	0.653287	0.979172	0.578313	0.746235	1	1789	tags=100%, list=35%, signal=153%									2	0.709327	1.09273	0.385827	0.805997	1	1500	tags=100%, list=29%, signal=141%
ALCOHOL_BIOSYNTHETIC_PROCESS		5	0.498173	1.06416	0.415254	0.685832	1	2266	tags=80%, list=44%, signal=143%	5	0.569833	1.17414	0.263566	0.542819	1	1484	tags=80%, list=29%, signal=112%									5	0.509928	1.06497	0.412698	0.807642	1	1484	tags=60%, list=29%, signal=84%
SECRETION%SECRETION_BY_CELL		1	0.887941	1.16917	0.239216	0.530644	1	578	tags=100%, list=11%, signal=113%	1	0.789066	1.03482	0.459677	0.715412	1	1088	tags=100%, list=21%, signal=127%									1	0.799147	1.05397	0.455253	0.810819	1	1036	tags=100%, list=20%, signal=125%
CELL_DIVISION%CYTOKINESIS										1	0.889298	1.1901	0.224409	0.525488	1	571	tags=100%, list=11%, signal=112%									1	0.800116	1.06529	0.424125	0.813321	1	1031	tags=100%, list=20%, signal=125%
SULFUR_COMPOUND_METABOLIC_PROCESS										2	0.811339	1.27019	0.135135	0.431107	1	656	tags=50%, list=13%, signal=57%									2	0.591425	0.932272	0.632653	0.820658	1	57	tags=50%, list=1%, signal=51%
CELLULAR_CARBOHYDRATE_BIOSYNTHETIC_PROCESS%HEXOSE_BIOSYNTHETIC_PROCESS%MONOSACCHARIDE_BIOSYNTHETIC_PROCESS		4	0.543262	1.08234	0.358209	0.649679	1	1936	tags=75%, list=38%, signal=120%	4	0.556375	1.03568	0.444015	0.717313	1	1410	tags=75%, list=27%, signal=103%									4	0.557047	1.07846	0.395918	0.824287	1	1621	tags=75%, list=31%, signal=109%
RNA_3__END_PROCESSING%RNA_POLYADENYLATION%MRNA_3__END_PROCESSING%MRNA_POLYADENYLATION		1	0.985847	1.29079	0.0295359	0.335875	1	73	tags=100%, list=1%, signal=101%	1	0.584141	0.768359	0.854478	0.946892	1	2145	tags=100%, list=42%, signal=171%									1	0.677394	0.903592	0.648438	0.837139	1	1664	tags=100%, list=32%, signal=148%
MRNA_CLEAVAGE%MRNA_CLEAVAGE_AND_POLYADENYLATION_SPECIFICITY_FACTOR_COMPLEX%NUCLEIC_ACID_PHOSPHODIESTER_BOND_HYDROLYSIS		1	0.985847	1.31713	0.0201613	0.299664	1	73	tags=100%, list=1%, signal=101%	1	0.584141	0.778988	0.831373	0.945131	1	2145	tags=100%, list=42%, signal=171%									1	0.677394	0.906586	0.623431	0.840206	1	1664	tags=100%, list=32%, signal=148%
MRNA_CLEAVAGE_FACTOR_COMPLEX		1	0.985847	1.32456	0.044	0.293368	1	73	tags=100%, list=1%, signal=101%	1	0.584141	0.779374	0.836576	0.948136	1	2145	tags=100%, list=42%, signal=171%									1	0.677394	0.907568	0.635246	0.847532	1	1664	tags=100%, list=32%, signal=148%
TRANSLATIONAL_ELONGATION		6	0.560516	1.30902	0.15625	0.309577	1	1672	tags=83%, list=32%, signal=123%	6	0.472541	1.06283	0.390805	0.69348	1	884	tags=67%, list=17%, signal=80%									6	0.405156	0.879715	0.625	0.856077	1	168	tags=17%, list=3%, signal=17%
HISTONE_DEACETYLASE_COMPLEX		1	0.706863	0.947356	0.570833	0.796674	1	1512	tags=100%, list=29%, signal=141%	1	0.988561	1.32275	0.0122449	0.327621	1	59	tags=100%, list=1%, signal=101%									1	0.550213	0.73179	0.913044	0.964754	1	2320	tags=100%, list=45%, signal=182%
TRANSLATIONAL_INITIATION		5	0.535971	1.15183	0.305556	0.552115	1	734	tags=60%, list=14%, signal=70%	5	0.676405	1.34418	0.129555	0.30837	1	416	tags=40%, list=8%, signal=43%									5	0.210839	0.431471	1	0.998556	1	1266	tags=40%, list=25%, signal=53%
LIPID_LOCALIZATION%LIPID_TRANSPORT		4	0.618817	1.30869	0.199203	0.307067	1	1968	tags=100%, list=38%, signal=162%	4	0.718976	1.34234	0.119691	0.301707	1	400	tags=25%, list=8%, signal=27%
DRUG_TRANSMEMBRANE_TRANSPORT%DRUG_TRANSPORT		1	0.773168	1.04304	0.44	0.692198	1	1170	tags=100%, list=23%, signal=129%	1	0.984878	1.33336	0.0290456	0.311891	1	78	tags=100%, list=2%, signal=102%
PROTON_TRANSPORTING_V_TYPE_ATPASE__V1_DOMAIN%VACUOLAR_PROTON_TRANSPORTING_V_TYPE_ATPASE__V1_DOMAIN		1	0.782862	1.05412	0.408163	0.677291	1	1120	tags=100%, list=22%, signal=128%	1	0.977123	1.31776	0.0224719	0.336915	1	118	tags=100%, list=2%, signal=102%
04146_PEROXISOME		13	0.346167	1.05756	0.405904	0.679902	1	2000	tags=62%, list=39%, signal=100%	13	0.479391	1.31008	0.136719	0.353498	1	1453	tags=46%, list=28%, signal=64%
PTERIDINE_CONTAINING_COMPOUND_BIOSYNTHETIC_PROCESS%PTERIDINE_CONTAINING_COMPOUND_METABOLIC_PROCESS		1	0.726638	0.975311	0.524	0.790128	1	1410	tags=100%, list=27%, signal=138%	1	0.969756	1.28869	0.0510638	0.393952	1	156	tags=100%, list=3%, signal=103%
FOLIC_ACID_CONTAINING_COMPOUND_BIOSYNTHETIC_PROCESS%FOLIC_ACID_CONTAINING_COMPOUND_METABOLIC_PROCESS		1	0.726638	0.978885	0.547528	0.787524	1	1410	tags=100%, list=27%, signal=138%	1	0.969756	1.28681	0.0886076	0.394487	1	156	tags=100%, list=3%, signal=103%
ETHANOLAMINE_CONTAINING_COMPOUND_METABOLIC_PROCESS%PHOSPHATIDYLCHOLINE_BIOSYNTHETIC_PROCESS%PHOSPHATIDYLCHOLINE_METABOLIC_PROCESS		1	0.77976	1.0391	0.445693	0.695923	1	1136	tags=100%, list=22%, signal=128%	1	0.955991	1.26712	0.0923695	0.427508	1	227	tags=100%, list=4%, signal=105%
GOLGI_APPARATUS		5	0.602323	1.32354	0.171642	0.292057	1	407	tags=40%, list=8%, signal=43%	5	0.549326	1.12628	0.316872	0.611873	1	1531	tags=60%, list=30%, signal=85%
00360_PHENYLALANINEMETABOLISM		1	0.861574	1.13381	0.302682	0.575225	1	714	tags=100%, list=14%, signal=116%	1	0.832687	1.09841	0.355469	0.64727	1	863	tags=100%, list=17%, signal=120%
CLATHRIN_COATED_VESICLE		3	0.510804	0.929275	0.595238	0.80358	1	407	tags=33%, list=8%, signal=36%	3	0.648843	1.08635	0.398374	0.665223	1	1404	tags=67%, list=27%, signal=92%
TRNA_PROCESSING		1	0.944552	1.26107	0.108787	0.3954	1	286	tags=100%, list=6%, signal=106%	1	0.7848	1.0713	0.364372	0.684838	1	1110	tags=100%, list=22%, signal=127%
COATED_VESICLE		4	0.504566	1.02379	0.446494	0.725268	1	407	tags=25%, list=8%, signal=27%	4	0.54636	1.05837	0.406375	0.688208	1	1404	tags=50%, list=27%, signal=69%
GOLGI_VESICLE_TRANSPORT		4	0.444829	0.91833	0.51145	0.796295	1	1854	tags=50%, list=36%, signal=78%	4	0.544634	1.01968	0.456067	0.716013	1	1311	tags=75%, list=25%, signal=100%
PROTEIN_DEUBIQUITINATION%PROTEIN_MODIFICATION_BY_SMALL_PROTEIN_REMOVAL		3	0.468108	0.841124	0.722222	0.876075	1	1208	tags=33%, list=23%, signal=43%	3	0.592654	1.04102	0.44358	0.716723	1	74	tags=33%, list=1%, signal=34%
00910_NITROGENMETABOLISM		6	0.358184	0.853052	0.623574	0.883318	1	362	tags=33%, list=7%, signal=36%	6	0.462379	1.00545	0.470588	0.732268	1	1420	tags=50%, list=28%, signal=69%
TRANSCRIPTION_FACTOR_TFIIIB_COMPLEX		1	0.984102	1.30023	0.0326531	0.321268	1	82	tags=100%, list=2%, signal=102%	1	0.735556	0.987933	0.465812	0.734357	1	1364	tags=100%, list=26%, signal=136%
CLATHRIN_COAT_OF_TRANS_GOLGI_NETWORK_VESICLE%TRANS_GOLGI_NETWORK_TRANSPORT_VESICLE_MEMBRANE%TRANSPORT_VESICLE_MEMBRANE		1	0.921093	1.21927	0.158537	0.464633	1	407	tags=100%, list=8%, signal=109%	1	0.727801	0.96708	0.565737	0.754605	1	1404	tags=100%, list=27%, signal=137%
EUKARYOTIC_TRANSLATION_INITIATION_FACTOR_2_COMPLEX		1	0.879605	1.17511	0.212245	0.52566	1	621	tags=100%, list=12%, signal=114%	1	0.669446	0.897772	0.665236	0.836814	1	1705	tags=100%, list=33%, signal=149%
TRANS_GOLGI_NETWORK_TRANSPORT_VESICLE		2	0.535274	0.861289	0.675889	0.873394	1	407	tags=50%, list=8%, signal=54%	2	0.538165	0.832385	0.741525	0.894046	1	1404	tags=50%, list=27%, signal=69%
MONOVALENT_INORGANIC_CATION_TRANSPORT		1	0.577549	0.772088	0.841897	0.930778	1	2179	tags=100%, list=42%, signal=173%	1	0.529856	0.713676	0.943609	0.972807	1	2425	tags=100%, list=47%, signal=189%
METAL_ION_TRANSPORT		1	0.577549	0.754095	0.858779	0.942927	1	2179	tags=100%, list=42%, signal=173%	1	0.529856	0.721585	0.940426	0.97358	1	2425	tags=100%, list=47%, signal=189%
GOLGI_ASSOCIATED_VESICLE		3	0.528512	0.94409	0.569231	0.793053	1	407	tags=33%, list=8%, signal=36%	3	0.366757	0.617342	0.939759	1	1	3267	tags=100%, list=63%, signal=273%
05144_MALARIA		185	0.497032	2.83631	0	0	0	2246	tags=83%, list=44%, signal=141%
LONG_CHAIN_FATTY_ACID_TRANSPORT		1	0.989725	1.34731	0	0.270397	1	53	tags=100%, list=1%, signal=101%
DNA_DIRECTED_RNA_POLYMERASE_I_COMPLEX%NUCLEOLAR_PART%NUCLEOLUS%TRANSCRIPTION_FROM_RNA_POLYMERASE_I_PROMOTER		1	0.891237	1.18786	0.236515	0.506097	1	561	tags=100%, list=11%, signal=112%
00330_ARGININEANDPROLINEMETABOLISM		7	0.464112	1.13173	0.3125	0.574906	1	1388	tags=71%, list=27%, signal=98%
CELL_FRACTION%INSOLUBLE_FRACTION%MEMBRANE_FRACTION		1	0.797984	1.06281	0.435484	0.683518	1	1042	tags=100%, list=20%, signal=125%
CHROMATIN_MODIFICATION%CHROMATIN_REMODELING		1	0.753974	1.01788	0.452675	0.717921	1	1269	tags=100%, list=25%, signal=133%
COENZYME_BIOSYNTHETIC_PROCESS		5	0.25241	0.565408	0.977099	0.990572	1	1410	tags=40%, list=27%, signal=55%

## Sheet: Legend
Stage
R
T
YG
DG
MG

## Sheet: FigureCategories
NAME	Category	SIZE	ES	NES	NOM p-val	FDR q-val	FWER p-val	RANK AT MAX	LEADING EDGE	SIZE	ES	NES	NOM p-val	FDR q-val	FWER p-val	RANK AT MAX	LEADING EDGE	SIZE	ES	NES	NOM p-val	FDR q-val	FWER p-val	RANK AT MAX	LEADING EDGE	SIZE	ES	NES	NOM p-val	FDR q-val	FWER p-val	RANK AT MAX	LEADING EDGE	SIZE	ES	NES	NOM p-val	FDR q-val	FWER p-val	RANK AT MAX	LEADING EDGE
CATION_HOMEOSTASIS%CHEMICAL_HOMEOSTASIS%HOMEOSTATIC_PROCESS%ION_HOMEOSTASIS	Cation transport	7	0.394144	0.953926	0.51145	0.803721	1	2171	tags=71%, list=42%, signal=123%	7	0.676934	1.53706	0.0471015	0.14507	1	991	tags=57%, list=19%, signal=71%	7	0.182394	0.485275	0.987124	0.994719	1	298	tags=14%, list=6%, signal=15%	7	0.468123	1.09444	0.340426	0.808343	1	201	tags=14%, list=4%, signal=15%
REGULATION_OF_CELL_CYCLE	Cell Cycle	10	0.483092	1.34137	0.147059	0.266245	1	1585	tags=70%, list=31%, signal=101%	10	0.543408	1.4133	0.0734694	0.22664	1	934	tags=40%, list=18%, signal=49%	10	0.307953	0.901445	0.583673	0.765097	1	1696	tags=50%, list=33%, signal=74%
00270_CYSTEINEANDMETHIONINEMETABOLISM	Cysteine/Methionine metabolism	6	0.385167	0.897026	0.589844	0.828828	1	1906	tags=67%, list=37%, signal=106%	6	0.753817	1.65351	0.0137931	0.0768464	0.856	863	tags=67%, list=17%, signal=80%	6	0.289853	0.698138	0.835294	0.931055	1	1612	tags=50%, list=31%, signal=73%
MICROTUBULE_ORGANIZING_CENTER	Cytoskeleton									4	0.523181	0.971849	0.509728	0.751193	1	2461	tags=100%, list=48%, signal=191%	4	0.757955	1.56121	0.0382979	0.169799	1	1018	tags=75%, list=20%, signal=93%	4	0.560329	1.0561	0.432653	0.811292	1	615	tags=50%, list=12%, signal=57%	4	0.624444	1.20587	0.233871	0.926887	1	392	tags=25%, list=8%, signal=27%
ESTABLISHMENT_OF_LOCALIZATION%LOCALIZATION%TRANSPORT	Endocytosis	73	0.145292	0.698536	0.972509	0.955551	1	1709	tags=36%, list=33%, signal=53%	73	0.460047	1.99639	0	0.00568795	0.042	1311	tags=47%, list=25%, signal=62%	73	0.223195	1.15948	0.181416	0.504754	1	1658	tags=42%, list=32%, signal=62%
VESICLE_MEDIATED_TRANSPORT	Exocytosis	22	0.27325	0.947977	0.554007	0.800581	1	1973	tags=55%, list=38%, signal=88%	22	0.516718	1.6674	0.00358423	0.0725871	0.83	1404	tags=59%, list=27%, signal=81%																	22	0.259848	0.878957	0.630435	0.978868	1	343	tags=18%, list=7%, signal=19%
MACROMOLECULAR_COMPLEX	Gene expression	268	0.307985	1.84958	0	0.0129304	0.366	1273	tags=41%, list=25%, signal=51%	268	0.335804	1.76979	0	0.0348967	0.462	1531	tags=43%, list=30%, signal=58%	268	0.222072	1.44388	0.0045045	0.202735	1	1666	tags=41%, list=32%, signal=58%	268	0.127536	0.669453	1	0.972054	1	1474	tags=29%, list=29%, signal=39%
VACUOLE	Hemoglobin metabolism	13	0.42437	1.2935	0.122677	0.33315	1	1179	tags=46%, list=23%, signal=60%	13	0.625731	1.76128	0.0150943	0.0365601	0.494	1481	tags=69%, list=29%, signal=97%									13	0.381235	1.07592	0.365385	0.817494	1	1	tags=8%, list=0%, signal=8%
BIOLOGICAL_REGULATION%REGULATION_OF_BIOLOGICAL_PROCESS%REGULATION_OF_CELLULAR_PROCESS	Host cell remodeling	105	0.435673	2.24203	0	0.0002	0.004	1726	tags=66%, list=33%, signal=97%	105	0.185616	0.842439	0.830325	0.88669	1	991	tags=15%, list=19%, signal=18%
ENTRY_INTO_CELL_OF_OTHER_ORGANISM_INVOLVED_IN_SYMBIOTIC_INTERACTION%ENTRY_INTO_HOST%ENTRY_INTO_HOST_CELL%ENTRY_INTO_OTHER_ORGANISM_INVOLVED_IN_SYMBIOTIC_INTERACTION%LOCOMOTION%MOVEMENT_IN_ENVIRONMENT_OF_OTHER_ORGANISM_INVOLVED_IN_SYMBIOTIC_INTERACTION%MOVEMENT_IN_HOST_ENVIRONMENT	Invasion									6	0.878101	1.8795	0.0037037	0.0148098	0.156	605	tags=83%, list=12%, signal=94%	6	0.312938	0.772428	0.751037	0.9009	1	1248	tags=33%, list=24%, signal=44%
CELLULAR_LIPID_METABOLIC_PROCESS%LIPID_METABOLIC_PROCESS	Lipid Metabolism									33	0.491356	1.8224	0.00373134	0.0247007	0.296	903	tags=42%, list=18%, signal=51%	33	0.34623	1.43709	0.0778689	0.207128	1	1408	tags=42%, list=27%, signal=58%
01100_METABOLICPATHWAYS	Mitochondrion									227	0.24661	1.25787	0.0488722	0.447217	1	1460	tags=37%, list=28%, signal=49%	227	0.352789	2.22816	0	0.00366253	0.01	1497	tags=47%, list=29%, signal=63%
NUCLEAR_IMPORT%PROTEIN_IMPORT_INTO_NUCLEUS%PROTEIN_LOCALIZATION_TO_NUCLEUS	Nuclear import									2	0.546685	0.856674	0.718631	0.886848	1	1942	tags=50%, list=38%, signal=80%	2	0.935428	1.51384	0.0295359	0.196475	1	334	tags=100%, list=6%, signal=107%
00860_PORPHYRINANDCHLOROPHYLLMETABOLISM	Porphyrin/Chlorophyll metabolism																	11	0.500821	1.4869	0.0811966	0.201322	1	1001	tags=55%, list=19%, signal=68%	11	0.261335	0.695973	0.860577	0.963401	1	97	tags=9%, list=2%, signal=9%
MACROMOLECULE_MODIFICATION	Posttranslational modifications	39	0.193211	0.804704	0.783051	0.91138	1	1386	tags=33%, list=27%, signal=45%	39	0.391367	1.49101	0.0430108	0.167442	1	669	tags=28%, list=13%, signal=32%	39	0.258861	1.18049	0.2	0.482638	1	1810	tags=56%, list=35%, signal=86%	39	0.18091	0.682642	0.970588	0.970546	1	523	tags=13%, list=10%, signal=14%
MACROMOLECULE_CATABOLIC_PROCESS	Protein Degradation									32	0.28189	1.03292	0.347826	0.711823	1	1512	tags=50%, list=29%, signal=70%	32	0.384517	1.64022	0.00816326	0.110746	0.952	1244	tags=50%, list=24%, signal=65%
00310_LYSINEDEGRADATION	Proteolytic processing									6	0.210751	0.450663	1	1	1	4072	tags=100%, list=79%, signal=474%	6	0.662645	1.6659	0.0292887	0.0984803	0.932	1455	tags=83%, list=28%, signal=116%	6	0.285239	0.606305	0.928571	0.984937	1	1159	tags=33%, list=22%, signal=43%	6	0.542259	1.24615	0.19708	0.795738	1	1490	tags=50%, list=29%, signal=70%
INTRACELLULAR_ORGANELLE_PART%ORGANELLE_PART	Replication	222	0.237385	1.38462	0.0235294	0.228052	1	822	tags=28%, list=16%, signal=32%	222	0.293238	1.48609	0	0.170813	1	1531	tags=40%, list=30%, signal=55%	222	0.231513	1.51709	0	0.194593	1	1168	tags=32%, list=23%, signal=39%	222	0.219749	1.12545	0.130682	0.776374	1	1382	tags=32%, list=27%, signal=41%
SMALL_MOLECULE_METABOLIC_PROCESS	Signaling									67	0.279835	1.19501	0.175	0.524777	1	810	tags=28%, list=16%, signal=33%	67	0.294235	1.47638	0.0235849	0.201239	1	2093	tags=57%, list=41%, signal=94%	67	0.208075	0.880994	0.688596	0.858315	1	236	tags=9%, list=5%, signal=9%
00010_GLYCOLYSIS/GLUCONEOGENESIS	Sugar metabolism									19	0.290736	0.906745	0.609849	0.822612	1	1410	tags=58%, list=27%, signal=79%	19	0.416394	1.51213	0.0436681	0.19529	1	2074	tags=74%, list=40%, signal=123%	19	0.580722	1.81978	0	0.164924	0.362	1621	tags=58%, list=31%, signal=84%
