# Supplementary material for: Inferring Developmental Stage Composition from Gene Expression in Human Malaria
Source: PLoS Comput Biol. 2013 Dec 12;9(12):e1003392. doi: 10.1371/journal.pcbi.1003392 (PMC3861035; doi:10.1371/journal.pcbi.1003392)
Supplement: Table S3 — GSEA gene sets. Gold Standard Catalog of GO and Kegg pathways obtained from individual GO slims from PlasmoDB and the GO ontology integrated into the GO hierarchical structure. (XLSX) [file pcbi.1003392.s005.xlsx]

## Sheet: GOpathscsv
Gene Ontology (GO) Pathway	Genes
extracellular_matrix%proteinaceous_extracellular_matrix	MAL13P1.132
AMP_catabolic_process%_nucleobase__nucleoside__nucleotide_and_nucleic_acid_catabolic_process_%_nucleobase__nucleoside_and_nucleotide_catabolic_process_%cellular_nitrogen_compound_catabolic_process%heterocycle_catabolic_process%nucleoside_monophosphate_catabolic_process%nucleotide_catabolic_process%purine_containing_compound_catabolic_process%purine_nucleoside_monophosphate_catabolic_process%purin…	MAL13P1.146
signal_peptidase_complex	MAL13P1.167
entry_into_cell_of_other_organism_involved_in_symbiotic_interaction%entry_into_host%entry_into_host_cell%entry_into_other_organism_involved_in_symbiotic_interaction%locomotion%movement_in_environment_of_other_organism_involved_in_symbiotic_interaction%movement_in_host_environment	MAL13P1.176	PF11_0344	PF10_0268	PF13_0198	PF10_0346	PF13_0197	PF10_0345
tRNA_processing	MAL13P1.204	PF13_0109
amino_sugar_metabolic_process%glucosamine_metabolic_process	MAL13P1.218	PF10_0245	PF11_0311
N_acetylglucosamine_metabolic_process%UDP_N_acetylglucosamine_metabolic_process	MAL13P1.218
DNA_ligation%lagging_strand_elongation	MAL13P1.22
protein_serine_threonine_phosphatase_complex	MAL13P1.274	PF14_0630	PF14_0492	MAL13P1.44	MAL8P1.108
cAMP_dependent_protein_kinase_complex	MAL13P1.278
small_nuclear_ribonucleoprotein_complex	MAL13P1.338	PF11_0200	PF11_0266
U1_snRNP	MAL13P1.338
cellular_catabolic_process	MAL13P1.343	PF11_0097	PF10_0174	PF11_0256	PFB0260w	PFD0285c	PF13_0033	PFC0845c	MAL13P1.190	PFC0520w	PFL0585w	PF10_0298	MAL13P1.64	PF14_0295	PF13_0346	PF10_0330	PFC0785c	PFF1150w	PF08_0085	PF13_0301	PFE0285c	MAL13P1.146	PF10_0218	PF14_0716	PF13_0063	PF14_0632	PF13_0044	PFL2345c	PFE0225w	PFL1830w	PFC0255c	PF14_0357	PF13_0084	PF08_0045	PF13_0229	PFF0895w	PF14_0128	PFD0665c	MAL8P1.23
cellular_macromolecule_catabolic_process%cellular_protein_catabolic_process%modification_dependent_macromolecule_catabolic_process%modification_dependent_protein_catabolic_process%protein_catabolic_process%proteolysis_involved_in_cellular_protein_catabolic_process	MAL13P1.343	PF10_0174	PFB0260w	PF13_0033	PF14_0716	MAL13P1.190	PFC0310c	PFC0520w	PFL0585w	PF10_0298	MAL13P1.64	PF10_0330	PFC0785c	PF08_0085	PF13_0301	PFE0285c	PFC0845c	PFD0230c	PF13_0063	PF14_0632	PF13_0346	PFL2345c	PFL1830w	PFC0255c	PF13_0084	PF14_0128	PFD0665c	MAL8P1.23
macromolecule_catabolic_process	MAL13P1.343	PFE0285c	PF10_0174	PFB0260w	PF14_0075	PF13_0033	PFC0845c	MAL13P1.190	PFC0310c	PFC0520w	PFL0585w	PF10_0298	MAL7P1.26	MAL13P1.64	PF10_0330	PFC0785c	PFF1150w	PF08_0085	PF13_0301	PF14_0077	PF14_0716	PFD0230c	PF13_0063	PF14_0632	PF13_0346	PFL2345c	PFL1830w	PFC0255c	PF13_0084	PF14_0076	PF14_0128	PF14_0553	PFD0665c	MAL8P1.23
proteolysis	MAL13P1.343	PF11_0314	PF10_0174	PFB0260w	PF14_0382	PF13_0033	PF14_0716	MAL13P1.190	PFC0520w	PFL0585w	PF10_0298	MAL13P1.64	PF10_0330	PFC0785c	PF08_0085	PF13_0301	PFE0285c	PF11_0303	PFC0845c	PF13_0063	PF14_0632	PF13_0346	PF10_0081	PFL2345c	PFL1830w	PFC0255c	PF14_0025	PF13_0084	PF14_0128	PFD0665c	MAL8P1.23
mitochondrial_proton_transporting_ATP_synthase__catalytic_core%mitochondrial_proton_transporting_ATP_synthase_complex__catalytic_core_F_1_%proton_transporting_ATP_synthase__catalytic_core%proton_transporting_ATP_synthase_complex__catalytic_core_F_1_	MAL13P1.47	PF13_0061
chromosome_segregation%mitotic_sister_chromatid_segregation%sister_chromatid_segregation	MAL13P1.96	PF11_0317
M_phase%M_phase_of_mitotic_cell_cycle%mitosis	MAL13P1.96	PF11_0317	PFA0345w	PFL1370w	PF11_0066
coenzyme_metabolic_process%cofactor_metabolic_process	MAL7P1.130	PF11_0097	PF08_0095	PF11_0256	PFF0370w	PF13_0229	PF14_0341	PF14_0295	PFF0530w	PFL1155w	PFL0960w	PFF1360w	PF10_0210	PFE0225w	PF14_0378	PF10_0218	PF13_0143	PF14_0518	PF14_0511	PF14_0357	PF14_0415	PF08_0045	PF10_0275	PFF0895w	PFB0220w	PF08_0066
quinone_cofactor_biosynthetic_process	MAL7P1.130	PFB0220w
quinone_cofactor_metabolic_process	MAL7P1.130	PFB0220w	PFF0370w
ubiquinone_biosynthetic_process	MAL7P1.130
ubiquinone_metabolic_process	MAL7P1.130	PFF0370w
developmental_process	MAL7P1.139	PFE0375w
developmental_process_involved_in_reproduction%sex_determination	MAL7P1.139
reproduction%reproductive_process	MAL7P1.139	PF10_0374
cysteine_metabolic_process%serine_family_amino_acid_metabolic_process%sulfur_amino_acid_metabolic_process	MAL7P1.150	PF07_0068
sulfur_compound_metabolic_process	MAL7P1.150	PFF1335c	PFE1030c	PF07_0068
establishment_of_protein_localization_in_endoplasmic_reticulum%protein_localization_in_endoplasmic_reticulum%protein_targeting_to_ER	MAL7P1.158	PF13_0102	PF14_0361	PFB0450w	PFL0785c
SRP_dependent_cotranslational_protein_targeting_to_membrane%cotranslational_protein_targeting_to_membrane%protein_targeting_to_membrane	MAL7P1.158	PF14_0361	PFB0450w	PFL0785c
DNA_dependent_DNA_replication_initiation	MAL7P1.21	PFL0150w
nuclear_origin_of_replication_recognition_complex%origin_recognition_complex	MAL7P1.21
O_sialoglycoprotein_catabolic_process%glycoprotein_catabolic_process	MAL7P1.26
response_to_drug	MAL7P1.27	PFE1150w	PFC0125w	PF14_0455
regulation_of_transcription_from_RNA_polymerase_II_promoter	MAL7P1.37	PF07_0057	PFF0350w
chromosome_condensation	MAL7P1.38
eukaryotic_translation_initiation_factor_3_complex	MAL7P1.81	PFL0625c	PF10_0077
transcription_factor_TFIIE_complex	MAL7P1.86
_de_novo__protein_folding	MAL7P1.94	PFF1050w
cellular_protein_metabolic_process%protein_metabolic_process	MAL8P1.108	PFL1895w	PF10_0137	PF10_0136	PFF1095w	PFC0595c	PFL0585w	PF10_0203	PFE0285c	MAL13P1.190	PFE1355c	PF08_0009	MAL13P1.297	MAL13P1.67	PFL2550w	PF07_0117	PF11_0427	PFD0165w	PF13_0122	PFL1710c	PF08_0129	PFL1830w	PF14_0104	PFC0255c	PF13_0084	PFL1185c	PFD0665c	PFD0505c	PF14_0083	PFD0960c	PF11_0352	PFE0835w	PF14_0486	PF07_0062	PF10_0298	PF14_0401	MAL13P1.64	MAL8P1.17	PF10_0330	PF11_0048	PFC0525c	MAL7P1.94	PF13_0069	PF14_0716	PFD0230c	PF13_0063	MAL7P1.147	PF13_0346	PF14_0399
protein_complex	MAL8P1.108	PF10_0165	PF11_0331	PFC0285c	PFC0340w	PFC0825c	PF13_0150	PF14_0373	MAL13P1.190	PFL2215w	PFL0585w	MAL7P1.21	PF08_0113	PF14_0469	PFC0155c	MAL13P1.47	PFA0480w	PF10_0136	PF07_0112	PFB0290c	PFA0520c	PFF1470c	PF11_0187	PFD0165w	PF07_0057	PFC0770c	PFL2345c	PFE0415w	PFL2005w	PFL0430w	PF14_0104	MAL7P1.37	MAL13P1.289	PFL1425w	PFD0665c	MAL13P1.283	PF11_0051	PF11_0053	PF07_0104	PFF1330c	PF11_0358	MAL7P1.86	PF14_0664	PF10_0269	PF13_0070	PF11_0314	PF14_0364	PFB0895c	PF08_0087
endoplasmic_reticulum	MAL8P1.17	PF13_0102	MAL8P1.51	MAL13P1.167	PFL0540w	PF13_0280	PF14_0694	PF11_0098	MAL13P1.163	PF11_0427	PF11_0352	PF11_0173	PF11_0251
endoplasmic_reticulum_part	MAL8P1.17	PF13_0102	MAL8P1.51	MAL13P1.167	PF11_0352	PF11_0173
protein_folding	MAL8P1.17	PF13_0122	PFC0166w	PFF1050w	MAL7P1.94	PF14_0694	PF11_0352	PF13_0272	MAL13P1.277	PFL2550w	PF11_0251
dolichol_biosynthetic_process%dolichol_metabolic_process%polyprenol_biosynthetic_process%polyprenol_metabolic_process%prenol_biosynthetic_process%prenol_metabolic_process	MAL8P1.22
_nucleobase__nucleoside__nucleotide_and_nucleic_acid_transport_	MAL8P1.32	PF11_0183
nucleoside_transport	MAL8P1.32
macromolecular_complex	MAL8P1.48	PF14_0411	PF11_0303	PFL1895w	MAL8P1.43	PF10_0165	PF10_0038	PF11_0331	PF14_0584	PFC0285c	PF13_0316	PFE0160c	PF14_0581	PF11_0438	PFC0825c	PFL1680w	MAL13P1.327	MAL13P1.209	PF13_0150	PF14_0373	PF13_0014	MAL13P1.190	PFL2215w	MAL13P1.271	PFL0585w	PFC0860w	PF13_0049	PF14_0132	MAL7P1.21	PF08_0113	PF14_0469	PF14_0276	PF08_0055	PFC0155c	MAL13P1.47	PF11_0106	PFA0480w	PF11_0337	PF08_0076	PF08_0049	PF07_0112	PFL1180w	PFB0290c	PF14_0630	MAL13P1.338	PF10_0043	PFA0520c	PFF1470c	PF11_0358
ribonucleoprotein_complex	MAL8P1.48	PFL1895w	MAL8P1.43	PF11_0337	PF10_0038	PF14_0584	PF14_0585	PF13_0316	PF13_0268	PF14_0581	PF11_0438	PFL1680w	MAL13P1.327	MAL13P1.209	PF13_0014	PFC0200w	PF08_0055	PF11_0106	MAL13P1.338	PF10_0043	PFC0290w	PFF0700c	PFC0400w	PF13_0213	PF14_0068	PFB0830w	PF14_0579	PFE1225w	PF08_0049	PF08_0076	PFB0645c	PF14_0083	PF11_0454	PFC0775w	PF14_0270	PF14_0276	PFL0460w	PFL2055w	PF08_0039	PFF0245w	PF11_0043	PFD1060w	PF11_0200	PFE0865c	PF11_0447	PF10_0272	MAL7P1.93	MAL13P1.253	PF07_0079
small_nucleolar_ribonucleoprotein_complex	MAL8P1.48	PFD0455w	MAL8P1.43	PF14_0068	PF14_0411	MAL8P1.9	PFL0460w	MAL13P1.253	PF08_0049	PF08_0055
endoplasmic_reticulum_membrane%nuclear_outer_membrane_endoplasmic_reticulum_membrane_network	MAL8P1.51	MAL13P1.167	PF13_0102	PF11_0173
Sec61_translocon_complex%rough_endoplasmic_reticulum%rough_endoplasmic_reticulum_membrane%translocon_complex	MAL8P1.51	PF13_0102
alditol_metabolic_process%glycerol_3_phosphate_metabolic_process%glycerol_metabolic_process%phosphatidylglycerol_biosynthetic_process%phosphatidylglycerol_metabolic_process%polyol_metabolic_process	MAL8P1.58
glycerophospholipid_biosynthetic_process%glycerophospholipid_metabolic_process	MAL8P1.58	MAL13P1.214	PF11_0257	PF10_0316	PFF1190c	MAL13P1.82
organophosphate_metabolic_process%phospholipid_metabolic_process	MAL8P1.58	PF13_0253	PF11_0257	MAL13P1.214	PF10_0132	PF07_0005	PFF1190c	PF14_0641	PF10_0316	PF10_0221	PF07_0040	MAL13P1.82
phospholipid_biosynthetic_process	MAL8P1.58	PF13_0253	PF11_0257	MAL13P1.214	PFF1190c	PF14_0641	PF10_0316	PF10_0221	MAL13P1.82
regulation_of_transcription_from_RNA_polymerase_III_promoter	MAL8P1.72
condensed_nuclear_chromosome	MAL8P1.76
DNA_directed_RNA_polymerase_II__core_complex	PF07_0027	PF10_0269	PFC0155c	PF13_0341	PFB0715w
response_to_abiotic_stimulus%response_to_heat%response_to_temperature_stimulus	PF07_0029	PF13_0021	PFL1465c	PFA0660w	MAL8P1.78	PFD0462w	PF11_0188	PF11_0175	PFL0740c	PF07_0031	PFL1070c	PF14_0417	PF07_0030	PFF1415c	PF08_0054	MAL13P1.162	PFB0595w	PF11_0351	PF11_0099	PFL0565w
response_to_chemical_stimulus	PF07_0029	PF11_0188	PFL0740c	MAL7P1.159	PF10_0153	PF11_0351	PF14_0368	PFL0725w	MAL8P1.78	PF08_0131	PFL1465c	MAL7P1.27	PF14_0545	PF08_0071	PFB0595w	PF08_0054	PFL0565w	PFE0605c	PF07_0030	PF07_0031	PF14_0192	MAL13P1.162	PFC0271c	PFF1415c	PFE1150w	PFC0125w	PFF1130c	PF13_0021	PF11_0175	PF14_0455
response_to_organic_substance%response_to_topologically_incorrect_protein%response_to_unfolded_protein	PF07_0029	PF13_0021	MAL8P1.78	PF07_0030	PF11_0188	PF11_0175	PFL0740c	PF07_0031	PFL1465c	PF10_0153	PF08_0054	MAL13P1.162	PFB0595w	PF11_0351	PFF1415c	PFL0565w
transcription_elongation_factor_complex	PF07_0057
divalent_inorganic_cation_transport%divalent_metal_ion_transport	PF07_0065	PFF0170w
metal_ion_transport	PF07_0065	PF13_0019	PFF0170w
transition_metal_ion_transport%zinc_ion_transport	PF07_0065
cytoskeleton	PF07_0104	PF10_0368	PFD0487c	PF10_0196	PF11_0431	PFL2215w	PF14_0218	PFC0860w	PF07_0098	PFA0190c	PF14_0443	PF11_0066	PFL0660w	PF11_0465	PF10_0271	PF13_0326	PFA0345w	PFC0770c	PFA0535c	PFE0255w	PF08_0125	PFL0545w	PF14_0243	PF14_0124	PFL2165w	PF11_0114
mismatch_repair	PF07_0105
proteasome_core_complex	PF07_0112	PF14_0716
proteasome_core_complex__alpha_subunit_complex	PF07_0112
regulation_of_cell_proliferation	PF08_0006
cell_communication%signal_transduction%signaling	PF08_0019	PFA0515w	PFB0605w	PF10_0071	PFE1265w	MAL7P1.122	MAL7P1.69	PF11_0147	PFE0485w	PF14_0294	MAL7P1.73	MAL13P1.294	MAL7P1.100
extrinsic_to_internal_side_of_plasma_membrane%extrinsic_to_membrane%extrinsic_to_plasma_membrane%heterotrimeric_G_protein_complex%internal_side_of_plasma_membrane	PF08_0019
G_protein_coupled_receptor_protein_signaling_pathway%cell_surface_receptor_linked_signaling_pathway	PF08_0019	PFE1265w
anion_transport	PF08_0031	PF14_0679
C4_dicarboxylate_transport%alpha_ketoglutarate_transport%dicarboxylic_acid_transport%malate_transport%organic_anion_transport	PF08_0031
2_oxoglutarate_metabolic_process	PF08_0045	PF13_0121
acetyl_CoA_biosynthetic_process%acetyl_CoA_biosynthetic_process_from_pyruvate%mitochondrial_pyruvate_dehydrogenase_complex%pyruvate_dehydrogenase_complex	PF08_0066
fucose_metabolic_process	PF08_0077
NLS_bearing_substrate_import_into_nucleus	PF08_0087	PF08_0069
dihydrofolate_biosynthetic_process%dihydrofolate_metabolic_process	PF08_0095
double_strand_break_repair_via_homologous_recombination%recombinational_repair	PF08_0126
cell_adhesion	PF08_0136b	PFA0005w	PFC0640w	PFI0005w
Ras_protein_signal_transduction%Rho_protein_signal_transduction%small_GTPase_mediated_signal_transduction	PF10_0071
cytoskeleton_organization	PF10_0084	PFF1480w	PFE0255w	PFL2215w	PFL1435c	PFE0165w	PF14_0218	PF11_0331	PF08_0125	MAL7P1.137	PF11_0114	PF14_0124	PF13_0326	PFD0487c	PF11_0416
microtubule_cytoskeleton_organization	PF10_0084	PF08_0125
cellular_component_biogenesis_at_cellular_level%ribonucleoprotein_complex_biogenesis	PF10_0085	PFL1520w	PFE1080w	PFF0650w	PFL1150c	MAL7P1.104	PFD0455w	PF14_0256	PF13_0052	PFB0890c	PF13_0286	PF08_0041	PFD0515w	PF14_0677	PFB0855c	PFD0180c
ncRNA_metabolic_process	PF10_0085	PFE1080w	MAL7P1.104	PF13_0109	PFD0455w	PFF1095w	PF14_0256	MAL13P1.204	PF13_0052	PFB0890c	PF14_0401	PFF1395c	PF11_0282	PFD0515w	PF13_0286
ncRNA_processing	PF10_0085	PFE1080w	MAL7P1.104	PF13_0109	PFD0455w	PF14_0256	MAL13P1.204	PF13_0052	PFB0890c	PF13_0286	PFD0515w
ribosome_biogenesis	PF10_0085	PFE1080w	PFF0650w	PFL1150c	MAL7P1.104	PFD0455w	PF14_0256	PF13_0052	PFB0890c	PF13_0286	PF08_0041	PFD0515w	PF14_0677	PFB0855c
rRNA_metabolic_process%rRNA_processing	PF10_0085	PFE1080w	MAL7P1.104	PFD0455w	PF14_0256	PF13_0052	PFB0890c	PF13_0286	PFD0515w
eukaryotic_translation_initiation_factor_2B_complex	PF10_0136	PFL2430c	PF08_0009
carbohydrate_metabolic_process%cellular_carbohydrate_metabolic_process	PF10_0137	PF10_0245	PF14_0641	PF11_0311	PF10_0221	PFC0935c	PFC0831w	PFL0540w	PF10_0169	PF14_0425	PFF0945c	PF14_0341	PFD0660w	PF08_0077	PFF0530w	MAL8P1.58	PFL0960w	PF10_0210	PF11_0427	PF14_0598	PF13_0143	MAL13P1.218	PF14_0378	PF14_0511	PF10_0155	PF14_0357
glycoprotein_biosynthetic_process%glycosylation%macromolecule_glycosylation%protein_glycosylation	PF10_0137	PF11_0427	PFL0540w	PFC0935c
nucleotide_sugar_metabolic_process	PF10_0137	PF10_0169	MAL13P1.218
cellular_carbohydrate_biosynthetic_process%hexose_biosynthetic_process%monosaccharide_biosynthetic_process	PF10_0155	PF14_0378	PF10_0169	PF14_0425	PF14_0598
gluconeogenesis	PF10_0155	PF14_0378	PF14_0425	PF14_0598
small_molecule_biosynthetic_process	PF10_0155	PF13_0287	PF14_0664	PF13_0157	PF10_0169	PFA0555c	PF14_0749	PF14_0425	PFE1030c	PFD1035w	PFF1025c	PFF0290w	PF13_0044	PFF0730c	PFF1335c	PF13_0066	PF14_0598	PF13_0143	PF14_0378	PFF1105c	PF14_0697	PF11_0395	MAL8P1.22
intracellular_organelle_part%organelle_part	PF10_0165	PF10_0038	PF14_0584	PF14_0585	PF13_0316	PF14_0276	PF13_0268	PF14_0581	PF11_0438	PFC0825c	PFL1680w	MAL13P1.327	MAL13P1.209	PF11_0431	PF14_0373	PF13_0014	PFL2215w	MAL13P1.271	PF14_0218	PFC0860w	MAL7P1.21	PFF1180w	PF14_0469	PFL0110c	PF14_0295	PF14_0296	PFC0155c	MAL13P1.47	MAL13P1.290	PF11_0106	PF11_0337	PF08_0076	PFL2280w	PFL0460w	PFB0290c	MAL13P1.338	PF10_0043	PFA0520c	PFF1470c	PF14_0678	PFC0290w	PF10_0218	PFF0700c	PF07_0057	PFC0770c	PF14_0141	PFE0415w	PFC0400w	PFL2005w
GDP_mannose_biosynthetic_process%GDP_mannose_metabolic_process%mannose_biosynthetic_process%mannose_metabolic_process%nucleotide_sugar_biosynthetic_process	PF10_0169
citrate_metabolic_process%tricarboxylic_acid_metabolic_process	PF10_0218
_isopentenyl_diphosphate_biosynthetic_process__mevalonate_independent_pathway_%glyceraldehyde_3_phosphate_metabolic_process%isopentenyl_diphosphate_biosynthetic_process%isopentenyl_diphosphate_metabolic_process	PF10_0221	PF14_0641
isoprenoid_biosynthetic_process%isoprenoid_metabolic_process	PF10_0221	PF14_0641	MAL8P1.22
pyruvate_metabolic_process	PF10_0221	PFF0815w	PF14_0641	PF08_0066	PF13_0144
alcohol_metabolic_process	PF10_0245	PF10_0221	PF14_0641	PF11_0311	PF11_0257	PFC0831w	PF14_0598	PF14_0425	PF14_0341	PFD0660w	PF08_0077	PFF0530w	MAL8P1.58	PFL0960w	PF10_0210	MAL13P1.214	PF10_0169	PF13_0143	MAL13P1.218	PF14_0378	PF14_0511	PF10_0155	PF14_0357	MAL8P1.22
heme_biosynthetic_process%heme_metabolic_process%pigment_biosynthetic_process%pigment_metabolic_process%porphyrin_biosynthetic_process%porphyrin_metabolic_process%protoporphyrinogen_IX_biosynthetic_process%protoporphyrinogen_IX_biosynthetic_process_from_glutamate%protoporphyrinogen_IX_metabolic_process%tetrapyrrole_biosynthetic_process%tetrapyrrole_biosynthetic_process_from_glutamate%tetrapyrrole…	PF10_0275
cellular_biogenic_amine_metabolic_process	PF10_0322	MAL13P1.214	PF11_0301	PF14_0125	PF11_0257	PF13_0157
putrescine_metabolic_process	PF10_0322
plastid_large_ribosomal_subunit	PF10_0332	PF14_0041	MAL8P1.110	PF08_0014
plastid_part%plastid_ribosome%plastid_stroma	PF10_0332	PF14_0041	PF08_0014	PF14_0132	PF14_0581	MAL8P1.110
fumarate_reductase_complex%mitochondrial_respiratory_chain_complex_II%respiratory_chain_complex_II%succinate_dehydrogenase_complex%succinate_dehydrogenase_complex__ubiquinone_	PF10_0334
extracellular_membrane_bounded_organelle%extracellular_organelle%symbiont_containing_vacuole	PF10_0343	PF14_0678
DNA_polymerase_complex	PF10_0362	PFC0340w	PFF1470c	PF10_0165
zeta_DNA_polymerase_complex	PF10_0362
endocytosis%membrane_invagination	PF10_0368	PFL0930w	PF14_0218	PF14_0493
receptor_mediated_endocytosis	PF10_0368	PFL0930w
gamete_generation%multicellular_organism_reproduction%multicellular_organismal_process%multicellular_organismal_reproductive_process%sexual_reproduction	PF10_0374
phosphorylation	PF11_0048	PF13_0232	PFC0525c	PFE0485w	PFC0380w	MAL13P1.44
phenylalanine_tRNA_ligase_complex	PF11_0051	PFA0480w
chromatin_organization	PF11_0053	PF14_0690	PFA0520c	PF13_0149	PFB0730w	PF14_0314	PFF1185w
chromosome_organization	PF11_0053	PF14_0690	PF11_0317	PFA0520c	PF13_0149	MAL7P1.38	MAL13P1.96	PFB0730w	PF14_0314	PFF1185w
nuclear_part	PF11_0053	PFL1525c	PFE0465c	PF07_0027	PFB0865w	PF11_0358	MAL7P1.86	PFC0825c	PFL1680w	PF10_0269	PF13_0150	PFF0970w	PF14_0602	PF14_0364	PFD0470c	PFF0500c	MAL7P1.21	PFF1180w	PF14_0469	PFL0460w	PFC0155c	PFL0330c	PFD0450c	PFF1000w	PF14_0194	PF11_0200	PFD0685c	PFD1060w	PFL1180w	PFB0290c	PFL0970w	PFE0865c	MAL13P1.338	PFA0520c	PF13_0149	PFF1470c	MAL8P1.76	PF10_0165	PFC0365w	PFE1195w	PF11_0266	PF07_0057	PFL0580w	PF13_0142	PFE0415w	PF13_0023	PF14_0146	PFE0160c	PFL0560c
organelle_organization	PF11_0053	PFE0165w	PF11_0331	MAL7P1.137	PF11_0317	PF10_0153	PFL1370w	PF11_0258	PFD0487c	MAL7P1.118	PF11_0416	PFL2215w	PF14_0218	PF14_0328	PFB0855c	PF11_0066	PF14_0124	PFA0520c	PF13_0149	MAL13P1.96	PF13_0326	PFA0345w	PF11_0265	PF10_0084	PFE0255w	PFL1435c	PFL0430w	PFF1330c	PF08_0125	PF14_0690	PF13_0300	PFF1185w	PFF1480w	PFB0730w	PF11_0114	PF14_0314	MAL7P1.38
regulation_of_biosynthetic_process%regulation_of_cellular_biosynthetic_process%regulation_of_cellular_macromolecule_biosynthetic_process%regulation_of_cellular_metabolic_process%regulation_of_gene_expression%regulation_of_macromolecule_biosynthetic_process%regulation_of_primary_metabolic_process	PF11_0053	MAL8P1.40	PFD0990w	PF11_0477	MAL7P1.81	PF10_0150	PF14_0690	PF14_0605	PF13_0229	PFD0825c	PFF0350w	PF08_0034	PF14_0327	PFL0335c	PF10_0327	PF10_0143	MAL8P1.72	PF14_0655	PF11_0225	PF13_0043	PF07_0057	PF13_0022	PF14_0207	PFB0550w	PFL0310c	PF11_0293	MAL7P1.37	PFD1070w	PFL0625c	PFL0465c
cellular_response_to_stimulus	PF11_0071	PF10_0071	PFL2440w	PF13_0334	PF08_0019	PFF0285c	PFB0160w	MAL7P1.69	PFF1130c	PF11_0147	PF07_0105	PF14_0294	MAL13P1.294	PFA0515w	PFB0605w	PFE1265w	MAL7P1.122	MAL7P1.100	MAL13P1.346	PF08_0126	PFE0485w	MAL7P1.73
cellular_response_to_stress	PF11_0071	PF07_0105	PFF0285c	PF08_0126	PFL2440w	PFB0160w	PFF1130c	PF13_0334	MAL13P1.346
DNA_repair	PF11_0071	PF07_0105	PFF0285c	PF08_0126	PFL2440w	PFB0160w	MAL13P1.346
response_to_DNA_damage_stimulus	PF11_0071	PF07_0105	PFF0285c	PF08_0126	PFL2440w	PFB0160w	PF13_0334	MAL13P1.346
DNA_recombination	PF11_0087	PF08_0126	PF11_0071	PF07_0105
protein_kinase_CK2_complex	PF11_0096
succinate_CoA_ligase_complex%succinate_CoA_ligase_complex__GDP_forming_	PF11_0097
UDP_galactose_transport%nucleotide_sugar_transport%pyrimidine_containing_compound_transmembrane_transport%pyrimidine_nucleotide_sugar_transport	PF11_0141
oligosaccharyltransferase_complex	PF11_0173
RNA_export_from_nucleus%RNA_localization%RNA_transport%establishment_of_RNA_localization%nuclear_export%nucleic_acid_transport	PF11_0183
U2_snRNP	PF11_0200
eukaryotic_translation_elongation_factor_1_complex	PF11_0245	PF13_0305	PF13_0304
oxidation_reduction_process	PF11_0256	PF14_0378	PFL0960w	PF14_0295	PF13_0229	PF14_0511	PF14_0357	PF10_0210	PFE0225w	PF11_0097	PF08_0045	PF14_0341	PF10_0218	PFF0895w	PFC0275w	PF13_0143	PFF0530w
amine_biosynthetic_process%cellular_biogenic_amine_biosynthetic_process	PF11_0257	PF13_0157	PF11_0301
ethanolamine_biosynthetic_process%ethanolamine_metabolic_process%phosphatidylethanolamine_biosynthetic_process%phosphatidylethanolamine_metabolic_process	PF11_0257
ethanolamine_containing_compound_metabolic_process%phosphatidylcholine_biosynthetic_process%phosphatidylcholine_metabolic_process	PF11_0257	MAL13P1.214
protein_import_into_mitochondrial_matrix	PF11_0258
polyamine_biosynthetic_process%spermidine_biosynthetic_process	PF11_0301
polyamine_metabolic_process	PF11_0301	PF10_0322	PF14_0125
spermidine_metabolic_process	PF11_0301	PF14_0125
cellular_macromolecule_metabolic_process%macromolecule_metabolic_process	PF11_0314	PF13_0095	MAL8P1.108	PFL0665c	PF10_0137	PF10_0136	PFF1095w	PFC0595c	MAL13P1.204	PF07_0123	MAL13P1.322	PFL1680w	PF10_0203	PF13_0150	PFE0285c	MAL13P1.190	PFL1895w	PF11_0266	PFL2475w	PFE1355c	PF14_0053	PFD0470c	PFD0450c	MAL7P1.26	MAL7P1.21	PF14_0469	PF08_0009	MAL13P1.297	PFC0380w	PFL2010c	PFC0155c	MAL13P1.290	MAL13P1.120	PFB0245c	PF14_0146	PFL0460w	PF07_0117	PFF1140c	PF10_0041	PFA0520c	PFF1470c	PF10_0217	PFD0165w	PFF1240w	PF13_0122	PFE0415w	MAL13P1.44	PF08_0129	PFL1830w
cellular_metabolic_process%metabolic_process	PF11_0314	PF13_0095	PF11_0338	MAL8P1.108	PFL0665c	PF10_0169	MAL7P1.130	PF10_0137	PF10_0136	PFF1095w	PFC0595c	PF10_0322	PF10_0132	MAL13P1.204	PFE0285c	PF07_0040	PF07_0123	PFC0825c	PFL1680w	PF14_0164	PF10_0203	MAL13P1.277	PF13_0150	PF07_0129	PFD0285c	PF11_0087	PFC0845c	MAL13P1.190	PFL1895w	PFD0960c	MAL13P1.338	PF11_0266	PFL2475w	PFE1355c	PF14_0053	PFD0470c	PF14_0280	MAL7P1.150	PFD0450c	MAL7P1.26	PF13_0157	PF14_0469	PF14_0341	MAL13P1.297	PFC0380w	PFL2010c	PF14_0492	PFC0155c	MAL13P1.290
primary_metabolic_process	PF11_0314	PF13_0095	PF11_0338	MAL8P1.108	PFL0665c	PFL0540w	PF10_0137	PF10_0136	PFF1095w	PFC0595c	PF10_0132	MAL13P1.204	PFE0285c	PF07_0040	PF07_0123	PFC0825c	PFL1680w	PF10_0203	PF13_0150	PF07_0129	PFD0285c	PF11_0087	PF10_0169	MAL13P1.190	PFL1895w	MAL13P1.338	PF11_0266	PFL2475w	PFE1355c	PF14_0053	PFD0470c	PFD0450c	MAL7P1.21	PF14_0469	PF14_0341	MAL13P1.297	PFC0380w	PFL2010c	PFC0155c	MAL13P1.290	MAL13P1.120	PFB0245c	PFL1880w	PF10_0217	PF14_0146	PFB0685c	PFL0460w	PF07_0117	PFF1140c
cohesin_complex	PF11_0317
condensed_chromosome	PF11_0317	MAL8P1.76
nuclear_division%organelle_fission	PF11_0317	PF11_0066	PFL1370w	MAL13P1.96	PFA0345w	MAL7P1.118
chaperonin_containing_T_complex	PF11_0331	PFC0285c	PFC0350c	PFL1425w	PFC0900w	MAL13P1.283
biosynthetic_process%cellular_biosynthetic_process	PF11_0338	PFL0665c	MAL7P1.130	PF10_0137	PF10_0136	PFF1095w	PF13_0157	PF13_0150	PFL1895w	PF14_0749	PF14_0053	PFD0470c	MAL7P1.21	PF14_0469	PF14_0401	PF13_0095	PFC0155c	MAL13P1.290	PFL1710c	PFB0245c	PF07_0117	PFF1470c	PF11_0358	PF11_0427	PFE0415w	PF14_0378	PFL2005w	PFF1335c	PF14_0104	PFC0995c	PFB0220w	PF10_0149	PF14_0083	PFD0960c	PF14_0641	PF13_0287	PF14_0664	PF14_0486	PF10_0269	PF07_0062	MAL13P1.67	PFL0330c	PFE1030c	PFF1360w	PFD1035w	PFF1025c	PFF0290w	PF10_0275	PF13_0069
cellular_lipid_metabolic_process%lipid_metabolic_process	PF11_0338	PFC0050c	PF10_0016	PF10_0015	PF10_0132	PF07_0005	PF10_0221	PF14_0641	PF07_0040	PF14_0761	PFF1190c	PF14_0484	PF07_0129	PF14_0749	PFL1880w	PFB0695c	MAL13P1.82	MAL8P1.58	PFD1035w	PFB0685c	PFF0290w	PFL2570w	PFF0730c	PF11_0257	PF10_0316	PF14_0664	PF13_0066	PF14_0751	PF13_0100	PF14_0378	PF13_0253	PFE1250w	MAL13P1.214	PFC0995c	PF13_0083	PF14_0020	MAL8P1.22
glycolipid_biosynthetic_process%glycolipid_metabolic_process%membrane_lipid_biosynthetic_process%membrane_lipid_metabolic_process	PF11_0338
endoplasmic_reticulum_lumen	PF11_0352	MAL8P1.17
protein_thiol_disulfide_exchange	PF11_0352	PF13_0272	PFC0166w
DNA_directed_RNA_polymerase_I_complex%nucleolar_part%nucleolus%transcription_from_RNA_polymerase_I_promoter	PF11_0358	PFE0465c
_retrograde_vesicle_mediated_transport__Golgi_to_ER_	PF11_0359	PF14_0277
merozoite_dense_granule	PF11_0381
cGMP_biosynthetic_process%cGMP_metabolic_process%cyclic_nucleotide_biosynthetic_process	PF11_0395
cyclic_nucleotide_metabolic_process	PF11_0395	PF14_0672
nucleoside_monophosphate_biosynthetic_process%purine_nucleotide_biosynthetic_process	PF11_0395	PF13_0287
nucleoside_monophosphate_metabolic_process	PF11_0395	PF14_0672	PF13_0287	MAL13P1.146
purine_containing_compound_biosynthetic_process	PF11_0395	PF13_0287	PF13_0143
purine_nucleotide_metabolic_process	PF11_0395	PF13_0287	MAL13P1.146
cellular_monovalent_inorganic_cation_homeostasis%intracellular_pH_reduction%pH_reduction%regulation_of_cellular_pH%regulation_of_intracellular_pH%vacuolar_acidification	PF11_0412	PF13_0034	PFD0305c	PF13_0130	PF13_0065	PF14_0615
mitochondrial_proton_transporting_ATP_synthase_complex%proton_transporting_ATP_synthase_complex	PF11_0412	PFA0300c	PF13_0061	MAL13P1.47	MAL7P1.75
monovalent_inorganic_cation_homeostasis%regulation_of_pH	PF11_0412	PF13_0034	PF14_0541	PFD0305c	PF13_0130	PF13_0065	PF14_0615
glycoprotein_metabolic_process	PF11_0427	PF10_0137	MAL7P1.26	PFL0540w	PFC0935c
subpellicular_network	PF11_0431
eukaryotic_43S_preinitiation_complex%translation_preinitiation_complex	PF11_0447
dynactin_complex	PF11_0465	PF07_0098
protein_farnesyltransferase_complex	PF11_0483
_symbiosis__encompassing_mutualism_through_parasitism_%antigenic_variation%avoidance_of_defenses_of_other_organism_involved_in_symbiotic_interaction%defense_response%evasion_or_tolerance_of_defense_response_of_other_organism_involved_in_symbiotic_interaction%evasion_or_tolerance_of_defenses_of_other_organism_involved_in_symbiotic_interaction%evasion_or_tolerance_of_immune_response_of_other_organi…	PF11_0529	PFD1010w	PFD1005c	PFL0030c	PF11_0521	PF11_0520	PF14_0766	PF07_0049	PF07_0048	PFC0035w	PFA0740w	PFC0110w	PFD0050w	PF07_0051	PFD0615c	PFB1000w	PF11_0344	PF11_0008	PF11_0009	MAL7P1.185	PF11_0007	MAL7P1.187	MAL7P1.186	PFI1810w	PFI0025c	PFI0055c	PFB0060w	PFF0010w	PFL0025c	PFD0045c	PFL1960w	PFD0625c	PFF1595c	PFA0020w	PF07_0050	PF13_0003	PF13_0004	PF13_0005	PF13_0006	PFD0030c	PF14_0772	PF14_0770	PFB1015w	PFB1040w	PFF1575w	PFA0765c	PFF1545w	PFI1805w	PFE0020c
sodium_ion_transport	PF13_0019
regulation_of_catalytic_activity%regulation_of_cyclin_dependent_protein_kinase_activity%regulation_of_kinase_activity%regulation_of_molecular_function%regulation_of_phosphate_metabolic_process%regulation_of_phosphorus_metabolic_process%regulation_of_phosphorylation%regulation_of_protein_kinase_activity%regulation_of_protein_modification_process%regulation_of_protein_phosphorylation%regulation_of_…	PF13_0022	PF14_0605
regulation_of_cell_cycle	PF13_0022	PFF0940c	PFL1855w	PFL1525c	PF10_0141	PF14_0177	PF14_0605	PFF1445c	PF14_0261	PFF0750w	PFF1125c	PFF0270c	PFE1470w	PF11_0183	PF07_0047	PF07_0091
regulation_of_cellular_protein_metabolic_process%regulation_of_protein_metabolic_process	PF13_0022	PFL0335c	PF14_0605	PFB0550w	PF13_0229	MAL8P1.40	PFD0990w	PFD0825c	PFL0310c	PFD1070w	PF14_0655	MAL7P1.81	PF11_0225	PF14_0327	PF10_0150	PFL0625c
DNA_directed_RNA_polymerase_II__holoenzyme	PF13_0023	PF13_0341	PF07_0027	PFB0715w	MAL7P1.86	PF10_0269	PFC0155c
_de_novo__pyrimidine_base_biosynthetic_process%nucleobase_biosynthetic_process%pyrimidine_base_biosynthetic_process	PF13_0044	PF14_0697
_nucleobase__nucleoside_and_nucleotide_metabolic_process_	PF13_0044	PF14_0378	PFL0960w	PF14_0100	PF14_0511	PF14_0697	PF10_0210	PF14_0415	PF13_0287	PF14_0341	PFA0555c	PF11_0395	PF14_0672	PFF0530w	PF13_0143	MAL13P1.146
catabolic_process	PF13_0044	PF14_0076	MAL13P1.343	PFE0285c	PF11_0097	PFD0230c	PF10_0174	PF11_0256	PFC0831w	PFB0260w	PFD0285c	PF14_0075	PFC0785c	PFC0845c	MAL13P1.190	PFC0520w	PFL0585w	PF10_0298	MAL7P1.26	PF14_0341	PFD0660w	MAL13P1.64	PFF0530w	PF10_0330	PFL0960w	PF13_0346	PF14_0125	PF13_0033	PF10_0210	PF08_0085	PF13_0301	PF14_0077	MAL13P1.146	PF14_0295	PF10_0218	PF14_0716	PFC0310c	PF13_0063	PF13_0143	PF14_0632	PFF1150w	PF14_0378	PFL2345c	PFE0225w	PF14_0511	PFL1830w	PFC0255c	PF14_0357	PF13_0084
glutamate_catabolic_process%glutamine_family_amino_acid_catabolic_process	PF13_0044
glutamate_metabolic_process%glutamine_family_amino_acid_metabolic_process	PF13_0044	PF14_0164	PF10_0275	PF08_0132
pyrimidine_containing_compound_biosynthetic_process	PF13_0044	PFA0555c	PF14_0697
ATP_hydrolysis_coupled_proton_transport%_energy_coupled_proton_transport__against_electrochemical_gradient_%hydrogen_transport%ion_transmembrane_transport%proton_transport	PF13_0065
monovalent_inorganic_cation_transport	PF13_0065	PF13_0019
dihydrolipoyl_dehydrogenase_complex%mitochondrial_alpha_ketoglutarate_dehydrogenase_complex	PF13_0070
_nucleobase__nucleoside__nucleotide_and_nucleic_acid_metabolic_process_	PF13_0095	PFL0665c	PF10_0041	PF10_0137	PFF1095w	MAL13P1.204	PF07_0123	MAL13P1.322	PFL1680w	PF13_0150	PF14_0672	PFL2475w	PF14_0053	PFD0470c	PFD0450c	MAL7P1.21	PF14_0469	PF14_0341	PFL2010c	PFC0155c	MAL13P1.290	MAL13P1.120	PFB0245c	PFD0245c	PFF1140c	MAL13P1.338	PFA0520c	PFF1470c	PF10_0217	PFF1240w	PFE0415w	PF14_0378	PF14_0100	PF08_0126	PFL2005w	PF08_0049	PFF0530w	PFF1500c	MAL7P1.38	PF07_0105	PFL2440w	PF11_0358	PF13_0286	PF13_0287	PFC0825c	PF10_0269	MAL13P1.303	PFD0700c	PF14_0364
cellular_nitrogen_compound_metabolic_process%nitrogen_compound_metabolic_process	PF13_0095	PFL0665c	PF10_0041	PF10_0137	PFF1095w	PF10_0322	MAL13P1.204	PF07_0123	PFC0825c	PFL1680w	PF13_0150	PFD0285c	PF14_0672	PFL2475w	PF14_0053	PFD0470c	PFD0450c	PF13_0157	PF14_0469	PF14_0341	PFL2010c	PFC0155c	MAL13P1.290	MAL13P1.120	PFB0245c	PFD0245c	PFF1140c	MAL13P1.338	PFA0520c	PFF1470c	PF10_0217	PFF1240w	PFE0415w	PF14_0378	PF14_0100	PF08_0126	PFL2005w	PF08_0049	PFF0530w	PFF1500c	MAL7P1.38	PF07_0105	PFL2440w	PF11_0358	PF13_0286	PF13_0287	PF07_0068	PFE1030c	MAL7P1.150
DNA_duplex_unwinding%DNA_geometric_change%DNA_unwinding_involved_in_replication	PF13_0095	MAL13P1.290
glycerolipid_biosynthetic_process%glycerolipid_metabolic_process	PF13_0100	MAL8P1.58	MAL13P1.214	PF11_0257	PF10_0316	PFC0995c	PFF1190c	MAL13P1.82
establishment_of_protein_localization_to_organelle	PF13_0102	PFL0430w	PFF1330c	PF14_0361	PFB0450w	PFL0785c	MAL7P1.158	PF13_0300	PF10_0153	PF11_0258	PF14_0328	PF11_0265
integral_to_endoplasmic_reticulum_membrane%integral_to_organelle_membrane%intrinsic_to_endoplasmic_reticulum_membrane%intrinsic_to_organelle_membrane	PF13_0102
protein_localization_to_organelle%protein_targeting	PF13_0102	PF08_0087	PFF1330c	PF14_0361	PFB0450w	PF08_0069	PF14_0122	MAL7P1.158	PF13_0300	PF10_0153	PF11_0258	PF14_0328	PFL0785c	PFL0430w	PF11_0265
tRNA_metabolic_process	PF13_0109	PFF1095w	MAL13P1.204	PF14_0401	PFF1395c	PF11_0282
tRNA_modification	PF13_0109
proton_transporting_two_sector_ATPase_complex__catalytic_domain	PF13_0130	PF13_0065	MAL13P1.47	PF13_0061
proton_transporting_V_type_ATPase__V1_domain%vacuolar_proton_transporting_V_type_ATPase__V1_domain	PF13_0130	PF13_0065
proton_transporting_V_type_ATPase_complex%vacuolar_proton_transporting_V_type_ATPase_complex	PF13_0130	PF13_0065	MAL13P1.271	PF14_0615	PF13_0227
cellular_metabolic_compound_salvage%nucleoside_biosynthetic_process%nucleoside_salvage%purine_containing_compound_salvage%purine_nucleoside_biosynthetic_process%purine_ribonucleoside_biosynthetic_process%purine_ribonucleoside_salvage%ribonucleoside_biosynthetic_process	PF13_0143
lactate_metabolic_process	PF13_0144	PFD0311w
aromatic_amino_acid_family_biosynthetic_process%aromatic_amino_acid_family_metabolic_process%cellular_amino_acid_biosynthetic_process%histidine_biosynthetic_process%histidine_family_amino_acid_biosynthetic_process%histidine_family_amino_acid_metabolic_process%histidine_metabolic_process%indolalkylamine_biosynthetic_process%indolalkylamine_metabolic_process%indole_containing_compound_biosynthetic_…	PF13_0157
chorismate_metabolic_process	PF13_0157	PFF1105c
dicarboxylic_acid_metabolic_process	PF13_0157	PFF1105c	PF08_0045	PF13_0121
vacuolar_membrane%vacuolar_part	PF13_0227	PF14_0678	PF13_0130	PF13_0065	MAL13P1.271	PF14_0615
regulation_of_translational_initiation_by_iron	PF13_0229
pellicle	PF13_0233	PF11_0431
isocitrate_metabolic_process	PF13_0242
cytosolic_large_ribosomal_subunit	PF13_0268	PF11_0313	PF13_0132	MAL13P1.209	PF13_0224	PF14_0230	PF14_0231	PFC0200w	PF08_0075	PF11_0106	PFC0300c	PFL0500w	PFF0245w	PF10_0043	PF10_0272	PF07_0079	PFF0700c	PF10_0187	PF13_0049	PF14_0141	PF14_0391	PFC0400w	PFB0455w	PFL1150c	PFB0545c	PF08_0039	PF13_0213	PFC0535w	PF14_0579	PF14_0240	PF11_0312	PFB0645c
AMP_biosynthetic_process%purine_nucleoside_monophosphate_biosynthetic_process%purine_ribonucleoside_monophosphate_biosynthetic_process%purine_ribonucleotide_biosynthetic_process%ribonucleoside_monophosphate_biosynthetic_process%ribonucleotide_biosynthetic_process	PF13_0287
AMP_metabolic_process%purine_nucleoside_monophosphate_metabolic_process%purine_ribonucleoside_monophosphate_metabolic_process%purine_ribonucleotide_metabolic_process%ribonucleoside_monophosphate_metabolic_process%ribonucleotide_metabolic_process	PF13_0287	MAL13P1.146
heterocycle_metabolic_process	PF13_0287	PF08_0095	PF13_0157	PFL0960w	PFA0555c	PFF0775w	PF14_0415	PF14_0341	PFF0530w	PFL1155w	PFE1030c	PFF1360w	PFF1025c	PF13_0044	PFF1335c	MAL13P1.146	PF13_0143	PF10_0210	PF14_0378	PF14_0100	PF14_0511	PF10_0275	PF14_0697	PF11_0395
actin_filament_depolymerization%actin_polymerization_or_depolymerization%cellular_component_disassembly%cellular_component_disassembly_at_cellular_level%cellular_macromolecular_complex_disassembly%cellular_protein_complex_disassembly%macromolecular_complex_disassembly%protein_complex_disassembly%protein_depolymerization	PF13_0326	PFE0165w
DNA_directed_RNA_polymerase_complex%RNA_polymerase_complex%nuclear_DNA_directed_RNA_polymerase_complex	PF13_0341	PFB0290c	PFE0465c	PF07_0027	PF11_0358	PFB0715w	PF10_0269	PFC0155c	PF13_0150	PFL0330c
polyphosphate_metabolic_process	PF14_0022
mitochondrial_membrane_part	PF14_0038	PFA0300c	PF14_0373	PFL0430w	PFF1330c	PF10_0334	PF11_0412	PF14_0288	PF14_0597	MAL13P1.55	PF14_0328	PF13_0061	PF13_0300	PF14_0248	MAL13P1.47	MAL7P1.75
mitochondrial_respiratory_chain%respiratory_chain	PF14_0038	PF14_0373	PF10_0334	PF14_0288	PF14_0597	PF14_0248	MAL13P1.55
food_vacuole%phagocytic_vesicle%phagolysosome%secondary_lysosome	PF14_0075	PF14_0076	PF14_0077	PF11_0165	PF11_0162	PF11_0161	PF13_0322
hemoglobin_catabolic_process	PF14_0075	PF14_0076	PF14_0077	PF14_0553
hemoglobin_metabolic_process	PF14_0075	PF14_0076	PF14_0077	PF14_0553	PF13_0322
cytosol%cytosolic_part	PF14_0083	PF10_0038	PF11_0331	PF11_0312	PFE0810c	PFC0285c	PF13_0316	PF10_0363	PF13_0268	PF11_0313	PFC0775w	PF13_0132	PFC0975c	PFC0295c	MAL13P1.209	PFC0900w	PF14_0027	PF13_0014	PF13_0224	PF14_0627	PF13_0228	PF14_0230	PF14_0231	PF14_0448	PFC0200w	PFL2055w	PF14_0296	PF08_0039	PFC1020c	PF08_0076	PFB0885w	PF11_0106	PF11_0208	PFC0735w	PFL0500w	PF14_0205	PFF0245w	PF11_0463	PF13_0045	PF10_0043	PF10_0272	PFC0290w	PF07_0079	PFF0700c	PF10_0187	MAL13P1.92	PF13_0049	PF10_0264	PF14_0141
cytosolic_part%cytosolic_ribosome	PF14_0083	PF10_0038	PF11_0331	PF11_0312	PFE0810c	PFC0285c	PF13_0316	PF13_0268	PF11_0313	PFC0775w	PF13_0132	PFC0295c	MAL13P1.209	PFC0900w	PF14_0027	PF13_0014	PF13_0224	PF14_0627	PF13_0228	PF14_0230	PF14_0231	PF14_0448	PFC0200w	PFL2055w	PF14_0296	PF08_0039	PFC1020c	PF08_0076	PFB0885w	PF11_0106	PFC0735w	PFL0500w	PF14_0205	PFF0245w	PF13_0045	PF10_0043	PF10_0272	PFC0290w	PF07_0079	PFF0700c	PF10_0187	MAL13P1.92	PF13_0049	PF10_0264	PF14_0141	PF14_0391	PFC0400w	PF14_0585	PFB0455w
cytosolic_small_ribosomal_subunit	PF14_0083	PF10_0038	PFE0810c	PF14_0585	PF13_0316	PFC0775w	PFC0295c	PF13_0014	PF14_0627	PF13_0228	PF14_0448	PF11_0454	PFL2055w	PF14_0296	PF08_0076	PFB0885w	PFC0735w	PF13_0045	PFC0290w	PFC1020c	MAL13P1.92	PF14_0205	PF10_0264	PFB0830w	PF14_0027	PF07_0088	PF07_0080
small_ribosomal_subunit	PF14_0083	MAL7P1.93	PF10_0038	PFE0810c	PF14_0584	PF11_0454	PF13_0316	PF14_0581	PF08_0076	PFC0775w	PF11_0272	PFC0295c	PF13_0014	PF14_0627	PF13_0228	MAL13P1.327	PF14_0448	PF14_0132	PFL2055w	PF14_0296	PF11_0386	PF11_0065	PF11_0382	PFB0885w	PFC0735w	PF13_0045	PFC0290w	PFC1020c	MAL13P1.92	PF10_0264	PF14_0519	PF14_0205	PF14_0585	PFB0830w	PF14_0027	PF07_0088	PF14_0451	PF07_0080
nucleobase_metabolic_process%pyrimidine_base_metabolic_process	PF14_0100	PF13_0044	PF14_0697
pyrimidine_containing_compound_metabolic_process	PF14_0100	PF13_0044	PFA0555c	PF14_0697
apical_complex%apical_part_of_cell	PF14_0102	PF11_0486	PFE0075c	PFE0080c	PF11_0344
rhoptry	PF14_0102	PFE0075c	PFE0080c
eukaryotic_translation_initiation_factor_2_complex	PF14_0104	PF10_0103
nuclear_import%protein_import_into_nucleus%protein_localization_to_nucleus	PF14_0122	PF08_0087	PF08_0069
nuclear_transport%nucleocytoplasmic_transport	PF14_0122	PF08_0087	PF11_0183	PF08_0069
actin_cytoskeleton	PF14_0124	PFE0255w	PFL2215w	PF11_0465	PF14_0218	PFD0487c	PFA0190c	PF07_0098	PF11_0114
_spermidine_catabolic_process_to_deoxyhypusine__using_deoxyhypusine_synthase_%cellular_biogenic_amine_catabolic_process%polyamine_catabolic_process%spermidine_catabolic_process	PF14_0125
plastid_small_ribosomal_subunit	PF14_0132	PF14_0581
large_ribosomal_subunit	PF14_0141	PF11_0043	PF14_0709	PF11_0312	PFE1125w	PF13_0268	PF11_0313	PF11_0438	PF13_0132	PF14_0231	PF11_0260	PF14_0289	PF13_0224	PFE0185c	PF14_0230	MAL13P1.209	PF14_0270	PF14_0276	PFC0200w	PF08_0075	PF11_0106	PF11_0337	PFL2180w	PFC0300c	PFL0500w	PF10_0332	PFF0245w	PF08_0014	PF10_0043	PF10_0272	PF07_0079	PFF0700c	PF10_0187	PF13_0049	PFE0300c	PF14_0391	PFC0400w	PFE0145w	PFB0455w	PFL1150c	PFB0545c	MAL8P1.110	PF08_0039	PF13_0213	PF14_0041	PF13_0129	PFC0535w	PF14_0579	PFE0350c
actin_filament	PF14_0218	PF11_0114	PF14_0124	PFL2215w
exocytosis	PF14_0218
nascent_polypeptide_associated_complex	PF14_0241	PFF1050w
cell_cycle_arrest%negative_regulation_of_cell_cycle	PF14_0261
cell_proliferation	PF14_0261	PFA0500w
negative_regulation_of_cellular_process	PF14_0261	PFD0825c	PFE0880c	PFF0350w
mitochondrial_respiratory_chain_complex_IV%respiratory_chain_complex_IV	PF14_0288
intracellular_signal_transduction	PF14_0294	PF10_0071	PFA0515w	PF11_0147
MAPKKK_cascade%intracellular_protein_kinase_cascade	PF14_0294	PF11_0147
acetyl_CoA_catabolic_process%aerobic_respiration%coenzyme_catabolic_process%cofactor_catabolic_process%tricarboxylic_acid_cycle	PF14_0295	PF13_0229	PF14_0357	PFE0225w	PF11_0097	PF08_0045	PF11_0256	PF10_0218	PFF0895w
acetyl_CoA_metabolic_process	PF14_0295	PF13_0229	PF14_0357	PFE0225w	PF11_0097	PF08_0045	PF11_0256	PF10_0218	PFF0895w	PF08_0066
cellular_respiration%energy_derivation_by_oxidation_of_organic_compounds	PF14_0295	PF13_0229	PF14_0357	PFE0225w	PF11_0097	PF08_0045	PF11_0256	PF10_0218	PFF0895w	PFC0275w
succinyl_CoA_metabolic_process	PF14_0295	PF11_0097
protein_repair	PF14_0309
mitochondrial_inner_membrane_presequence_translocase_complex	PF14_0328	PFL0430w	PF13_0300	PFF1330c
mRNA_cleavage%mRNA_cleavage_and_polyadenylation_specificity_factor_complex%nucleic_acid_phosphodiester_bond_hydrolysis	PF14_0364	PFC0825c
mRNA_cleavage_factor_complex	PF14_0364	PFC0825c	PFF1000w
RNA_3__end_processing%RNA_polyadenylation%mRNA_3__end_processing%mRNA_polyadenylation	PF14_0364	PFC0825c	PFF1240w
response_to_oxidative_stress	PF14_0368	PFL0725w	PFE0605c	PF08_0131	PF14_0192	PFC0271c	MAL7P1.159	PF14_0545	PFF1130c	PF08_0071
mitochondrial_respiratory_chain_complex_III%respiratory_chain_complex_III	PF14_0373	PF14_0597	PF14_0248
cellular_membrane_fusion%membrane_fusion	PF14_0377
cellular_membrane_organization%membrane_organization	PF14_0377	PFL0930w	PF14_0218	PF14_0493	PF10_0368
alcohol_biosynthetic_process	PF14_0378	PF14_0425	PF10_0155	PF10_0169	PF14_0598	MAL8P1.22
alcohol_catabolic_process%carbohydrate_catabolic_process%cellular_carbohydrate_catabolic_process%glucose_catabolic_process%hexose_catabolic_process%monosaccharide_catabolic_process	PF14_0378	PFL0960w	PF14_0511	PF10_0210	PF14_0357	PF14_0341	PFD0660w	PFC0831w	PF13_0143	PFF0530w
carbohydrate_biosynthetic_process	PF14_0378	PF14_0425	PFC0935c	PF10_0155	PF10_0169	PF14_0598
carboxylic_acid_biosynthetic_process%organic_acid_biosynthetic_process	PF14_0378	PFD1035w	PF14_0749	PFF0290w	PFF0730c	PFF1105c	PF14_0664	PF13_0066	PF13_0157
fatty_acid_biosynthetic_process	PF14_0378	PFD1035w	PF14_0749	PFF0290w	PFF0730c	PF13_0066	PF14_0664
generation_of_precursor_metabolites_and_energy	PF14_0378	PF14_0295	PF13_0229	PF14_0357	PF11_0256	PFE0225w	PF11_0097	PF08_0045	PFD0660w	PF10_0218	PFF0895w	PFF1350c	PFC0831w	PFC0275w
glucose_metabolic_process	PF14_0378	PFL0960w	PF14_0511	PF14_0357	PF14_0425	PF10_0210	PF10_0155	PF14_0341	PFD0660w	PF14_0598	PFC0831w	PF13_0143	PFF0530w
hexose_metabolic_process	PF14_0378	PFL0960w	PF14_0511	PF14_0357	PF14_0425	PF10_0210	PF10_0155	PF08_0077	PF14_0341	PFD0660w	PF10_0169	PF14_0598	PFC0831w	PF13_0143	PFF0530w
monosaccharide_metabolic_process	PF14_0378	PFL0960w	PF14_0511	PF11_0311	PF14_0641	PF14_0425	PF10_0210	PF14_0357	PF10_0155	PF08_0077	PF10_0245	PF14_0341	PF10_0221	PFD0660w	PF10_0169	PF14_0598	PFC0831w	PFF0530w	PF13_0143	MAL13P1.218
NADPH_regeneration%NADP_metabolic_process%nicotinamide_nucleotide_metabolic_process%pentose_phosphate_shunt%pyridine_containing_compound_metabolic_process%pyridine_nucleotide_metabolic_process	PF14_0378	PFL0960w	PF14_0511	PF10_0210	PF14_0341	PF13_0143	PFF0530w
nucleoside_phosphate_metabolic_process%nucleotide_metabolic_process	PF14_0378	PFL0960w	PF14_0511	PF10_0210	PF14_0415	PF13_0287	PF14_0341	PFA0555c	PF11_0395	PF14_0672	PFF0530w	PF13_0143	MAL13P1.146
oxidoreduction_coenzyme_metabolic_process	PF14_0378	PFL0960w	MAL7P1.130	PF14_0511	PF10_0210	PF14_0341	PFF0370w	PF13_0143	PFF0530w
protein_ADP_ribosylation	PF14_0399	MAL13P1.297	PF10_0203
coenzyme_A_biosynthetic_process%coenzyme_A_metabolic_process%nucleoside_bisphosphate_metabolic_process	PF14_0415
nucleoside_metabolic_process%purine_nucleoside_metabolic_process%purine_ribonucleoside_metabolic_process%ribonucleoside_metabolic_process	PF14_0415	PF13_0143
purine_containing_compound_metabolic_process	PF14_0415	PF11_0395	PF13_0287	PF13_0143	MAL13P1.146
microtubule_organizing_center	PF14_0443	PFA0345w	PF08_0125	PF11_0066	PF10_0271
transcription_initiation_from_RNA_polymerase_III_promoter	PF14_0469
calcineurin_complex	PF14_0492
cation_homeostasis%chemical_homeostasis%homeostatic_process%ion_homeostasis	PF14_0518	PF13_0034	PF13_0065	PF14_0541	PFD0305c	PF13_0130	PF11_0412	PF14_0615
cellular_iron_ion_homeostasis%cellular_metal_ion_homeostasis%iron_ion_homeostasis%iron_sulfur_cluster_assembly%metal_ion_homeostasis%metallo_sulfur_cluster_assembly	PF14_0518
organellar_ribosome	PF14_0519	PF11_0337	PFL2180w	PF11_0113	PF10_0332	MAL7P1.93	PF14_0041	PF14_0289	PF08_0014	PF14_0584	PFE1125w	PF14_0270	PF14_0132	PF14_0276	PF14_0581	PF14_0709	PF14_0451	MAL13P1.327	MAL8P1.110
organellar_small_ribosomal_subunit	PF14_0519	PF14_0584	PF14_0132	PF14_0581	MAL7P1.93	PF14_0451	MAL13P1.327
trans_Golgi_network	PF14_0529
mitochondrial_small_ribosomal_subunit	PF14_0584	PF14_0451	MAL7P1.93
PCNA_complex	PF14_0601
_DNA_replication__synthesis_of_RNA_primer_%alpha_DNA_polymerase_primase_complex	PF14_0602
nuclear_chromosome	PF14_0602	MAL8P1.76	PFD0685c	PFD0470c	MAL7P1.21	PFC0340w	PF10_0165	PFF1470c
nuclear_chromosome_part	PF14_0602	PFD0470c	MAL7P1.21	PFC0340w	PF10_0165	PFF1470c
nuclear_replication_fork%nuclear_replisome%replisome	PF14_0602	PFD0470c	PFC0340w	PFF1470c	PF10_0165
proton_transporting_V_type_ATPase__V0_domain%proton_transporting_two_sector_ATPase_complex__proton_transporting_domain%vacuolar_proton_transporting_V_type_ATPase__V0_domain	PF14_0615	PF13_0227
proteasome_accessory_complex%proteasome_regulatory_particle	PF14_0632	PFC0785c	PF10_0081	MAL13P1.343	PF13_0033	PF10_0298	PF14_0025	PF10_0174	MAL13P1.190	PF13_0063	PFD0665c	PFB0260w
proteasome_complex	PF14_0632	PF13_0033	PFD0165w	PF10_0081	PFL2345c	PF07_0112	MAL13P1.343	PFC0785c	PFA0220w	PF10_0298	PF11_0314	PF14_0025	PFD0680c	PF10_0174	PF11_0303	MAL13P1.190	PF14_0716	PF13_0063	PFD0665c	PFB0260w
eukaryotic_translation_initiation_factor_4F_complex	PF14_0655	PFD1070w	PFC0635c
acetyl_CoA_carboxylase_complex%biotin_carboxylase_complex	PF14_0664
symbiont_containing_vacuole_membrane	PF14_0678
inorganic_anion_transport%sulfate_transport	PF14_0679
_regulation_of_nucleobase__nucleoside__nucleotide_and_nucleic_acid_metabolic_process_%_regulation_of_transcription__DNA_dependent_%regulation_of_RNA_metabolic_process%regulation_of_nitrogen_compound_metabolic_process	PF14_0690	PF11_0053	PF10_0327	PF14_0207	PF08_0034	PF10_0143	PF11_0477	MAL8P1.72	PFF0350w	PF11_0293	MAL7P1.37	PF13_0043	PFL0465c	PF07_0057
chromatin_remodeling_complex	PF14_0690	MAL7P1.37	PF11_0053	PFF1185w	PFB0730w
histone_deacetylase_complex	PF14_0690	MAL7P1.37
respiratory_chain_complex_IV_assembly	PF14_0721	PF14_0331
fatty_acid_elongation	PF14_0749	PFF0290w
fatty_acid_metabolic_process	PF14_0751	PFE1250w	PF14_0378	PF10_0015	PFC0050c	PFF0290w	PF10_0016	PF14_0749	PFB0685c	PFB0695c	PFD1035w	PFL2570w	PFF0730c	PFL1880w	PF14_0484	PF13_0066	PF14_0761	PF14_0664	PF07_0129
cell_cell_adhesion	PFA0005w	PFC0640w	PFI0005w
proton_transporting_two_sector_ATPase_complex	PFA0300c	PF13_0227	PF11_0412	PF08_0113	PF13_0061	PF13_0130	PF13_0065	MAL13P1.271	PF14_0615	MAL13P1.47	MAL7P1.75
centrosome	PFA0345w	PF11_0066	PF10_0271
N_terminal_protein_amino_acid_acetylation%N_terminal_protein_amino_acid_modification%protein_acetylation%protein_acylation	PFA0465c
cellular_macromolecule_biosynthetic_process%macromolecule_biosynthetic_process	PFA0495c	PF14_0401	PFL0665c	PF14_0041	PF14_0083	PFE0465c	PF07_0027	PF14_0053	PFD0960c	PFD0470c	PF10_0154	MAL7P1.86	PFF1190c	MAL13P1.243	PF10_0269	PF07_0062	PF13_0150	PFL0540w	PF14_0486	PFL2430c	PFL1895w	PFF0115c	MAL13P1.290	PFB0290c	MAL13P1.22	PFC0935c	MAL13P1.67	PF14_0469	PF14_0601	MAL7P1.21	PF13_0095	PFC0155c	PFL0330c	PF10_0149	PFB0245c	PFF1395c	PF11_0282	PFD0950w	PF14_0205	PF14_0327	PF07_0117	PFL1710c	PF10_0137	PF10_0316	PFF1470c	PF11_0358	PF13_0069	PF11_0427	PFA0545c
translation	PFA0495c	PFL1895w	PF14_0041	PF14_0083	PF10_0136	PFF1095w	PFD0960c	MAL13P1.243	PF07_0062	PF14_0486	PFL2430c	PFF0115c	MAL13P1.67	PF14_0327	PF14_0401	PF10_0149	PF07_0117	PF11_0245	PF13_0069	PFL1710c	PF08_0009	PF14_0205	PF14_0104	MAL8P1.83	PFF1395c	PF14_0125	PF07_0080
inositol_lipid_mediated_signaling%phosphatidylinositol_mediated_signaling%second_messenger_mediated_signaling	PFA0515w
chromatin_assembly%nucleosome_assembly%nucleosome_organization%protein_DNA_complex_assembly%protein_DNA_complex_subunit_organization	PFA0520c	PF14_0314
chromatin_assembly_complex	PFA0520c	PF13_0149	PF14_0314	PFL1180w
chromatin_assembly_or_disassembly	PFA0520c	PF13_0149	PF14_0314
_transcription_initiation__DNA_dependent_	PFA0525w	PF14_0469	PFL0665c	MAL7P1.86
transcription_initiation_from_RNA_polymerase_II_promoter	PFA0525w	MAL7P1.86
cytoskeletal_part	PFA0535c	PF14_0124	PFL0660w	PF07_0104	PFA0345w	PFL2215w	PF14_0218	PFC0770c	PF11_0465	PFL0545w	PFC0860w	PF11_0431	PF07_0098	PF10_0271	PF10_0368	PFL2165w	PF14_0443	PF11_0114	PF10_0196	PF11_0066	PF08_0125
kinesin_complex	PFA0535c	PF07_0104	PFL0545w	PFC0860w	PFL2165w	PFC0770c
microtubule_associated_complex	PFA0535c	PFL0660w	PF07_0104	PF11_0465	PFL0545w	PFC0860w	PF07_0098	PF10_0368	PFL2165w	PF10_0196	PFC0770c
microtubule_cytoskeleton	PFA0535c	PFL0660w	PF07_0104	PF11_0465	PF08_0125	PFL0545w	PFC0860w	PFC0770c	PF07_0098	PF10_0271	PF10_0368	PFL2165w	PF14_0443	PFA0345w	PF10_0196	PF11_0066
_nucleobase__nucleoside__nucleotide_and_nucleic_acid_biosynthetic_process_%_nucleobase__nucleoside_and_nucleotide_biosynthetic_process_	PFA0555c	PF13_0044	PF13_0287	PF14_0697	PF11_0395	PF13_0143
nucleotide_biosynthetic_process	PFA0555c	PF11_0395	PF13_0287
pyrimidine_nucleotide_biosynthetic_process%pyrimidine_nucleotide_metabolic_process	PFA0555c
nucleotide_excision_repair	PFB0160w	PFL2440w
monosaccharide_transport	PFB0210c
organic_substance_transport	PFB0210c	PFF1430c	PFB0685c	PFL0950c	PFL0620c	PF11_0141	PF08_0031	PFL1125w	PFB0695c	PFE1455w	PFD0085c
DNA_directed_RNA_polymerase_III_complex	PFB0290c	PF13_0150	PFL0330c
transcription_from_RNA_polymerase_III_promoter	PFB0290c	PF13_0150	PF14_0469	PFL0330c
pathogenesis	PFB0405w
_SRP_dependent_cotranslational_protein_targeting_to_membrane__translocation_	PFB0450w
intracellular_protein_transmembrane_transport%protein_transmembrane_transport	PFB0450w	PF11_0258
transmembrane_transport	PFB0450w	PF11_0141	PF11_0258	PF13_0065	PFC0125w	PF14_0455
regulation_of_cellular_component_organization%regulation_of_protein_complex_disassembly	PFB0550w	PFE0880c
regulation_of_translational_termination	PFB0550w
fatty_acid_transport%monocarboxylic_acid_transport	PFB0685c	PFD0085c	PFB0695c
lipid_localization%lipid_transport	PFB0685c	PFL0950c	PFD0085c	PFL1125w	PFB0695c
long_chain_fatty_acid_transport	PFB0685c	PFB0695c
chromatin_modification%chromatin_remodeling	PFB0730w	PF11_0053	PFF1185w
SWI_SNF_complex%SWI_SNF_type_complex	PFB0730w
DNA_replication	PFB0840w	PFL0560c	PFA0545c	PF14_0601	PFL0150w	PFL2005w	PFD0950w	MAL13P1.22	PF14_0053	PFD0470c	PF10_0154	MAL7P1.21	PFF1470c	PF11_0282	PF14_0602	PF13_0095	MAL13P1.290	PFL0580w	PF11_0117
DNA_replication_factor_C_complex	PFB0840w	PF14_0601	PFL2005w	PFB0895c	PFA0545c	PFL1285c	PF11_0117
replication_fork	PFB0840w	PF14_0602	PF14_0601	PFL2005w	PFB0895c	PFC0340w	MAL13P1.22	PFD0470c	PFF1470c	PFA0545c	PF10_0165	PFL1285c	PF11_0117
organelle_assembly%ribosomal_large_subunit_assembly%ribosomal_large_subunit_biogenesis%ribosome_assembly	PFB0855c
RNA_processing	PFB0865w	PFE1080w	PFL1525c	PFE0160c	MAL13P1.204	PF13_0052	PFB0890c	PF13_0286	PFC0825c	PFD0515w	MAL13P1.322	PFL1680w	MAL13P1.303	PFF0970w	PF14_0364	PFF1240w	PFD0455w	PF14_0256	PFF0500c	PFD0450c	PFD0180c	PFL0460w	PF08_0055	PF10_0294	PFL1170w	MAL13P1.120	PFF1000w	PFF0320c	PFL1520w	PF10_0217	PF14_0194	PF11_0200	PFF0745c	PFE0865c	PF10_0041	MAL7P1.104	PF14_0656	MAL8P1.9	PFD0750w	MAL13P1.253	PF11_0266	PFF1135w	PF10_0085	MAL13P1.338	PF14_0146	PF13_0109	MAL13P1.35	PF14_0411	PF08_0049
RNA_splicing	PFB0865w	PFL1525c	PF10_0217	MAL13P1.322	PFL1680w	PFD0180c	PFF0970w	PFF0500c	PFL0460w	PF10_0294	MAL13P1.120	PFF0320c	PF14_0194	PF11_0200	PFE0865c	PF10_0041	PF14_0656	MAL8P1.9	PFE0160c	PF11_0266	PFF1135w	PFD0450c	PFL1520w	PF14_0146	MAL13P1.35	PF14_0411	PF08_0049
rRNA_modification	PFB0890c	PFD0455w
host_cell_cytoplasm%host_cell_cytoplasm_part%host_intracellular_part%intracellular_region_of_host	PFC0025c	PF10_0395	PFF0845c	PFI0005w	PFD1005c	PFL0030c	PF11_0007	PF11_0521	PF11_0516	PF07_0049	PF07_0048	PFA0090c	PFD1245c	PFF1580c	PFB0010w	PF14_0761	PFI1830c	PF10_0343	PFD1015c	PF10_0159	PF14_0767	PFA0750w	PF13_0003	PFF1550w	PFD1235w	PFL0020w	PFB1055c	PFD0615c	PFL2620w	PFA0765c	PFL0935c	PFA0005w	PFA0105w	PF11_0008	PFL2665c	PFD0035c	MAL7P1.187	PFD0125c	PFD0635c	PFD0995c	PFD0005w	PFB0025c	PFE0065w	PFI0080w	PFD0070c	PFD1000c	PFE0005w	PFF0010w	PF10_0001
Maurer_s_cleft	PFC0025c	PFB0955w	PF11_0516	PFA0090c	PF07_0130	PF14_0767	PFF1550w	PFA0750w	PFL2620w	PFA0105w	PFI0080w	PF10_0395	PFD0035c	PFD0125c	PFD1220c	PFB0025c	PFE0065w	PFD0070c	PFB0050c	PFE0030c	PF14_0771	PFL2610w	PFB0065w	PF11_0013	PFL2635w
drug_transmembrane_transport%drug_transport	PFC0125w	PF14_0455
electron_transport_chain%glycerophosphate_shuttle%respiratory_electron_transport_chain	PFC0275w
delta_DNA_polymerase_complex	PFC0340w	PF10_0165
nuclear_matrix%nuclear_periphery	PFC0365w
protein_phosphorylation	PFC0380w	PF11_0048	PF13_0232	PFC0525c	MAL13P1.44
peptidyl_amino_acid_modification%peptidyl_serine_modification%peptidyl_serine_phosphorylation	PFC0525c
cell%cell_part%intracellular%intracellular_part	PFC0840w	PF11_0303	PFL1895w	PFE0160c	PFF1095w	MAL13P1.206	PF13_0023	PFL2575c	PF10_0207	PF13_0157	PFF0595c	PFE0410w	MAL13P1.209	PF13_0150	PF10_0138	PFL2405c	MAL13P1.196	PF13_0014	PFI0305c	PF13_0012	PFL2215w	PFF1275c	PFE0480c	PFL2505c	PFL0585w	PFE1155c	PFL0770w	PF14_0342	PF08_0113	PF14_0469	MAL13P1.297	PFL1740w	PF08_0055	PF14_0463	PF14_0348	MAL13P1.290	PF11_0106	PFA0480w	MAL7P1.75	PFA0715c	PF07_0113	PF07_0112	PF14_0630	PF07_0115	MAL13P1.338	PF14_0440	PFL1915w	PFC0290w	MAL13P1.332
cell_periphery%plasma_membrane	PFC0840w	PFF0830w	PF08_0019	PF11_0338	PFD0260c	PFE1265w	PFA0330w	PFA0455c	PFE0830c	PFL0620c	MAL13P1.206	PF13_0233	PF07_0065	PF11_0395	PFB0405w	PF11_0173
integral_to_membrane%intrinsic_to_membrane	PFC0840w	PF11_0338	MAL13P1.206	PF07_0065	PFF0645c	PF14_0508	MAL8P1.13	PFL0620c	PFB0305c	PF11_0381	PF11_0040	PFF0450c	PFE1265w	PF07_0115	PFB0310c	PFE1455w	PFF0485c	PFB0300c	MAL8P1.3	PFE0805w	PFE1195w	PF13_0102	PF08_0087	PF11_0039	PF11_0395	PF11_0173
integral_to_plasma_membrane%intrinsic_to_plasma_membrane	PFC0840w	PF11_0338	PFE1265w	PFL0620c	MAL13P1.206	PF07_0065	PF11_0395	PF11_0173
membrane	PFC0840w	PF11_0338	MAL13P1.114	MAL13P1.329	PF13_0154	PF14_0508	PFF0485c	PFB0305c	MAL7P1.27	PF08_0113	PFL0110c	MAL13P1.47	MAL13P1.121	PFF0450c	MAL13P1.126	MAL13P1.129	PF07_0115	PFD1120c	PF11_0225	PF14_0678	PF11_0187	PFE1455w	MAL13P1.335	PFB0310c	PF14_0373	PFL0430w	PFF1330c	MAL13P1.206	PF11_0039	PFL1185c	MAL13P1.134	MAL8P1.63	PF11_0507	MAL13P1.133	MAL13P1.130	MAL13P1.131	PF13_0285	PF07_0065	PFL0180w	PF11_0512	PF08_0087	PF13_0201	PF08_0031	PFL2000w	PFC1080c	PF11_0040	MAL8P1.13	PFE1265w	PFF0645c
membrane_part	PFC0840w	PFF0830w	PF11_0338	PFL0620c	PF11_0395	PF11_0112	MAL13P1.206	PF13_0130	PF07_0065	PF11_0412	PF14_0038	PF08_0019	PF14_0508	PFF0450c	PF13_0227	PFF0485c	MAL13P1.271	PF08_0087	PFD0745c	PF14_0615	PFB0305c	PF14_0248	PF08_0113	PF14_0328	PF11_0381	MAL13P1.47	PF14_0529	PF11_0040	PFA0300c	MAL8P1.13	MAL8P1.51	PFB0805c	PFE1265w	PFF0645c	PF07_0115	PF10_0334	MAL13P1.167	PFB0310c	PF14_0597	PF11_0202	MAL7P1.164	PF11_0187	PFE1455w	PF13_0065	PF13_0062	PFB0300c	MAL8P1.3	PF13_0061	PFE0805w
plasma_membrane_part	PFC0840w	PFF0830w	PF08_0019	PF11_0338	PFE1265w	PFL0620c	MAL13P1.206	PF07_0065	PF11_0395	PF11_0173
ubiquitin_ligase_complex	PFC0845c	PFF1180w	PFL0585w
cytoplasm%cytoplasmic_part	PFC0850c	PFL1895w	PFF1095w	PFL2575c	PF10_0207	PF13_0157	PFF0595c	PFE0410w	MAL13P1.209	PFL2405c	MAL13P1.196	PF13_0014	PFI0305c	PF13_0012	MAL13P1.193	PFE0480c	PFL2505c	PFE1155c	PFL0770w	PF14_0342	PFC0200w	MAL13P1.297	PFL1740w	PF14_0348	PF11_0106	PFA0480w	PF10_0136	PFA0715c	PF07_0113	PF13_0125	PF07_0115	PF14_0440	PFL1915w	PFC0290w	MAL13P1.332	PFA0200w	PFL1710c	PF11_0235	PFL1555w	PF14_0585	PFL0700w	PFB0830w	PFB0455w	PFD0430c	PFL1425w	PFB0220w	PF11_0230	PF11_0218	PF10_0116
intracellular%intracellular_organelle%intracellular_part%organelle	PFC0850c	PFL1895w	PFE0160c	PFF1095w	PF13_0023	PFL2575c	PF10_0207	PF13_0157	PFF0595c	PFE0410w	MAL13P1.209	PF13_0150	PF10_0138	PFL2405c	MAL13P1.196	PF13_0014	PFI0305c	PF13_0012	PFL2215w	PFF1275c	PFE0480c	PFL2505c	PFL0585w	PFE1155c	PFL0770w	PF14_0342	PFF1180w	PF14_0469	MAL13P1.297	PFL1740w	PF08_0055	PF14_0463	PF14_0348	MAL13P1.290	PF11_0106	PFA0480w	PF10_0136	PFA0715c	PF07_0113	PF07_0112	PF13_0125	PF07_0115	MAL13P1.338	PF14_0440	PFL1915w	PFC0290w	MAL13P1.332	PFD0165w	PFA0200w
intracellular_organelle%organelle	PFC0850c	PFL1895w	PFE0160c	PF13_0023	PFL2575c	PF10_0207	PF13_0157	PFF0595c	PFE0410w	MAL13P1.209	PF13_0150	PF10_0138	PFL2405c	MAL13P1.196	PF13_0014	PFI0305c	PF13_0012	PFL2215w	PFF1275c	PFE0480c	PFL2505c	PFE1155c	PFL0770w	PF14_0342	PFF1180w	PF14_0469	MAL13P1.297	PFL1740w	PF14_0463	PF14_0348	MAL13P1.290	PF11_0106	MAL7P1.75	PFA0715c	PF07_0113	PF13_0125	PF07_0115	MAL13P1.338	PF14_0440	PFL1915w	PFC0290w	MAL13P1.332	PFA0200w	PFC0770c	PFL1710c	PF11_0235	PFL1555w	PFL2005w	PFL0700w
dolichol_linked_oligosaccharide_biosynthetic_process%oligosaccharide_biosynthetic_process%oligosaccharide_metabolic_process%protein_N_linked_glycosylation	PFC0935c
acylglycerol_biosynthetic_process%acylglycerol_metabolic_process%glycerol_ether_biosynthetic_process%glycerol_ether_metabolic_process%neutral_lipid_biosynthetic_process%neutral_lipid_metabolic_process%organic_ether_metabolic_process%triglyceride_biosynthetic_process%triglyceride_metabolic_process	PFC0995c
_cytoadherence_to_microvasculature__mediated_by_symbiont_protein_%adhesion_to_host%adhesion_to_other_organism_involved_in_symbiotic_interaction%infected_host_cell_surface_knob%modification_by_symbiont_of_host_morphology_or_physiology%modification_of_morphology_or_physiology_of_other_organism%modification_of_morphology_or_physiology_of_other_organism_involved_in_symbiotic_interaction%modulation_by…	PFD0260c	PFF0845c	PFD1245c	PFD1005c	PFL0030c	PF11_0521	PF07_0049	PFI1830c	PFC0120w	PFB0010w	PFB0935w	PFA0005w	PFC0110w	PF13_0003	PFD1235w	PFL0020w	PFB1055c	PFL1955w	PF08_0107	PFL0935c	PFD0005w	PFL2665c	PF11_0007	MAL7P1.187	PFD0635c	PFD0995c	PF11_0008	PFD1000c	PFE0005w	PFF0010w	PF10_0001	PFD1015c	PFL1960w	PFD0625c	PFF1595c	PFL1950w	MAL7P1.56	PF07_0050	PF07_0051	PFL0005w	PFD0630c	PF07_0048	PFD0020c	PF10_0406	MAL7P1.50	PFA0765c	PF08_0106	MAL7P1.55	PF08_0103
interaction_with_host	PFD0260c	PFF0845c	PFD1245c	PFD1005c	PFL0030c	PF11_0521	PF07_0049	PFI1830c	PFC0120w	PFB0010w	PFB0935w	MAL13P1.176	PF10_0346	PF10_0268	PFC0110w	PF10_0345	PF13_0003	PFD1235w	PFL0020w	PFB1055c	PFL1955w	PFL1420w	PF08_0107	PFL0935c	PFA0005w	PF13_0198	PFD0005w	PFL2665c	PF11_0007	MAL7P1.187	PF13_0197	PFD0635c	PFD0995c	PF11_0008	PFD1000c	PFE0005w	PFF0010w	PF10_0001	PFD1015c	PFL1960w	PFD0625c	PFF1595c	PFL1950w	MAL7P1.56	PF07_0050	PF07_0051	PF11_0344	PFL0005w	PFD0630c
amine_catabolic_process	PFD0285c	PF13_0044	PF14_0125
amine_metabolic_process%cellular_amine_metabolic_process	PFD0285c	PF14_0401	PF14_0164	PF07_0068	PFF1095w	MAL13P1.214	PF10_0322	PF08_0132	PF13_0044	PF10_0275	PF11_0301	PFF1395c	PF14_0125	PF11_0257	PF13_0157	MAL7P1.150	PFF0435w
aspartate_family_amino_acid_catabolic_process%aspartate_family_amino_acid_metabolic_process%lysine_catabolic_process%lysine_metabolic_process	PFD0285c
carboxylic_acid_catabolic_process%cellular_amino_acid_catabolic_process%organic_acid_catabolic_process	PFD0285c	PF13_0044
cellular_amino_acid_metabolic_process	PFD0285c	PF14_0164	PFF1095w	PF08_0132	PF13_0044	PF10_0275	PF14_0401	PFF1395c	PF07_0068	PF13_0157	MAL7P1.150	PFF0435w
small_molecule_catabolic_process	PFD0285c	PF13_0044	PF14_0378	PFL0960w	PF14_0511	PF10_0210	PF14_0357	MAL13P1.146	PF14_0341	PFD0660w	PFC0831w	PF13_0143	PFF0530w
cellular_cation_homeostasis%cellular_chemical_homeostasis%cellular_homeostasis%cellular_ion_homeostasis	PFD0305c	PF13_0034	PF13_0065	PF14_0518	PF13_0130	PF11_0412	PF14_0615
spliceosomal_complex	PFD0450c	PF14_0146	PFE0160c	PFL1525c	PFD1060w	PF14_0194	MAL13P1.35	PFE0865c	PFL0970w	PFF0500c	PFL0460w	PFL1680w	PFF0970w	PFB0865w	PF13_0142
DNA_replication_factor_A_complex	PFD0470c
dephosphorylation%protein_dephosphorylation	PFD0505c	PF08_0129	PF14_0142	PF14_0224	PF14_0630	PFC0595c	PF13_0302	PF14_0523	MAL8P1.108	MAL13P1.274	PF14_0280	PF14_0492
macromolecule_modification	PFD0505c	PFL1350w	PF10_0137	PFA0465c	PFC0595c	PF13_0232	PF11_0352	PF13_0051	PF07_0123	PF10_0150	PFF1190c	PFE0835w	PF10_0203	PFL0540w	PFE0285c	PFD0455w	PFE1355c	PFC0935c	PF14_0523	PF14_0327	MAL13P1.297	PFC0380w	MAL13P1.44	PF13_0272	PF11_0048	PFC0166w	PF14_0630	PFC0525c	PF13_0302	PF10_0316	MAL8P1.108	PF11_0427	MAL13P1.274	PFD0165w	PF14_0492	MAL7P1.147	PF08_0129	PF14_0142	PF14_0399	PF14_0224	PFB0890c	PF13_0109	PF14_0280	PFL1185c
phosphate_metabolic_process%phosphorus_metabolic_process	PFD0505c	PF08_0129	PF14_0142	MAL8P1.58	PF14_0224	PF11_0048	PF14_0630	PFC0525c	PFC0595c	PF14_0022	PF13_0302	PF13_0232	PFE0485w	MAL8P1.108	PFC0380w	MAL13P1.274	PF14_0280	PF14_0492	MAL13P1.44	PF14_0523
protein_modification_process	PFD0505c	PF10_0137	PFA0465c	PFC0595c	PF11_0352	PF10_0150	PFF1190c	PFE0835w	PF10_0203	PFL0540w	PFE0285c	PFE1355c	PFC0935c	PF14_0523	PF14_0327	MAL13P1.297	PFC0380w	MAL13P1.44	PF13_0272	PF11_0048	PFC0166w	PF14_0630	PFC0525c	PF13_0302	PF10_0316	MAL8P1.108	PF11_0427	MAL13P1.274	PFD0165w	PF14_0492	MAL7P1.147	PF08_0129	PF14_0142	PF14_0399	PF14_0224	PF13_0232	PF14_0280	PFL1185c
exosome__RNase_complex_	PFD0515w	MAL7P1.104	MAL13P1.289	PF14_0256	PF13_0340
glycolysis	PFD0660w	PF14_0357	PF14_0378	PFC0831w
COPI_coated_vesicle%COPI_coated_vesicle_membrane%COPI_vesicle_coat	PFD0745c
RNA_cap_binding_complex%nuclear_cap_binding_complex	PFD0750w
negative_regulation_of_biological_process	PFD0825c	PFF0350w	PF14_0261	PFL1780w	PFL1180w	PFE0880c
negative_regulation_of_biosynthetic_process%negative_regulation_of_cellular_biosynthetic_process%negative_regulation_of_cellular_macromolecule_biosynthetic_process%negative_regulation_of_cellular_metabolic_process%negative_regulation_of_macromolecule_biosynthetic_process	PFD0825c	PFF0350w
negative_regulation_of_cellular_protein_metabolic_process%negative_regulation_of_protein_metabolic_process%negative_regulation_of_translation	PFD0825c
biological_regulation%regulation_of_biological_process%regulation_of_cellular_process	PFD1005c	PFL0030c	PF10_0327	PF11_0521	PF07_0049	PF07_0048	PFF0750w	PFL1780w	PF07_0047	PF13_0003	PFD0615c	PFD0825c	PFL0935c	PF11_0008	PF14_0294	PF11_0007	MAL7P1.187	MAL13P1.294	MAL8P1.40	PFB0605w	PFF0010w	MAL7P1.122	PFL1960w	PFD0625c	PFF1595c	PFF0270c	PF07_0050	PF07_0051	PF11_0183	PF07_0057	PFL0335c	PFF0940c	PF14_0261	MAL7P1.37	PFA0765c	PFL0465c	PF11_0053	PFF0845c	MAL7P1.81	PFB0010w	PFI1830c	PFL0020w	PF14_0177	PFF0350w	PF08_0034	PFD0005w	PFL1180w	PFD0995c	PF14_0655
regulation_of_biological_process%regulation_of_cellular_process	PFD1005c	PFL0030c	PF10_0327	PF11_0521	PF07_0049	PF07_0048	PFF0750w	PFL1780w	PF07_0047	PF13_0003	PFD0615c	PFD0825c	PFL0935c	PF11_0008	PF14_0294	PF11_0007	MAL7P1.187	MAL13P1.294	MAL8P1.40	PFB0605w	PFF0010w	MAL7P1.122	PFL1960w	PFD0625c	PFF1595c	PFF0270c	PF07_0050	PF07_0051	PF11_0183	PF07_0057	PFL0335c	PFF0940c	PF14_0261	MAL7P1.37	PFA0765c	PFL0465c	PF11_0053	PFF0845c	MAL7P1.81	PFB0010w	PFI1830c	PFL0020w	PF14_0177	PFF0350w	PF08_0034	PFD0005w	PFL1180w	PFD0995c	PF14_0655
lipid_biosynthetic_process	PFD1035w	PF13_0100	PF14_0378	PF11_0338	PF13_0253	MAL8P1.58	PFF1190c	PFF0290w	PF11_0257	PF14_0749	PF13_0066	MAL13P1.214	PFF0730c	PF14_0641	PF10_0316	PFC0995c	PF10_0221	PF14_0664	MAL8P1.22	MAL13P1.82
stored_secretory_granule	PFD1090c
mitochondrial_tricarboxylic_acid_cycle_enzyme_complex%tricarboxylic_acid_cycle_enzyme_complex	PFE0225w	PF11_0097	PF13_0070
protein_modification_by_small_protein_conjugation%protein_ubiquitination%protein_ubiquitination_involved_in_ubiquitin_dependent_protein_catabolic_process	PFE0285c
protein_modification_by_small_protein_conjugation_or_removal	PFE0285c	PFE0835w	PFD0165w	PFE1355c	MAL7P1.147
cell_differentiation%cellular_developmental_process	PFE0375w
nucleoplasm%nucleoplasm_part	PFE0415w	PF13_0023	PFF1000w	PFL0560c	PF14_0469	PF13_0341	PF14_0364	PFB0290c	PF13_0150	PF07_0027	PF07_0057	PF14_0690	MAL7P1.37	PFB0715w	MAL7P1.86	PF14_0241	PFC0825c	PF10_0269	PFC0155c	PFL0580w	PFL0330c
RNA_biosynthetic_process%_transcription__DNA_dependent_	PFE0415w	PF13_0023	PFB0245c	PF13_0341	PFL0665c	PFB0290c	PFA0505c	PFE0465c	PF07_0027	PF11_0358	MAL7P1.86	PFB0715w	PF14_0695	PF14_0469	PFA0525w	PF14_0602	PF10_0269	PFC0155c	PF13_0150	PFL0330c
transcription_factor_complex	PFE0415w	PF14_0469	MAL7P1.86	PF14_0241
transcription_factor_TFIIIB_complex	PFE0415w	PF14_0469
transcription_from_RNA_polymerase_II_promoter	PFE0415w	PF13_0023	PFB0245c	PF13_0341	PFA0505c	PF07_0027	PFB0715w	MAL7P1.86	PFA0525w	PF10_0269	PFC0155c
cellular_component_organization_at_cellular_level	PFE0420c	PF11_0053	PFE0165w	PF11_0331	MAL7P1.137	PF11_0317	PF10_0153	PF14_0721	PFL1370w	PF11_0258	PFD0487c	MAL7P1.118	PF11_0416	PFL2215w	PF14_0218	PFD0180c	PF14_0328	PFB0855c	PF11_0066	PF14_0124	PFL1520w	PFA0520c	PF13_0149	PF14_0331	MAL13P1.96	PF13_0326	PFA0345w	PF11_0265	PF10_0084	PFE0255w	PFL1435c	PF11_0114	PFL0430w	PFF1330c	PF08_0125	PFL0785c	PF14_0690	PF13_0300	PFF1185w	PFF1480w	PFB0730w	PFL1185c	PF14_0314	MAL7P1.38
cellular_component_organization_or_biogenesis_at_cellular_level	PFE0420c	PF11_0053	PFE1080w	PFE0165w	PF11_0331	MAL7P1.137	PF11_0317	PFB0890c	PF10_0153	PF14_0721	PFL1370w	PF11_0258	PFD0515w	PFD0487c	MAL7P1.118	PF11_0416	PFL2215w	PFD0455w	PF14_0218	PF14_0256	PFD0180c	PF14_0328	PFB0855c	PF11_0066	PF14_0124	PFL1520w	MAL7P1.104	PFA0520c	PF13_0149	PF14_0331	MAL13P1.96	PF14_0677	PF13_0326	PFA0345w	PF11_0265	PF10_0085	PF10_0084	PF13_0286	PFF0650w	PFL1150c	PFE0255w	PF13_0052	PFL1435c	PF11_0114	PFL0430w	PFF1330c	PF08_0125	PFL0785c	PF14_0690
DNA_conformation_change	PFE0420c	PFA0520c	PF13_0095	PF14_0314	MAL7P1.38	MAL13P1.290
DNA_metabolic_process	PFE0420c	PF11_0071	PFA0580c	MAL13P1.346	PFD0470c	PF10_0154	PF14_0053	PF14_0602	PF14_0601	PFF0285c	MAL13P1.22	PFB0160w	MAL7P1.21	PFA0545c	PF07_0105	PF13_0095	MAL13P1.290	PF11_0282	PFD0950w	PF11_0087	PFA0520c	PFF1470c	PFL2440w	PFL0580w	PFB0840w	PFL0560c	PFL0150w	PFL2005w	PF08_0126	PF14_0314	MAL7P1.38	PF11_0117
DNA_packaging	PFE0420c	PFA0520c	PF14_0314	MAL7P1.38
nucleus	PFE0420c	PFL0145c	PF11_0053	PF13_0042	PFL1525c	PF07_0105	PFE0465c	PF07_0027	PFB0865w	PFD0470c	MAL7P1.86	PFC0825c	PFL1680w	MAL8P1.76	PF10_0269	PF13_0150	PFF0970w	PF14_0602	PF14_0364	PF11_0183	PFF0500c	MAL7P1.21	PFF1180w	PF14_0469	PFL0460w	PF11_0250	PF14_0463	PFC0155c	PFL0330c	PFD0450c	PFF1000w	PF14_0194	PF11_0200	PFB0290c	PFD1060w	PFL1180w	PFD0685c	PFL0970w	PFE0865c	MAL13P1.338	PF11_0087	PFA0520c	PF13_0149	PFF1470c	PF11_0358	PF10_0165	PFC0365w	PFE1195w	PF11_0266
intracellular_organelle_lumen%membrane_enclosed_lumen%organelle_lumen	PFE0465c	PF07_0027	PFF1000w	MAL7P1.93	PF14_0584	PFC0365w	PF11_0358	PF14_0276	MAL7P1.86	PF11_0258	PF11_0352	PFC0825c	PF10_0269	PF13_0070	PF13_0150	PF11_0097	PF14_0602	PF14_0364	PFL0285w	PFL1550w	MAL7P1.21	PF14_0469	MAL8P1.76	PF14_0295	PFC0155c	PFL0330c	MAL8P1.17	PFL2180w	PFB0290c	PFD0685c	PFE0225w	PFF1470c	PF10_0165	PF10_0218	PF07_0057	PFL0580w	PFE0415w	PF13_0023	PFL0560c	PF13_0341	PFE1125w	PFD0470c	PF14_0690	MAL7P1.37	PFB0715w	PF08_0045	PF14_0241	PF14_0451	PF08_0066
nuclear_lumen	PFE0465c	PF07_0027	PF11_0358	PFC0340w	PFC0825c	PF10_0269	PF13_0150	PF14_0602	PF14_0364	MAL7P1.21	PF14_0469	MAL8P1.76	PFC0155c	PFL0330c	PFF1000w	PFD0685c	PFB0290c	PFF1470c	PF10_0165	PFC0365w	PF07_0057	PFL0580w	PFE0415w	PF13_0023	PFL0560c	PF13_0341	PFD0470c	PF14_0690	MAL7P1.37	PFB0715w	PF14_0241	MAL7P1.86
cation_transport	PFE0805w	PFE0195w	PF13_0019	PFL0620c	PFF0170w	PF07_0065	PF13_0065
ion_transport	PFE0805w	PFE0195w	PFF0170w	PF13_0019	PFL0620c	PF08_0031	PF14_0679	PF07_0065	PF13_0065
protein_deubiquitination%protein_modification_by_small_protein_removal	PFE0835w	PFD0165w	PFE1355c	MAL7P1.147
actin_filament_capping%barbed_end_actin_filament_capping%negative_regulation_of_actin_filament_depolymerization%negative_regulation_of_actin_filament_polymerization%negative_regulation_of_cellular_component_organization%negative_regulation_of_cytoskeleton_organization%negative_regulation_of_organelle_organization%negative_regulation_of_protein_complex_assembly%negative_regulation_of_protein_compl…	PFE0880c
mitochondrial_large_ribosomal_subunit	PFE1125w	PF14_0276	PFL2180w
nuclear_envelope%nuclear_pore%pore_complex	PFE1195w	PF08_0087
carbohydrate_transport	PFE1455w	PF11_0141	PFB0210c
calcium_ion_transport	PFF0170w
methylglyoxal_metabolic_process	PFF0230c	PFL0285w	PF11_0145
double_strand_break_repair	PFF0285c	PF08_0126
_fatty_acid_elongation__unsaturated_fatty_acid_	PFF0290w
_negative_regulation_of_nucleobase__nucleoside__nucleotide_and_nucleic_acid_metabolic_process_%_negative_regulation_of_transcription__DNA_dependent_%negative_regulation_of_RNA_metabolic_process%negative_regulation_of_nitrogen_compound_metabolic_process%negative_regulation_of_transcription_from_RNA_polymerase_II_promoter	PFF0350w
negative_regulation_of_gene_expression	PFF0350w	PFL1780w	PFL1180w
negative_regulation_of_macromolecule_metabolic_process%negative_regulation_of_metabolic_process	PFF0350w	PFD0825c	PFL1780w	PFL1180w
ornithine_metabolic_process	PFF0435w
protein_secretion	PFF0665c
secretion%secretion_by_cell	PFF0665c	PF14_0218
pyridoxine_metabolic_process%vitamin_B6_metabolic_process	PFF0775w	PFF1025c
vitamin_metabolic_process%water_soluble_vitamin_metabolic_process	PFF0775w	PFF1025c	PFE1030c	PFF1335c
carboxylic_acid_metabolic_process%cellular_ketone_metabolic_process%organic_acid_metabolic_process%oxoacid_metabolic_process	PFF0815w	PF14_0401	PFC0050c	PF10_0016	PF07_0068	PFF1095w	PF10_0218	PF14_0641	PF14_0761	PF10_0221	PF14_0484	MAL7P1.150	PFF0435w	PFF0370w	PF07_0129	PFD0285c	PF13_0242	PF14_0749	PF08_0132	PFF0945c	MAL7P1.130	PF13_0157	PFB0695c	PFL1880w	PF08_0045	PF10_0015	PFD1035w	PFB0685c	PFF0290w	PFD0311w	PFL2570w	PF13_0044	PFF0730c	PF10_0275	PF14_0664	PF13_0066	PF13_0144	PF14_0751	PF14_0378	PF13_0121	PFE1250w	PF14_0164	PFF1105c	PFF1395c	PF08_0066
carboxylic_acid_metabolic_process%organic_acid_metabolic_process%oxoacid_metabolic_process	PFF0815w	PF14_0401	PFC0050c	PF10_0016	PF07_0068	PFF1095w	PF10_0218	PF14_0641	PF14_0761	PF10_0221	PF14_0484	MAL7P1.150	PFF0435w	PF07_0129	PFD0285c	PF13_0242	PF14_0749	PF08_0132	PFF0945c	PF13_0157	PFB0695c	PFL1880w	PF08_0045	PF10_0015	PFD1035w	PFB0685c	PFF0290w	PFD0311w	PFL2570w	PF13_0044	PFF0730c	PF10_0275	PF14_0664	PF13_0066	PF13_0144	PF14_0751	PF14_0378	PF13_0121	PFE1250w	PF14_0164	PFF1105c	PFF1395c	PF08_0066
monocarboxylic_acid_metabolic_process	PFF0815w	PFC0050c	PF10_0016	PF10_0015	PF14_0641	PF14_0761	PF10_0221	PF14_0484	PF07_0129	PF14_0749	PFF0945c	PFL1880w	PFB0695c	PFD1035w	PFB0685c	PFF0290w	PFD0311w	PFL2570w	PFF0730c	PF14_0664	PF13_0066	PF13_0144	PF14_0751	PF14_0378	PFE1250w	PF08_0066
small_molecule_metabolic_process	PFF0815w	PF14_0401	PF10_0015	PFC0050c	PFA0555c	MAL8P1.58	PF10_0016	PF07_0068	PFF1095w	PF10_0245	PFL1720w	PF11_0257	PF10_0155	PF14_0484	PF13_0287	PF11_0311	PF10_0221	PF13_0157	MAL7P1.150	PFF0435w	PFC0831w	PFF0370w	PF07_0129	PFD0285c	PF10_0169	PF13_0242	PFC0995c	PF14_0749	PFF1105c	PF08_0132	PFF0945c	MAL7P1.130	PFF0775w	PF14_0415	PFL0960w	PF14_0341	PFD0660w	PF08_0077	PFF1395c	PFL1155w	PF14_0425	PFL1880w	PFE1030c	PFD1035w	PFB0685c	PFF1025c	PFF0290w	PF10_0218	PFD0311w
AP_2_adaptor_complex%clathrin_coat_of_coated_pit%clathrin_coat_of_endocytic_vesicle%clathrin_coated_endocytic_vesicle%clathrin_coated_endocytic_vesicle_membrane%coated_pit%endocytic_vesicle_membrane	PFF0830w
AP_type_membrane_coat_adaptor_complex%clathrin_adaptor_complex	PFF0830w	PFB0805c	PF11_0202	PF11_0187	PF13_0062	PF14_0529
cellular_component_assembly%macromolecular_complex_assembly	PFF0830w	PFL1520w	PFF0155w	PFL0785c	PF14_0314	PFD0180c	PFA0520c	PF14_0721	PFA0460c	PFL1185c	PFB0855c	PF14_0331
cellular_component_biogenesis	PFF0830w	PFE1080w	PFF0155w	PF13_0052	PFB0890c	PF13_0286	PF14_0721	PFD0515w	PFD0180c	PFD0455w	PF14_0256	PFB0855c	MAL7P1.104	PFA0520c	PFA0460c	PF14_0677	PF10_0085	PFL1520w	PFF0650w	PFL1150c	PFL0785c	PF08_0041	PFL1185c	PF14_0314	PF14_0331
cellular_component_organization	PFF0830w	PF14_0377	PF11_0053	PFL0930w	PFE0165w	PF11_0331	PFF0155w	MAL7P1.137	PF11_0317	PF10_0153	PF14_0721	PFL1370w	PF11_0258	PF10_0368	PFD0487c	PFE0880c	PF11_0416	PFL2215w	PF14_0218	MAL7P1.118	PF14_0328	MAL13P1.96	PFB0855c	PF11_0066	PF14_0124	PFL1520w	PFD0180c	PFA0520c	PF13_0149	PF14_0331	PFA0460c	PF13_0326	PFA0345w	PF14_0493	PF11_0265	PF10_0084	PFL0430w	PFE0255w	PFL1435c	PF11_0114	PFE0420c	PFF1330c	PF08_0125	PFL0785c	PF14_0690	PF13_0300	PFF1185w	PFF1480w	PFB0730w
cellular_component_organization_or_biogenesis	PFF0830w	PF14_0377	PF11_0053	PFE1080w	PFL0930w	PFE0165w	PF11_0331	PFF0155w	MAL7P1.137	PF11_0317	PFB0890c	PF10_0153	PF14_0721	PFL1370w	PF11_0258	PFD0515w	PFD0487c	PFE0880c	PF11_0416	PFL2215w	PFD0455w	PF14_0218	PF10_0368	PF14_0256	MAL7P1.118	PF14_0328	MAL13P1.96	PFB0855c	PF11_0066	PFF1480w	PFL1520w	MAL7P1.104	PFD0180c	PFA0520c	PF13_0149	PF14_0331	PFA0460c	PF14_0677	PF13_0326	PFA0345w	PF14_0493	PF11_0265	PF10_0085	PF10_0084	PF13_0286	PFL0430w	PFF0650w	PFL1150c	PFE0255w
cellular_localization%establishment_of_localization_in_cell%intracellular_transport	PFF0830w	MAL13P1.135	MAL13P1.171	MAL7P1.158	PF11_0359	PF10_0153	PF11_0258	PFC0275w	PF11_0098	PFD0895c	PFL1500w	PFF0665c	PF14_0218	PF14_0361	PFB0450w	PFL2415w	PF08_0069	PF08_0031	PF14_0277	PF14_0328	PF13_0090	MAL8P1.51	PFB0750w	PF14_0548	PF08_0087	MAL13P1.163	PF11_0183	PF11_0265	PF13_0102	PFL0430w	PFF1330c	PFL0785c	PF14_0122	PF13_0082	PF13_0300	PFC0140c	PF11_0112
cellular_macromolecule_localization%cellular_protein_localization%establishment_of_protein_localization%intracellular_protein_transport%protein_localization%protein_transport	PFF0830w	MAL13P1.135	MAL13P1.171	MAL7P1.158	PF10_0153	PF11_0258	PF11_0098	PFF0665c	PF14_0361	PFB0450w	PF08_0069	PF14_0548	PF13_0090	MAL8P1.51	PFB0750w	PF14_0328	PF08_0087	MAL13P1.163	PF11_0265	PF13_0102	PFL0430w	PFF1330c	PFL0785c	PF14_0122	PF13_0082	PF13_0300
clathrin_coat	PFF0830w	PFL2425w	PFB0805c	PF11_0202	MAL7P1.164	PF11_0187	PF13_0062	PF14_0529
clathrin_coat_of_trans_Golgi_network_vesicle%trans_Golgi_network_transport_vesicle_membrane%transport_vesicle_membrane	PFF0830w	MAL7P1.164
clathrin_coated_vesicle	PFF0830w	PFL2280w	PFL2425w	MAL7P1.164
clathrin_coated_vesicle_membrane%clathrin_vesicle_coat	PFF0830w	PFL2425w	MAL7P1.164
coated_membrane%membrane_coat	PFF0830w	PFL2425w	PFD0745c	PFB0805c	PF11_0202	MAL7P1.164	PF11_0187	PF11_0112	PF13_0062	PF14_0529
coated_vesicle	PFF0830w	PFL2280w	PFL2425w	PFD0745c	PFF0655c	MAL7P1.164
coated_vesicle_membrane%cytoplasmic_vesicle_membrane%cytoplasmic_vesicle_part%vesicle_coat%vesicle_membrane	PFF0830w	PFL2425w	PFD0745c	MAL7P1.164
cytoplasmic_membrane_bounded_vesicle%cytoplasmic_vesicle%membrane_bounded_vesicle%vesicle	PFF0830w	PF14_0075	PF14_0076	PF14_0077	PFL2280w	PF11_0381	PFL2425w	PFD0745c	PFF0655c	MAL7P1.164	PF11_0165	PFD1090c	PF11_0162	PF11_0161	PF13_0322
endocytic_vesicle	PFF0830w	PF14_0075	PF14_0076	PF14_0077	PF11_0165	PF11_0162	PF11_0161	PF13_0322
endomembrane_system	PFF0830w	PFE1195w	PF13_0102	MAL8P1.51	PFL2425w	PFD0745c	MAL13P1.167	PF08_0087	MAL7P1.164	PF11_0173
establishment_of_localization%localization%transport	PFF0830w	PF14_0377	MAL7P1.164	PF07_0065	PFL1500w	PFL1125w	PF14_0244	PFL0930w	PFF0170w	PFF0655c	MAL13P1.135	PFF1430c	MAL7P1.158	PF11_0359	PF10_0153	PFB0450w	PF11_0258	PF10_0368	PFC0275w	PF08_0098	PF11_0098	PFD0895c	PF13_0065	PFF0665c	PFL0620c	PF11_0183	PF08_0087	PF14_0218	PF14_0361	PF13_0019	PFL2415w	PF11_0141	PF08_0069	PF08_0031	PF14_0277	PFB0695c	PF14_0328	MAL8P1.32	PF13_0090	MAL13P1.171	PF13_0062	PFE1400c	PFE0805w	MAL8P1.51	PF11_0465	PFB0685c	PFL0950c	PF11_0202	PFB0750w
Golgi_apparatus	PFF0830w	PFL2280w	PFD0745c	PF11_0461	PFF1450w	MAL7P1.164	PF14_0529
Golgi_apparatus_part	PFF0830w	PFL2280w	PFD0745c	PF14_0529	MAL7P1.164
Golgi_associated_vesicle	PFF0830w	PFL2280w	PFD0745c	MAL7P1.164
Golgi_associated_vesicle_membrane%Golgi_membrane	PFF0830w	PFD0745c	MAL7P1.164
macromolecular_complex_subunit_organization	PFF0830w	PFL1520w	PFE0165w	PFF0155w	PFL0785c	PF14_0314	PFD0180c	PFA0520c	PF14_0721	PFA0460c	PF13_0326	PFL1185c	PFB0855c	PF14_0331
macromolecule_localization	PFF0830w	MAL13P1.135	MAL13P1.163	MAL13P1.171	MAL7P1.158	PF10_0153	PF11_0258	PF11_0098	PFF0665c	PF14_0361	PFB0450w	PF08_0069	PFB0695c	PF14_0548	PF13_0090	MAL8P1.51	PFB0685c	PFL0950c	PFB0750w	PF14_0328	PF08_0087	PFL1125w	PFD0085c	PF11_0183	PF11_0265	PF13_0102	PFL0430w	PFF1330c	PFL0785c	PF14_0122	PF13_0082	PF13_0300
organelle_membrane	PFF0830w	PFL2065c	PFF0155w	PF13_0130	PF14_0248	PF11_0412	PF14_0038	PFL0180w	PF13_0227	PFD0745c	PF08_0031	PFL0110c	PF14_0328	MAL13P1.47	PFA0300c	MAL8P1.51	PFL2000w	PF10_0334	MAL13P1.167	PF13_0300	PF14_0597	PF14_0678	MAL7P1.164	PFF0160c	PF13_0065	MAL13P1.271	PF14_0615	PF13_0061	PF13_0102	PF14_0373	PFL2425w	PFF1330c	PF11_0173	PF14_0288	MAL13P1.55	PFL1185c	PFL0430w	PF14_0331	MAL7P1.75
protein_complex_assembly%protein_complex_biogenesis	PFF0830w	PFF0155w	PFL0785c	PF14_0721	PFA0460c	PFL1185c	PF14_0331
protein_complex_subunit_organization	PFF0830w	PFE0165w	PFF0155w	PFL0785c	PF14_0721	PFA0460c	PF13_0326	PFL1185c	PF14_0331
trans_Golgi_network_transport_vesicle	PFF0830w	PFL2280w	MAL7P1.164
transport_vesicle	PFF0830w	PFD1090c	PFL2280w	MAL7P1.164
vesicle_mediated_transport	PFF0830w	PFL0930w	PFF0655c	PF11_0359	PF10_0368	PFD0895c	PF14_0218	PFL2415w	PF14_0277	PFE1400c	PF11_0465	PF11_0202	PF11_0463	PFF1450w	MAL7P1.164	PF11_0187	PF13_0062	PF14_0493	PF14_0377	PFL1500w	PFL2060c	PFC0140c	PFD1090c	PF11_0112	PFB0480w
regulation_of_biological_quality	PFF0845c	PFD1245c	PFD1005c	PFL0030c	PF11_0521	PF07_0049	PF07_0048	PFF1580c	PFB0010w	PFI1830c	PF11_0412	PFA0005w	PFE0880c	PF13_0003	PF13_0034	PFD1235w	PFL0020w	PFB1055c	PFL1955w	PF08_0107	PFL0935c	PF14_0541	PFD0005w	PFL2665c	PF11_0007	MAL7P1.187	PFD0635c	PFD0995c	PFD0305c	PF13_0130	PF11_0008	PFD1000c	PFE0005w	PFF0010w	PF10_0001	PFD1015c	PFL1960w	PFD0625c	PFF1595c	PFL1950w	MAL7P1.56	PF07_0050	PF07_0051	PF14_0615	PFL0005w	PFD0630c	PF14_0518	PFD0020c	PF10_0406
cell_fraction%insoluble_fraction%membrane_fraction	PFF0940c	PF08_0113
microsome%vesicular_fraction	PFF0940c
glyoxylate_cycle%glyoxylate_metabolic_process	PFF0945c
mRNA_cleavage_stimulating_factor_complex	PFF1000w
pyridoxine_biosynthetic_process%vitamin_B6_biosynthetic_process	PFF1025c
vitamin_biosynthetic_process%water_soluble_vitamin_biosynthetic_process	PFF1025c	PFE1030c	PFF1335c
_de_novo__cotranslational_protein_folding	PFF1050w
amino_acid_activation%tRNA_aminoacylation%tRNA_aminoacylation_for_protein_translation	PFF1095w	PF14_0401	PFF1395c
leucyl_tRNA_aminoacylation	PFF1095w
chorismate_biosynthetic_process%dicarboxylic_acid_biosynthetic_process	PFF1105c
positive_regulation_of_biological_process%positive_regulation_of_cell_cycle_process%positive_regulation_of_cellular_process%positive_regulation_of_meiosis%regulation_of_cell_cycle_process%regulation_of_meiosis%regulation_of_meiotic_cell_cycle	PFF1125c
cellular_response_to_chemical_stimulus%cellular_response_to_oxidative_stress%cellular_response_to_oxygen_radical%cellular_response_to_reactive_oxygen_species%cellular_response_to_superoxide%reactive_oxygen_species_metabolic_process%removal_of_superoxide_radicals%response_to_inorganic_substance%response_to_oxygen_radical%response_to_reactive_oxygen_species%response_to_superoxide%superoxide_metabol…	PFF1130c
RNA_catabolic_process	PFF1150w
anaphase_promoting_complex%cullin_RING_ubiquitin_ligase_complex%nuclear_ubiquitin_ligase_complex	PFF1180w
GPI_anchor_biosynthetic_process%GPI_anchor_metabolic_process%lipoprotein_biosynthetic_process%lipoprotein_metabolic_process%protein_lipidation	PFF1190c	PF10_0316
phosphatidylinositol_biosynthetic_process%phosphatidylinositol_metabolic_process	PFF1190c	PF10_0316	MAL13P1.82
sulfur_compound_biosynthetic_process%thiamine_biosynthetic_process%thiamine_containing_compound_biosynthetic_process%thiamine_containing_compound_metabolic_process%thiamine_metabolic_process	PFF1335c	PFE1030c
tetrahydrobiopterin_biosynthetic_process%tetrahydrobiopterin_metabolic_process	PFF1360w
glutamyl_tRNA_aminoacylation	PFF1395c
amino_acid_transport	PFF1430c
carboxylic_acid_transport%organic_acid_transport	PFF1430c	PFB0685c	PF08_0031	PFD0085c	PFB0695c
cell_cycle	PFF1445c	PF14_0261	PF11_0317	MAL13P1.279	PF11_0066	PFL1370w	MAL13P1.96	PFA0345w	MAL7P1.38
cell_cycle_phase%mitotic_cell_cycle	PFF1445c	PF11_0317	PFL1370w	MAL13P1.96	PFA0345w	PF11_0066
cell_cycle_process	PFF1445c	PF14_0261	PF11_0317	PFL1370w	MAL13P1.96	PFA0345w	PF11_0066
G1_S_transition_of_mitotic_cell_cycle%interphase%interphase_of_mitotic_cell_cycle	PFF1445c
epsilon_DNA_polymerase_complex%nucleotide_excision_repair_complex	PFF1470c
chromatin	PFL0145c	MAL13P1.290
chromosomal_part	PFL0145c	PFB0840w	PF14_0602	PF14_0601	PFL2005w	PFB0895c	PFC0340w	MAL13P1.22	PF11_0317	PFD0470c	MAL7P1.21	PFF1470c	PFA0545c	PF10_0165	PFL1285c	PF11_0117	MAL13P1.290
chromosome	PFL0145c	PFB0840w	PFA0545c	PF14_0601	PFL2005w	PFB0895c	PFD0685c	MAL13P1.22	MAL7P1.21	PF11_0317	PFD0470c	PF14_0602	PFC0340w	PFF1470c	MAL8P1.76	PF10_0165	PFL1285c	PF11_0117	MAL13P1.290
cellular_aldehyde_metabolic_process	PFL0285w	PFF0230c	PFF0945c	PF14_0641	PF11_0145	PF10_0221
posttranscriptional_regulation_of_gene_expression%regulation_of_translation	PFL0335c	PFB0550w	PF13_0229	MAL8P1.40	PFD0990w	PFD0825c	PFL0310c	PFD1070w	PF14_0655	MAL7P1.81	PF11_0225	PF14_0327	PF10_0150	PFL0625c
regulation_of_translational_initiation	PFL0335c	PF13_0229	PFL0310c	PF14_0655	MAL7P1.81	PFD1070w	PFL0625c
establishment_of_protein_localization_in_mitochondrion%mitochondrion_organization%protein_localization_in_mitochondrion%protein_targeting_to_mitochondrion	PFL0430w	PFF1330c	PF13_0300	PF10_0153	PF11_0258	PF14_0328	PF11_0265
mitochondrial_transport	PFL0430w	PFF1330c	PF13_0300	PF08_0031	PF11_0258	PF14_0328	PF10_0153	PFC0275w	PF11_0265
protein_import	PFL0430w	PFF1330c	PF08_0069	PF14_0122	PF08_0087	PF10_0153	PF11_0258	PF14_0328	PF13_0300	PF11_0265
DNA_dependent_DNA_replication	PFL0560c	PF14_0602	PF14_0601	PFL0150w	MAL13P1.22	PFD0470c	MAL7P1.21	PFF1470c	PF13_0095	MAL13P1.290	PFL0580w	PF11_0117
pre_replicative_complex	PFL0560c	PFL0580w
protein_DNA_complex	PFL0560c	PF14_0602	PFD0470c	PFC0340w	PF10_0165	PFL0580w	PFF1470c
DNA_strand_elongation%DNA_strand_elongation_involved_in_DNA_replication	PFL0580w	PFL0560c	MAL13P1.22	PF14_0601	PF11_0117
amine_transport	PFL0620c	PFF1430c
choline_transport%organic_alcohol_transport%organic_cation_transport%quaternary_ammonium_group_transport	PFL0620c
nitrogen_compound_transport	PFL0620c	PF11_0141	PFF1430c
cellular_component_movement	PFL0660w	PFL1435c	PF10_0196	MAL7P1.161	PF14_0243	PF07_0098	MAL13P1.148	PFL2460w	PF11_0416
cytoplasmic_dynein_complex%dynein_complex	PFL0660w	PF10_0196
microtubule_based_movement	PFL0660w	MAL7P1.161	PF14_0243	PF10_0196	PF07_0098
microtubule_based_process	PFL0660w	PF10_0084	PF11_0465	PF08_0125	PF10_0196	MAL7P1.161	PF14_0243	PF07_0098	PF10_0368	PFL2460w
gene_expression	PFL0665c	PF10_0136	PFF1095w	MAL13P1.204	MAL13P1.322	PFL1680w	PF13_0150	PFL1895w	MAL13P1.338	PF14_0469	PF14_0401	PF08_0055	PFC0155c	MAL13P1.120	PFB0245c	PF07_0117	PF10_0041	PF10_0217	PFF1240w	PFE0415w	PF14_0104	PF08_0049	PF14_0083	MAL13P1.35	PF11_0358	PF13_0286	MAL7P1.86	PFC0825c	PF14_0486	PF10_0269	PF07_0062	MAL13P1.303	PF14_0364	MAL13P1.67	PFL0460w	PF10_0294	PFL0330c	PF11_0200	PFF0745c	PFE0865c	PF14_0656	PF13_0069	MAL13P1.253	PFL1520w	PF13_0341	PF13_0109	PFA0505c	PFF1395c	PF14_0411
nucleic_acid_metabolic_process	PFL0665c	PFF1095w	MAL13P1.204	PF07_0123	MAL13P1.322	PFL1680w	PF13_0150	MAL13P1.338	PFL2475w	PF14_0053	PFD0470c	MAL7P1.21	PFA0545c	PF13_0095	PFC0155c	MAL13P1.290	MAL13P1.120	PFB0245c	PFD0245c	PFF1140c	PF10_0041	PFA0520c	PFF1470c	PF10_0217	PFF1240w	PFE0415w	PFL2005w	PF08_0126	PF08_0049	PFF1500c	MAL7P1.38	PF07_0105	PFL2440w	PF11_0358	PF13_0286	MAL7P1.86	PFC0825c	PF10_0269	MAL13P1.303	PFD0700c	PF14_0364	PFF0285c	PF14_0401	PFL0460w	PF10_0294	PFL0330c	PF11_0200	PFF0745c	PFE0865c
RNA_metabolic_process	PFL0665c	PFF1095w	MAL13P1.204	PF07_0123	PFC0825c	PFL1680w	PF13_0150	MAL13P1.338	PFL2475w	PF14_0469	PFL2010c	PFC0155c	MAL13P1.120	PFB0245c	PFD0245c	PFF1140c	PF10_0041	PF10_0217	PFF1240w	PFE0415w	PF08_0049	PFF1500c	PF11_0358	PF13_0286	MAL7P1.86	MAL13P1.322	PF10_0269	MAL13P1.303	PFD0700c	PF14_0364	PF14_0401	PFL0460w	PF10_0294	PFL0330c	PF11_0200	PFF0745c	PFE0865c	PF14_0656	MAL13P1.253	PFL1520w	PF13_0341	PF13_0109	PFA0505c	PFF1395c	PF14_0411	PF13_0052	PF13_0051	PFD0180c	PF14_0256
_SRP_dependent_cotranslational_protein_targeting_to_membrane__signal_sequence_recognition_	PFL0785c
phospholipid_transport	PFL0950c
_pentose_phosphate_shunt__non_oxidative_branch_%pentose_metabolic_process	PFL0960w
aminophospholipid_transport	PFL1125w
aromatic_compound_biosynthetic_process	PFL1155w	PFE1030c	PFF1360w	PFF1335c	PF08_0095	PF13_0157
cellular_aromatic_compound_metabolic_process	PFL1155w	PFE1030c	PFF1360w	PFF1335c	PF14_0100	PF13_0044	PF10_0275	PF08_0095	PF14_0697	PF13_0157
cellular_nitrogen_compound_biosynthetic_process	PFL1155w	PFA0555c	PFE1030c	PFF1360w	PFF1335c	PF13_0044	PF10_0275	PF11_0301	PF13_0287	PF08_0095	PF14_0697	PF11_0257	PF13_0157	PF11_0395	PF13_0143
coenzyme_biosynthetic_process	PFL1155w	PFF1360w	MAL7P1.130	PF14_0415	PF08_0095	PFB0220w	PF08_0066
cofactor_biosynthetic_process	PFL1155w	PF14_0518	PFF1360w	MAL7P1.130	PF10_0275	PF08_0095	PF14_0415	PFB0220w	PF08_0066
folic_acid_containing_compound_biosynthetic_process%folic_acid_containing_compound_metabolic_process	PFL1155w	PF08_0095
heterocycle_biosynthetic_process	PFL1155w	PFA0555c	PFE1030c	PFF1360w	PFF1335c	PF13_0044	PF10_0275	PF13_0287	PF08_0095	PF14_0697	PF13_0157	PF11_0395	PF13_0143
one_carbon_metabolic_process	PFL1155w	PFL1720w
pteridine_containing_compound_biosynthetic_process%pteridine_containing_compound_metabolic_process	PFL1155w	PFF1360w	PF08_0095
cellular_protein_complex_assembly	PFL1185c	PF14_0721	PF14_0331	PFL0785c
cytochrome_c_heme_linkage%cytochrome_complex_assembly%protein_heme_linkage%protein_tetrapyrrole_linkage	PFL1185c
RNA_modification	PFL1350w	PF13_0109	PFD0455w	PFB0890c	PF13_0051	PF07_0123
avoidance_of_host_defenses%evasion_or_tolerance_of_host_defense_response%evasion_or_tolerance_of_host_defenses%evasion_or_tolerance_of_host_immune_response%response_to_host%response_to_host_defenses%response_to_host_immune_response	PFL1420w
actin_cytoskeleton_organization%actin_filament_organization	PFL1435c	PF13_0326	PFE0165w
actin_filament_based_movement	PFL1435c	MAL13P1.148	PF11_0416
actin_filament_based_process	PFL1435c	PF13_0326	PFE0165w	MAL13P1.148	PF11_0416
ER_to_Golgi_vesicle_mediated_transport	PFL1500w	PFC0140c	PFD0895c
Golgi_vesicle_transport	PFL1500w	PFC0140c	PF11_0359	PF14_0277	PFD0895c
_RNA_splicing__via_transesterification_reactions_%_RNA_splicing__via_transesterification_reactions_with_bulged_adenosine_as_nucleophile_%_nuclear_mRNA_splicing__via_spliceosome_	PFL1520w	PF11_0200	MAL13P1.35	PF10_0041	PF14_0656	MAL8P1.9	PFL0460w	MAL13P1.322	PFD0180c
cellular_component_assembly_at_cellular_level%cellular_macromolecular_complex_assembly	PFL1520w	PFL0785c	PF14_0314	PFD0180c	PFA0520c	PF14_0721	PFL1185c	PFB0855c	PF14_0331
cellular_macromolecular_complex_subunit_organization	PFL1520w	PFE0165w	PFL0785c	PF14_0314	PFD0180c	PFA0520c	PF14_0721	PF13_0326	PFL1185c	PFB0855c	PF14_0331
mRNA_metabolic_process%mRNA_processing	PFL1520w	PF14_0364	PFL0460w	PF11_0200	MAL13P1.35	PFE0865c	PF10_0041	PF14_0656	MAL8P1.9	MAL13P1.322	PFC0825c	PFF1240w	PFD0180c	PFD0750w
ribonucleoprotein_complex_assembly%ribonucleoprotein_complex_subunit_organization	PFL1520w	PFB0855c	PFD0180c
spliceosome_assembly	PFL1520w	PFD0180c
translational_elongation	PFL1710c	PF10_0149	PFA0495c	PF14_0486	PFF0115c	PF11_0245	MAL13P1.243	PF07_0062
gene_silencing	PFL1780w	PFL1180w
cellular_process	PFL1895w	MAL7P1.130	PFF1095w	MAL7P1.137	MAL13P1.204	PF13_0157	PFC0275w	PF10_0203	PF13_0150	PFC0845c	MAL13P1.190	PFL2215w	PFL2475w	PFL0585w	PFF0945c	PF14_0469	PF14_0341	MAL13P1.297	PFC0380w	PF08_0055	MAL13P1.294	PFL2550w	MAL13P1.290	PF14_0632	PF07_0117	PF14_0146	PF11_0331	MAL13P1.338	PFF1330c	PFD0165w	PFL1710c	PF13_0253	PFL1830w	PFL2005w	PF13_0082	PF13_0084	PFB0220w	PFD0665c	PFD0505c	PFL2440w	PF14_0641	PF13_0286	PF13_0287	PF07_0068	PF14_0761	PF07_0062	PFD0700c	PFF0775w	MAL13P1.67
intracellular_membrane_bounded_organelle%membrane_bounded_organelle	PFL1895w	PFE0160c	PF13_0023	PFL2575c	PF10_0207	PF13_0157	PFC0275w	PFE0410w	PF13_0150	PF10_0138	PFL2405c	MAL13P1.196	PF11_0261	PFI0305c	PF13_0012	MAL13P1.193	PFF1275c	PFE0480c	PFL2505c	PF14_0270	PFL0770w	PF14_0342	PFF1180w	PF14_0469	MAL13P1.297	PFL1740w	PF14_0463	PF14_0348	PFA0715c	PF07_0113	PF07_0115	MAL13P1.338	PF14_0440	PFL1915w	MAL13P1.332	PFA0200w	PFL1710c	PF11_0235	PFL1555w	MAL8P1.124	PFD0430c	PFB0220w	PF11_0230	PF11_0218	PF10_0116	PFL2065c	PF11_0212	PF10_0119	PFC0250c
intracellular_non_membrane_bounded_organelle%non_membrane_bounded_organelle	PFL1895w	PF11_0337	PF10_0038	PF14_0584	PF14_0585	PF13_0316	PF13_0268	PFC0340w	PF11_0438	MAL13P1.327	MAL13P1.209	PF11_0431	PF13_0014	PFL2215w	PF14_0218	PFC0860w	MAL7P1.21	PFC0200w	PF14_0296	MAL13P1.290	PF11_0106	MAL8P1.76	PF10_0043	PFF1470c	PFC0290w	PFF0700c	PFC0770c	PFL2005w	PF13_0213	PFB0830w	PF08_0125	PF14_0579	PFE1225w	PF08_0076	PFB0645c	PF14_0581	PF07_0104	PF14_0083	PF11_0454	PF11_0358	PFC0775w	PFA0545c	PF10_0196	PFB0895c	PF14_0270	PF14_0276	PFL2055w	PF08_0039	PF11_0043
mitochondrion	PFL1895w	PF11_0337	PF14_0584	PF14_0276	PF14_0581	PFC0275w	PF14_0508	PFB0320c	PF14_0112	PFL0110c	PF14_0295	MAL13P1.47	PF10_0120	PF11_0188	PF10_0218	PFL1555w	PF14_0373	PFL0430w	PFF1330c	PF08_0045	PFB0220w	PFL1185c	PFL2065c	MAL13P1.220	PFE1125w	PF13_0070	PFL0180w	PFL0725w	PFL0285w	PFE1155c	PF08_0031	PFL2000w	PFL2055w	PFL1725w	PF10_0275	MAL7P1.93	PFF0160c	PF13_0061	PF13_0345	PFB0795w	PF14_0240	PFL0630w	PF14_0248	PFF0155w	PF14_0709	PF11_0270	PFL1550w	PFL2485c	PF11_0466
ribosome	PFL1895w	PF11_0337	PF10_0038	PF14_0584	PF14_0585	PF13_0316	PF13_0268	PF14_0581	PF11_0438	MAL13P1.327	MAL13P1.209	PF13_0014	PFC0200w	PF14_0296	PF11_0106	PF10_0043	PFC0290w	PFF0700c	PF13_0213	PFB0830w	PF14_0579	PFE1225w	PF08_0076	PFB0645c	PF14_0083	PF11_0454	PFC0775w	PF14_0270	PF14_0276	PFL2055w	PF08_0039	PF11_0043	PFF0245w	PF10_0272	MAL7P1.93	PF07_0079	PF10_0187	MAL13P1.92	PF14_0391	PFB0455w	PFL1150c	PFE0350c	PF14_0240	PF11_0113	PFF0885w	PFE0810c	PF14_0709	PFD0960c	PF11_0272
envelope%mitochondrial_envelope%mitochondrial_inner_membrane%mitochondrial_membrane%organelle_envelope%organelle_inner_membrane	PFL2065c	PFF0155w	PF11_0412	PF14_0038	PFL0180w	PF08_0087	PF08_0031	PFL0110c	PF14_0328	MAL13P1.47	PFA0300c	PFL2000w	PF10_0334	PF13_0300	PF14_0597	PFF0160c	PF13_0061	PFE1195w	PF14_0373	PFL0430w	PFF1330c	PF14_0248	PF14_0288	MAL7P1.75	PFL1185c	PF14_0331	MAL13P1.55
mitochondrial_part	PFL2065c	PFF0155w	PF14_0584	PFE1125w	PF11_0097	PF14_0276	PF11_0258	PF11_0412	PF13_0070	PF14_0038	PFL0180w	PFL0285w	PFL1550w	PF08_0031	PFL0110c	PF14_0328	PF14_0295	MAL13P1.47	PFA0300c	PFL2180w	PFL2000w	PF10_0334	PFE0225w	PF13_0300	PF14_0597	MAL7P1.93	PF10_0218	PFF0160c	PF13_0061	PF14_0373	PF08_0066	PFL0430w	PFF1330c	PF14_0248	PF14_0288	PF08_0045	MAL13P1.55	PF14_0451	PFL1185c	PF14_0331	MAL7P1.75
mitochondrial_matrix	PFL2180w	PFE0225w	MAL7P1.93	PFL0285w	PFL1550w	PF14_0584	PFE1125w	PF11_0097	PF14_0276	PF08_0045	PF11_0258	PF10_0218	PF14_0295	PF14_0451	PF08_0066	PF13_0070
mitochondrial_ribosome	PFL2180w	PF14_0584	PFE1125w	PF14_0276	MAL7P1.93	PF14_0451
organellar_large_ribosomal_subunit	PFL2180w	PF10_0332	PF11_0337	PF14_0041	PF14_0289	PF08_0014	PFE1125w	PF14_0270	PF14_0276	PF14_0709	PF11_0113	MAL8P1.110
lysosome%lytic_vacuole	PFL2290w	PF14_0075	PF14_0076	PF14_0077	PF11_0165	PF11_0162	PF11_0161	PF13_0322
vacuole	PFL2290w	PF14_0075	PF14_0076	PF14_0077	PF13_0227	PF11_0161	PF11_0162	PF11_0165	PF14_0678	PF13_0130	PF13_0065	MAL13P1.271	PF14_0615	PF13_0322
_retrograde_transport__endosome_to_Golgi_%endosome_transport	PFL2415w	PF11_0112
translational_initiation	PFL2430c	PF08_0009	PF14_0104	PF10_0136	PF07_0117	MAL13P1.67	PF13_0069
cell_division%cytokinesis	PFL2460w	PFL0925w
apicoplast%plastid	PFL2575c	PF10_0207	PF13_0157	PFF0595c	PFE0410w	PFL2405c	MAL13P1.196	PF11_0261	PFI0305c	PF13_0012	MAL13P1.193	PFE0480c	PFL2505c	PFL0770w	PF14_0342	MAL13P1.297	PFL1740w	PF14_0348	PFA0715c	PF07_0113	PF07_0115	PFL1915w	PFC0330w	PFA0200w	PFL1710c	PFD0430c	PF11_0230	PF11_0218	PF10_0116	PF11_0212	PF10_0119	PFC0250c	PF14_0642	PF14_0641	PFE0670w	PFB0680w	PF11_0197	PF14_0762	MAL13P1.62	MAL13P1.61	MAL13P1.67	PFI1125c	MAL13P1.68	PFI1530c	PFF1115w	MAL8P1.19	PFB0110w	PF13_0295	PF14_0498
00010_Glycolysis/Gluconeogenesis	PF08_0066	PF10_0122	PF10_0155	PF10_0363	PF10_0407	PF11_0208	PF11_0256	PF11_0294	PF13_0141	PF13_0234	PF14_0341	PF14_0378	PF14_0425	PF14_0441	PF14_0598	PFC0831w	PFD0660w	PFF1155w	PFF1300w	PFF1350c	PFI0755c	PFI1105w	PFL1550w
00020_Citratecycle(TCAcycle)	PF08_0045	PF08_0066	PF10_0218	PF10_0334	PF10_0407	PF11_0097	PF11_0256	PF13_0121	PF13_0229	PF13_0234	PF13_0242	PF14_0295	PF14_0441	PFI1340w	PFL0630w	PFL1550w
00030_Pentosephosphatepathway	PF10_0122	PF10_0210	PF11_0294	PF13_0143	PF13_0157	PF14_0341	PF14_0425	PF14_0511	PF14_0520	PFE0730c	PFF0530w	PFI0755c	PFL0960w
00051_Fructoseandmannosemetabolism	PF08_0077	PF10_0137	PF10_0169	PF11_0294	PF14_0378	PF14_0425	PF14_0774	PFC0831w	PFD1035w	PFF1155w	PFI0755c
00052_Galactosemetabolism	PF10_0122	PF11_0294	PFF1155w	PFI0755c
00061_Fattyacidbiosynthesis	PF13_0066	PF13_0128	PF14_0664	PFB0505c	PFF0730c	PFF1275c	PFI1125c
00071_Fattyacidmetabolism	PF07_0129	PF14_0484	PF14_0751	PF14_0761	PFB0685c	PFB0695c	PFC0050c	PFD0085c	PFE1250w	PFL0035c	PFL1880w	PFL2570w
00130_Ubiquinoneandotherterpenoid-quinonebiosynthesis	MAL7P1.130	PFB0220w	PFF0370w
00190_Oxidativephosphorylation	MAL13P1.271	MAL13P1.47	MAL7P1.75	PF08_0113	PF10_0120	PF10_0252	PF10_0334	PF11_0412	PF11_0485	PF13_0034	PF13_0061	PF13_0065	PF13_0130	PF13_0227	PF14_0248	PF14_0288	PF14_0331	PF14_0373	PF14_0541	PF14_0597	PF14_0615	PF14_0721	PFA_0300c	PFB0795w	PFC0710w.2	PFD0305c	PFE0965c	PFE0970w	PFI0735c	PFI1365w	PFI1375w	PFI1670c	PFL0630w	PFL1725w	PlfaoMp1	PlfaoMp2	PlfaoMp3
00230_Purinemetabolism	MAL13P1.118	MAL13P1.119	MAL13P1.14	MAL13P1.146	MAL13P1.148	MAL13P1.166	MAL13P1.213	MAL13P1.301	MAL7P1.113	PF07_0027	PF08_0042	PF08_0048	PF10_0086	PF10_0121	PF10_0122	PF10_0123	PF10_0154	PF10_0165	PF10_0269	PF10_0289	PF10_0363	PF11_0053	PF11_0058	PF11_0358	PF11_0395	PF11_0416	PF11_0445	PF13_0023	PF13_0037	PF13_0040	PF13_0143	PF13_0150	PF13_0157	PF13_0177	PF13_0287	PF13_0341	PF13_0349	PF14_0022	PF14_0053	PF14_0112	PF14_0150	PF14_0183	PF14_0185	PF14_0207	PF14_0278	PF14_0297	PF14_0352	PF14_0366	PF14_0370
00240_Pyrimidinemetabolism	MAL13P1.213	MAL13P1.221	PF07_0027	PF10_0154	PF10_0165	PF10_0225	PF10_0269	PF11_0058	PF11_0282	PF11_0358	PF11_0445	PF13_0023	PF13_0040	PF13_0044	PF13_0150	PF13_0341	PF13_0349	PF14_0053	PF14_0100	PF14_0112	PF14_0150	PF14_0207	PF14_0297	PF14_0352	PF14_0366	PF14_0602	PF14_0695	PF14_0697	PFA_0505c	PFA_0555c	PFB0245c	PFB0290c	PFB0715w	PFB0890c	PFC0340w	PFC0805w	PFD0590c	PFD0805w	PFE0465c	PFE0630c	PFE0660c	PFE1035c	PFE1080w	PFF0160c	PFF0275c	PFF1225c	PFF1470c	PFI0420c	PFI0530c
00250_Alanineaspartateandglutamatemetabolism	MAL13P1.221	PF08_0132	PF10_0245	PF13_0044	PF13_0287	PF14_0164	PF14_0286	PF14_0334	PFB0200c	PFB0295w	PFC0395w	PFI1110w
00260_Glycineserineandthreoninemetabolism	MAL13P1.67	PF08_0066	PF13_0345	PFL1550w	PFL1720w	PFL2210w
00270_Cysteineandmethioninemetabolism	MAL7P1.151	PF11_0301	PF13_0141	PFB0200c	PFE1050w	PFI0380c	PFI1090w
00280_Valineleucineandisoleucinedegradation	PF08_0066	PF13_0070	PF14_0484	PFC0170c	PFE0225w	PFL1550w	PFL1940w
00290_Valineleucineandisoleucinebiosynthesis	PF08_0011	PF11_0256	PF13_0179	PF14_0441	PF14_0589	PFC0470w	PFF1095w
00310_Lysinedegradation	PF08_0045	PF13_0121	PF14_0484	PFC0950c	PFD0190w	PFD0285c	PFI0215c
00330_Arginineandprolinemetabolism	MAL13P1.284	PF08_0132	PF11_0301	PF14_0164	PF14_0286	PFB0200c	PFF0435w	PFI0320w	PFI1110w
00350_Tyrosinemetabolism	PFB0200c	PFL2395c
00360_Phenylalaninemetabolism	PF08_0131	PFB0200c
00380_Tryptophanmetabolism	PF08_0045	PF13_0205	PF14_0484	PFL2485c
00400_Phenylalaninetyrosineandtryptophanbiosynthesis	PFB0200c	PFF1105c
00410_beta-Alaninemetabolism	PF11_0301	PFL1940w
00450_Selenoaminoacidmetabolism	PF10_0053	PF10_0340	PFE1050w	PFI0505c	PFI1090w	PFL2395c
00480_Glutathionemetabolism	PF11_0301	PF13_0242	PF14_0187	PF14_0192	PF14_0352	PF14_0439	PF14_0511	PF14_0520	PFE0605c	PFI0925w	PFL0595c
00500_Starchandsucrosemetabolism	PF10_0122	PF14_0341	PFF1155w
00510_N-Glycanbiosynthesis	MAL8P1.133	PF11_0173	PF11_0427	PFB0515w	PFC0935c	PFI0960w
00520_Aminosugarandnucleotidesugarmetabolism	MAL13P1.218	PF08_0077	PF10_0122	PF10_0137	PF10_0169	PF10_0245	PF11_0311	PF13_0353	PF14_0341	PF14_0774	PFF1155w	PFL2510w
00561_Glycerolipidmetabolism	PF13_0100	PF13_0269	PF14_0681	PFC0995c	PFI1485c
00562_Inositolphosphatemetabolism	MAL13P1.82	PF10_0132	PF14_0378	PFA_0515w	PFC0831w	PFE0485w	PFE0585c	PFE0765w
00563_Glycosylphosphatidylinositol(GPI)-anchorbiosynthesis	MAL13P1.165	PF10_0316	PFF0915w	PFI0535w	PFI1705w	PFL0540w
00564_Glycerophospholipidmetabolism	MAL13P1.214	MAL13P1.335	MAL13P1.82	MAL13P1.86	MAL8P1.58	PF10_0132	PF11_0157	PF11_0257	PF13_0100	PF13_0253	PF14_0020	PF14_0097	PF14_0681	PFC0275w	PFF1375c	PFF1420w	PFI1370c	PFI1485c	PFL0780w
00565_Etherlipidmetabolism	PF10_0132	PFF1375c
00590_Arachidonicacidmetabolism	PFL0595c
00592_alpha-Linolenicacidmetabolism	PF14_0484
00604_Glycosphingolipidbiosynthesis-ganglioseries	PF10_0360
00620_Pyruvatemetabolism	PF08_0066	PF10_0363	PF10_0407	PF11_0145	PF11_0256	PF13_0141	PF13_0234	PF14_0246	PF14_0441	PF14_0484	PF14_0664	PFD0311w	PFF0230c	PFF0815w	PFF1300w	PFF1350c	PFL0285w	PFL1550w
00630_Glyoxylateanddicarboxylatemetabolism	PF10_0218	PF13_0229	PF14_0484	PFI0380c
00640_Propanoatemetabolism	PF11_0097	PF13_0141	PF14_0295	PF14_0484	PF14_0664	PFF1350c	PFL1940w
00650_Butanoatemetabolism	PF11_0256	PF14_0441	PF14_0484	PFD1035w
00670_Onecarbonpoolbyfolate	MAL13P1.67	PF13_0345	PFD0805w	PFL1720w
00730_Thiaminemetabolism	MAL7P1.150	PFF0680c	PFL1920c
00740_Riboflavinmetabolism	MAL13P1.292	PF10_0147	PFI0880c
00750_VitaminB6metabolism	PFF0775w	PFF1025c
00760_Nicotinateandnicotinamidemetabolism	PF14_0508	PFI1310w
00770_PantothenateandCoAbiosynthesis	MAL8P1.81	PF14_0415	PFD0980w
00785_Lipoicacidmetabolism	MAL13P1.220	MAL8P1.37	PF13_0083
00790_Folatebiosynthesis	PF08_0095	PF13_0140	PFD0805w	PFF1360w	PFI0605c	PFI1100w	PFL1155w
00860_Porphyrinandchlorophyllmetabolism	MAL13P1.281	MAL13P1.326	PF10_0275	PF11_0436	PF13_0257	PF14_0331	PF14_0381	PFE0970w	PFF0360w	PFL0180w	PFL0480w	PFL1185c	PFL2210w
00900_Terpenoidbackbonebiosynthesis	MAL13P1.186	PF10_0221	PF11_0295	PF14_0484	PF14_0641	PFA_0225w	PFB0420w	PFE0150c
00910_Nitrogenmetabolism	PF08_0132	PF13_0345	PF14_0164	PF14_0286	PF14_0334	PFC0395w	PFI1110w
00970_Aminoacyl-tRNAbiosynthesis	MAL13_tRNA_Arg2	MAL13_tRNA_Gly1	MAL13_tRNA_Met1	MAL13_tRNA_Pro1	MAL13P1.281	MAL13P1.67	MAL3_tRNA_Val1	MAL4_tRNA_Asn1	MAL4_tRNA_Ser1	MAL5_tRNA_Leu1	MAL5_tRNA_Phe1	MAL6_tRNA_Ala1	MAL7_tRNA_Asp1	MAL7_tRNA_Leu1	MAL7_tRNA_Lys1	MAL7_tRNA_Lys2	MAL7_tRNA_Thr1	MAL7_tRNA_Thr2	MAL7_tRNA_Val1	MAL8P1.125	PF07_0073	PF08_0011	PF10_0053	PF10_0149	PF10_0340	PF11_0051	PF11_0181	PF11_0270	PF11_tRNAGly1	PF11_tRNALeu1	PF13_0170	PF13_0179	PF13_0205	PF13_0257	PF13_0262	PF13_0354	PF14_0166	PF14_0198	PF14_0428	PF14_0589	PF14_TRNAPRO01	PFA_0145c	PFA_0480w	PFB0525w	PFBtRNAGly1	PFC0470w	PFE0475w	PFE0715w	PFF0180w
01040_Biosynthesisofunsaturatedfattyacids	MAL13P1.168	PF11_0370	PFE0555w	PFI1125c
01100_Metabolicpathways	MAL13P1.146	MAL13P1.165	MAL13P1.186	MAL13P1.213	MAL13P1.218	MAL13P1.220	MAL13P1.221	MAL13P1.271	MAL13P1.281	MAL13P1.284	MAL13P1.292	MAL13P1.326	MAL13P1.335	MAL13P1.47	MAL13P1.67	MAL13P1.82	MAL13P1.86	MAL7P1.130	MAL7P1.151	MAL7P1.75	MAL8P1.133	MAL8P1.37	MAL8P1.58	MAL8P1.81	PF07_0027	PF07_0129	PF08_0045	PF08_0066	PF08_0077	PF08_0095	PF08_0113	PF08_0131	PF08_0132	PF10_0086	PF10_0120	PF10_0121	PF10_0122	PF10_0123	PF10_0132	PF10_0137	PF10_0147	PF10_0154	PF10_0155	PF10_0165	PF10_0169	PF10_0218	PF10_0221	PF10_0225	PF10_0245
01110_Biosynthesisofsecondarymetabolites	MAL13P1.146	MAL13P1.186	MAL13P1.281	MAL13P1.284	MAL13P1.326	MAL13P1.67	MAL7P1.130	PF08_0045	PF08_0066	PF08_0131	PF10_0086	PF10_0121	PF10_0122	PF10_0155	PF10_0169	PF10_0218	PF10_0221	PF10_0275	PF10_0334	PF10_0363	PF10_0407	PF11_0097	PF11_0208	PF11_0256	PF11_0294	PF11_0295	PF11_0436	PF13_0070	PF13_0121	PF13_0141	PF13_0143	PF13_0157	PF13_0229	PF13_0234	PF13_0242	PF13_0257	PF13_0349	PF14_0295	PF14_0331	PF14_0334	PF14_0341	PF14_0378	PF14_0381	PF14_0425	PF14_0441	PF14_0484	PF14_0511	PF14_0520	PF14_0598
03010_Ribosome	MAL13P1.209	MAL13P1.92	PF07_0043	PF07_0079	PF07_0080	PF07_0088	PF08_0039	PF08_0075	PF08_0076	PF08_02r	PF10_0038	PF10_0043	PF10_0187	PF10_0264	PF10_0272	PF11_0043	PF11_0065	PF11_0106	PF11_0260	PF11_0272	PF11_0312	PF11_0313	PF11_0386	PF11_0438	PF11_0454	PF11_rRNA	PF13_0014	PF13_0045	PF13_0049	PF13_0129	PF13_0132	PF13_0171	PF13_0213	PF13_0224	PF13_0228	PF13_0268	PF13_0316	PF13_0346	PF14_0083	PF14_0141	PF14_0205	PF14_0230	PF14_0231	PF14_0240	PF14_0296	PF14_0391	PF14_0448	PF14_0579	PF14_0585
03013_RNAtransport	MAL13P1.144	MAL13P1.153	MAL13P1.83	MAL7P1.139	MAL7P1.28	MAL7P1.81	MAL8P1.83	PF07_0117	PF07_0121	PF08_0009	PF08_0069	PF10_0057	PF10_0077	PF10_0103	PF11_0183	PF11_0212	PF11_0447	PF13_0051	PF13_0304	PF13_0305	PF13_0323	PF14_0057	PF14_0104	PF14_0174	PF14_0620	PF14_0655	PF14_0658	PFB0445c	PFC0135c	PFC0635c	PFD0750w	PFD1070w	PFE0285c	PFE0885w	PFE1405c	PFF0345w	PFF1355w	PFI0740c	PFI1265w	PFL0310c	PFL0335c	PFL0625c	PFL1170w	PFL1480w	PFL2095w	PFL2430c
03015_mRNAsurveillancepathway	MAL7P1.118	MAL7P1.139	PF08_0040	PF10_0057	PF11_0245	PF13_0302	PF14_0057	PF14_0364	PFA_0450c	PFB0445c	PFB0550w	PFD0750w	PFD1070w	PFF1240w	PFI1175c	PFI1245c	PFI1265w	PFL1170w
03018_RNAdegradation	MAL13P1.170	MAL13P1.204	MAL13P1.289	MAL7P1.104	MAL8P1.104	MAL8P1.9	PF08_0049	PF10_0153	PF10_0155	PF11_0049	PF11_0297	PF11_0351	PF11_0524	PF13_0048	PF13_0142	PF14_0256	PF14_0411	PFC0915w	PFD0515w	PFE0375w	PFE0980c	PFE1020w	PFF0100w	PFI0455w	PFI0480w	PFL0460w	PFL1170w	PFL1545c
03020_RNApolymerase	MAL13P1.213	PF07_0027	PF10_0269	PF11_0058	PF11_0358	PF11_0445	PF13_0023	PF13_0040	PF13_0150	PF13_0341	PF14_0150	PF14_0207	PF14_0695	PFA_0505c	PFB0245c	PFB0290c	PFB0715w	PFC0805w	PFE0465c	PFI1130c	PFL0330c	PFL0665c
03022_Basaltranscriptionfactors	MAL13P1.76	PF13_0279	PFA_0525w	PFA_0530c	PFE0305w	PFL2125c
03030_DNAreplication	MAL13P1.22	PF07_0023	PF10_0165	PF11_0117	PF13_0095	PF13_0291	PF13_0328	PF14_0112	PF14_0177	PF14_0366	PF14_0601	PF14_0602	PFB0840w	PFB0895c	PFC0340w	PFD0420c	PFD0470c	PFD0590c	PFE0435c	PFE1345c	PFF1150w	PFF1225c	PFF1470c	PFI0530c	PFL0580w	PFL1285c	PFL1655c	PFL2005w
03040_Spliceosome	MAL13_U6_snRNA	MAL13P1.253	MAL13P1.322	MAL13P1.338	MAL13P1.45	MAL7P1.139	MAL8P1.43	MAL8P1.48	MAL8P1.9	PF07_0091	PF08_0049	PF08_0054	PF08_0121	PF10_0041	PF10_0179	PF10_0294	PF10_0327	PF11_0108	PF11_0200	PF11_0250	PF11_0266	PF11_0280	PF11_0336	PF11_0397	PF11_0524	PF13_0091	PF13_0096	PF13_0142	PF13_0273	PF13_0296	PF14_0028	PF14_0057	PF14_0070	PF14_0146	PF14_0194	PF14_0411	PF14_0513	PF14_0587	PF14_0656	PF14_0688	PFB0445c	PFB0865w	PFB0875c	PFC0100c	PFC0365w	PFC1060c	PFD0180c	PFD0265w	PFD0450c
03050_Proteasome	MAL13P1.190	MAL13P1.270	MAL13P1.343	MAL7P1.117	MAL8P1.128	MAL8P1.142	PF07_0112	PF08_0109	PF10_0081	PF10_0111	PF10_0174	PF10_0298	PF11_0303	PF11_0314	PF13_0033	PF13_0063	PF13_0156	PF13_0282	PF14_0025	PF14_0632	PF14_0676	PF14_0716	PFA_0400c	PFB0260w	PFC0520w	PFC0745c	PFD0665c	PFE0915c	PFF0420c	PFI0370c	PFI0630w	PFI1545c	PFL2345c
03060_Proteinexport	MAL13P1.167	MAL13P1.231	MAL7P1.158	MAL8P1.14	MAL8P1.51	PF13_0102	PF13_0350	PF14_0361	PF14_0477	PFB0450w	PFI0875w	PFL0160w	PFL0785c	PFL2245w
03410_Baseexcisionrepair	MAL13P1.22	PF10_0165	PF11_0306	PF13_0176	PF13_0328	PF14_0112	PF14_0148	PF14_0639	PFC0340w	PFD0420c	PFF0715c	PFF1225c	PFF1470c	PFI0835c	PFL1285c	PFL1655c
03420_Nucleotideexcisionrepair	MAL13P1.22	MAL13P1.346	MAL13P1.76	MAL7P1.32	PF10_0114	PF10_0141	PF10_0165	PF10_0369	PF11_0117	PF13_0279	PF13_0328	PF14_0112	PF14_0398	PF14_0601	PF14_0605	PFB0160w	PFB0265c	PFB0840w	PFB0895c	PFC0340w	PFC0845c	PFD0470c	PFE0610c	PFF1225c	PFF1470c	PFI1650w	PFL1285c	PFL1655c	PFL2005w	PFL2125c
03430_Mismatchrepair	MAL13P1.22	PF07_0105	PF10_0165	PF11_0117	PF11_0184	PF13_0328	PF14_0254	PF14_0601	PFB0840w	PFB0895c	PFC0340w	PFD0470c	PFE0270c	PFE0435c	PFL1285c	PFL2005w
03440_Homologousrecombination	MAL7P1.117	PF08_0126	PF10_0165	PF11_0087	PF13_0251	PF14_0112	PFC0340w	PFD0470c	PFE0435c	PFF0285c	PFF1225c
03450_Non-homologousend-joining	PFD0420c	PFF0285c
04070_Phosphatidylinositolsignalingsystem	MAL13P1.82	PF10_0132	PF14_0097	PF14_0323	PF14_0681	PFA_0515w	PFE0485w	PFE0765w	PFI1485c
04120_Ubiquitinmediatedproteolysis	MAL13P1.337	MAL8P1.23	PF07_0026	PF08_0085	PF10_0330	PF11_0457	PF13_0301	PF14_0128	PF14_0215	PFC0365w	PFC0845c	PFC0855w	PFE1350c	PFF1180w	PFI0740c	PFI1030c	PFL0190w	PFL0850w	PFL1245w	PFL2175w
04122_Sulfurrelaysystem	MAL7P1.150	PF11_0393	PF13_0344	PF14_0389	PFF0610c
04130_SNAREinteractionsinvesiculartransport	MAL13P1.135	MAL13P1.16	MAL13P1.169	MAL8P1.21	PF14_0500	PFB0480w	PFC0890w	PFI0515w	PFL0505c	PFL2070w
04141_Proteinprocessinginendoplasmicreticulum	MAL13P1.231	MAL13P1.337	MAL8P1.51	PF07_0026	PF07_0029	PF07_0117	PF08_0036	PF08_0054	PF10_0114	PF10_0317	PF11_0142	PF11_0173	PF11_0352	PF13_0021	PF13_0102	PF14_0178	PF14_0215	PF14_0361	PF14_0653	PFB0450w	PFC0845c	PFD0810w	PFE0380c	PFF0940c	PFF1325c	PFI0875w	PFI0960w	PFI1030c	PFL0190w	PFL1295w	PFL1480w
04144_Endocytosis	PF08_0054	PF08_0064	PF10_0368	PF11_0465	PF14_0397	PF14_0548	PFA_0515w	PFI0155c	PFI0300w	PFL0930w	PFL2090c
04145_Phagosome	MAL13P1.231	MAL13P1.271	MAL7P1.162	MAL8P1.51	PF08_0113	PF10_0084	PF10_0196	PF11_0412	PF13_0034	PF13_0065	PF13_0130	PF13_0227	PF14_0615	PFA_0300c	PFB0450w	PFC0890w	PFD0305c	PFD1050w	PFE0765w	PFE0965c	PFI0155c	PFI0180w	PFI0315c	PFI1670c	PFL0505c
04146_Peroxisome	PF07_0129	PF08_0071	PF13_0242	PF14_0751	PF14_0761	PFB0685c	PFB0695c	PFC0050c	PFD0085c	PFE0110w	PFE1250w	PFL0035c	PFL1880w	PFL2570w
05144_Malaria	MAL13P1.1	MAL13P1.2	MAL13P1.212	MAL13P1.356	MAL13P1.4	MAL13P1.60	MAL13P1.7	MAL7P1.176	MAL7P1.184	MAL7P1.185	MAL7P1.187	MAL7P1.50	MAL7P1.55	MAL7P1.56	MAL7P1.57	PF07_0003	PF07_0048	PF07_0049	PF07_0050	PF07_0051	PF07_0130	PF07_0132	PF07_0134	PF07_0136	PF07_0138	PF08_0103	PF08_0104	PF08_0105	PF08_0106	PF08_0107	PF08_0138	PF08_0139	PF08_0140	PF08_0141	PF08_0142	PF10_0001	PF10_0002	PF10_0003	PF10_0004	PF10_0005	PF10_0006	PF10_0345	PF10_0346	PF10_0393	PF10_0394	PF10_0395	PF10_0396	PF10_0397	PF10_0398
[truncated: 935 more columns]
